# Supplementary material for: Transcriptomic and Root Microbiome Responses of Lettuce to Beneficial Endophytic Bacteria in Hydroponic Systems
Source: Int J Mol Sci. 2026 Mar 27;27(7):3072. doi: 10.3390/ijms27073072 (PMC13074086; doi:10.3390/ijms27073072)
Supplement: Supplementary file 1 [file ijms-27-03072-s001.zip]

Archive with 6 entries (5 files):
- ijms-4199728-supplementary/
- ijms-4199728-supplementary/Suppl table and figures.pdf
- ijms-4199728-supplementary/SuppTable2_Read Counts Table.xlsx
- ijms-4199728-supplementary/SuppTable3_4d_enriched_GO_BP_Direct_Down.xlsx
- ijms-4199728-supplementary/SuppTable4_10DAT_Enriched_GO_BP_Direct_Up_Down.xlsx
- ijms-4199728-supplementary/SuppTable5_15DAT_Enriched_GO_BP_Direct_Up_Down.xlsx
