# Supplementary material for: Transcriptomic and Root Microbiome Responses of Lettuce to Beneficial Endophytic Bacteria in Hydroponic Systems
Source: Int J Mol Sci. 2026 Mar 27;27(7):3072. doi: 10.3390/ijms27073072 (PMC13074086; doi:10.3390/ijms27073072)
Supplement: Supplementary file 1 [file ijms-27-03072-s001.zip › ijms-4199728-supplementary/SuppTable2_Read Counts Table.xlsx]

## Sheet: 4d UP Padj=0.01
Supplementary Table 2A. Output from DESeq2 differential expression analysis of lettuce (Lactuca sativa cv. Green Oakleaf) 11 days after treatment (4 Days after transplanting) with Pseudomonas psychrotolerans strain IALR 632, relative to the untreated control. Differentially expressed transcripts were identified using an
adjusted p-value threshold of Padj ≤ 0.01. This table also incorporates transcript count data generated via the Read Mapping and Transcript Assembly (RMTA) pipeline. Each transcript is annotated with its corresponding gene ID and associated metadata from the L. sativa cv. Salinas v11
reference genome, including gene product description, model evidence, transcript biotype, and genomic feature classification.
Gene Regulation	transcript_id	baseMean	log2FoldChange	lfcSE	stat	pvalue	padj	CK_1	CK_2	CK_3	CK_4	T_1	T_2	T_3	T_4	gene_id	gbkey	product	model_evidence	transcript_biotype
Up	XM_023901600.3	804.656	1.26758	0.303756	4.17301	3.00602e-05	0.00978143	278.837	532.283	555.733	523.879	735.935	821.936	1037.43	1951.22	LOC111905867	mRNA	superoxide dismutase [Fe], chloroplastic	Supporting evidence includes similarity to: 1 EST, 56 Proteins	mRNA
Up	XM_052764370.1	189.916	0.79559	0.153403	5.18627	2.14549e-07	0.000407223	158.735	143.971	115.692	137.609	199.026	262.563	261.006	240.724	LOC111883539	mRNA	putative ion channel POLLUX-like 2, transcript variant X1	Supporting evidence includes similarity to: 11 Proteins	mRNA
Up	XM_023896122.3	576.446	0.645194	0.140607	4.58863	4.46165e-06	0.00306491	405.657	538.864	399.756	455.075	657.25	679.239	640.736	834.987	LOC111900248	mRNA	glycine-rich domain-containing protein 1	Supporting evidence includes similarity to: 19 ESTs, 7 Proteins	mRNA
Up	XM_023873434.3	552.036	0.520577	0.115815	4.4949	6.96017e-06	0.00409821	484.605	462.354	434.877	427.312	757.535	612.647	663.351	573.607	LOC111876869	mRNA	cytochrome P450 85A1	Supporting evidence includes similarity to: 1 EST, 30 Proteins	mRNA
Up	XM_023882472.3	440.515	0.461502	0.0997256	4.62772	3.69719e-06	0.00275355	367.023	366.099	378.064	372.992	481.366	490.878	571.952	495.749	LOC111886238	mRNA	phosphatidylinositol/phosphatidylcholine transfer protein SFH2	Supporting evidence includes similarity to: 8 ESTs, 8 Proteins	mRNA
Up	XM_023886993.3	706.281	0.364372	0.0841503	4.33002	1.49098e-05	0.00737439	609.745	630.183	606.349	625.275	779.135	737.269	827.304	834.987	LOC111890920	mRNA	uncharacterized LOC111890920	Supporting evidence includes similarity to: 3 ESTs, 5 Proteins	mRNA
Up	XM_023905442.3	1404.91	0.348844	0.0770229	4.5291	5.92347e-06	0.00366219	1284.16	1280.93	1189.97	1184.16	1635.41	1499.27	1642.36	1523	LOC111909667	mRNA	uncharacterized LOC111909667	Supporting evidence includes similarity to: 1 EST, 11 Proteins	mRNA
Down	XM_023916849.3	6839.64	-0.28886	0.0559672	-5.16124	2.4532e-07	0.000407223	7552.11	7623.08	7530.29	7382.59	6117.36	6405.2	5918.33	6188.12	LOC111921273	mRNA	protein DOWNSTREAM OF FLC	Supporting evidence includes similarity to: 7 ESTs, 31 Proteins	mRNA
Down	XM_023880458.2	1187.54	-0.290289	0.0685015	-4.2377	2.25823e-05	0.00846151	1303.48	1339.35	1315.99	1263.83	1106.22	1080.69	1046.85	1043.93	LOC111884132	mRNA	transcription factor MYC2	Supporting evidence includes similarity to: 3 ESTs, 54 Proteins	mRNA
Down	XM_023914053.3	1134.05	-0.311391	0.0743732	-4.18687	2.82828e-05	0.00949966	1200.17	1224.17	1292.24	1308.49	1021.36	972.244	1048.73	1005	LOC111918380	mRNA	zinc finger CCCH domain-containing protein 20	Supporting evidence includes similarity to: 7 ESTs, 18 Proteins	mRNA
Down	XM_023881911.3	5464.66	-0.318671	0.0748925	-4.25504	2.09011e-05	0.00833686	6453.56	6319.93	5642.04	5848.37	4664.01	4864.07	4842.27	5083.01	LOC111885663	mRNA	extensin	Supporting evidence includes similarity to: 23 ESTs, 1 Protein	mRNA
Down	XM_023898053.3	31948.6	-0.320056	0.0747225	-4.28326	1.84178e-05	0.00813341	33726.6	36566.3	36362.3	35262.9	26197.4	27763.2	29182.7	30527.5	LOC111902198	mRNA	heat shock cognate 70 kDa protein 2	Supporting evidence includes similarity to: 6 ESTs, 301 Proteins	mRNA
Down	XM_023898949.3	3573.32	-0.342915	0.0737197	-4.6516	3.29366e-06	0.00271507	3719.78	4022.15	4079.17	4168.1	3013.17	3230.67	3035.02	3318.5	LOC111903166	mRNA	40S ribosomal protein S16	Supporting evidence includes similarity to: 3 ESTs, 23 Proteins	mRNA
Down	XM_023911377.3	4929.15	-0.343325	0.0813947	-4.21803	2.46445e-05	0.00896264	5407.92	5500.53	5415.82	5732.49	3991.33	4801.29	4150.65	4433.14	LOC111915735	mRNA	histone H3.3	Supporting evidence includes similarity to: 25 ESTs, 586 Proteins	mRNA
Down	XM_023911818.3	892.1	-0.348798	0.0833304	-4.18572	2.8426e-05	0.00949966	991.886	1011.91	974.083	1018.79	806.906	827.644	709.521	796.058	LOC111916187	mRNA	uncharacterized LOC111916187	Supporting evidence includes similarity to: 1 EST, 2 Proteins	mRNA
Down	XM_023910769.2	1214.3	-0.387712	0.0923444	-4.19854	2.68639e-05	0.00949062	1249.73	1382.95	1491.6	1378.5	1155.59	1035.98	995.968	1024.07	LOC111915065	mRNA	caffeoylshikimate esterase	Supporting evidence includes similarity to: 6 ESTs, 6 Proteins	mRNA
Down	XM_023902381.3	675.105	-0.396872	0.0924422	-4.29319	1.76127e-05	0.00806596	688.693	806.24	798.479	774.955	604.794	600.28	562.529	564.868	LOC111906615	mRNA	uncharacterized LOC111906615	Supporting evidence includes similarity to: 4 ESTs, 2 Proteins	mRNA
Down	XM_023905107.3	732.12	-0.399267	0.0863689	-4.62281	3.78572e-06	0.00275355	831.471	813.644	793.315	890.836	671.136	644.04	593.623	618.892	LOC111909305	mRNA	ethylene-responsive transcription factor RAP2-4	Supporting evidence includes similarity to: 5 ESTs, 37 Proteins	mRNA
Down	XM_023886819.3	1503.86	-0.406831	0.0809768	-5.02404	5.05946e-07	0.000625602	1708.3	1763.03	1732.28	1657.34	1209.59	1402.24	1220.23	1337.89	LOC111890732	mRNA	PRA1 family protein B4	Supporting evidence includes similarity to: 2 ESTs, 24 Proteins	mRNA
Down	XM_023889670.3	5811.12	-0.42086	0.0821074	-5.12572	2.96401e-07	0.000407223	6939.84	6230.26	6794.82	6652.3	4478.87	5241.75	4904.46	5246.67	LOC111893603	mRNA	histone H1	Supporting evidence includes similarity to: 40 ESTs, 27 Proteins	mRNA
Down	XM_023872680.3	429.476	-0.444862	0.0923788	-4.81563	1.46738e-06	0.00136191	472.847	479.63	510.283	517.844	374.91	371.964	352.405	355.922	LOC111876154	mRNA	F-box protein SKIP2	Supporting evidence includes similarity to: 6 ESTs, 20 Proteins	mRNA
Down	XM_023891585.3	2494.1	-0.458994	0.106445	-4.31203	1.61763e-05	0.00769305	2875.71	2704.19	3092.69	2883.75	1749.58	2306.94	2100.3	2239.61	LOC111895501	mRNA	histone H2B	Supporting evidence includes similarity to: 5 ESTs, 95 Proteins	mRNA
Down	XM_052766934.1	1735.12	-0.461039	0.108616	-4.24468	2.18903e-05	0.00845856	2119.83	1890.55	1971.92	2062.92	1263.59	1586.79	1345.55	1639.78	LOC111915282	mRNA	subtilisin-like protease SBT1.6	Supporting evidence includes similarity to: 8 ESTs, 18 Proteins	mRNA
Down	XM_023896632.3	1713.38	-0.461366	0.0896362	-5.14709	2.64551e-07	0.000407223	1816.64	1965.42	2195.04	1960.32	1555.18	1434.58	1372.87	1407.01	LOC111900754	mRNA	zinc finger A20 and AN1 domain-containing stress-associated protein 4	Supporting evidence includes similarity to: 1 EST, 8 Proteins	mRNA
Down	XM_023898918.3	1523.63	-0.491177	0.111478	-4.40603	1.05284e-05	0.00563152	1670.5	1689.81	1916.14	1851.68	1050.67	1292.84	1415.27	1302.14	LOC111903129	mRNA	expansin-A10	Supporting evidence includes similarity to: 2 ESTs, 317 Proteins	mRNA
Down	XM_023912190.3	1838.95	-0.521104	0.0884624	-5.89068	3.84602e-09	1.5852e-05	2109.75	2150.52	2142.36	2274.17	1320.67	1635.31	1516.1	1562.72	LOC111916523	mRNA	expansin-A6	Supporting evidence includes similarity to: 12 ESTs, 267 Proteins	mRNA
Down	XM_023887146.3	4928.36	-0.534599	0.0995231	-5.37161	7.8035e-08	0.000241226	5680.88	5698.8	6341.35	5606.96	3625.68	4641.47	3975.39	3856.35	LOC111891058	mRNA	5'-adenylylsulfate reductase 3, chloroplastic	Supporting evidence includes similarity to: 7 ESTs, 27 Proteins	mRNA
Down	XM_023899935.3	699.538	-0.576147	0.129041	-4.46485	8.01238e-06	0.00450332	912.099	806.24	798.479	835.31	476.738	691.606	542.741	533.089	LOC111904155	mRNA	basic blue protein	Supporting evidence includes similarity to: 8 Proteins	mRNA
Down	XM_023902478.3	1035	-0.588986	0.138264	-4.25986	2.04554e-05	0.00833686	1059.92	1216.76	1569.07	1126.22	905.648	771.516	834.842	796.058	LOC111906708	mRNA	uncharacterized LOC111906708	Supporting evidence includes similarity to: 2 ESTs, 34 Proteins	mRNA
Down	XM_023886031.3	447.284	-0.630861	0.130399	-4.83792	1.31204e-06	0.00135195	481.245	528.992	628.041	533.536	401.139	302.518	362.77	340.033	LOC111889872	mRNA	uncharacterized LOC111889872	Supporting evidence includes similarity to: 1 Protein	mRNA
Down	XM_023901232.3	2839.6	-0.676205	0.128388	-5.26689	1.38757e-07	0.000343146	3347.72	3192.87	4212.42	3216.91	2406.83	2395.41	2011.72	1932.94	LOC111905546	mRNA	protein RESPONSE TO LOW SULFUR 3	Supporting evidence includes similarity to: 3 ESTs, 5 Proteins	mRNA
Down	XM_023887250.3	346.636	-0.720392	0.109096	-6.60327	4.02188e-11	4.97305e-07	392.219	437.673	441.075	453.868	271.54	280.638	255.352	240.724	LOC111891171	mRNA	E3 ubiquitin-protein ligase MPSR1	Supporting evidence includes similarity to: 1 EST, 6 Proteins	mRNA
Down	XM_023901439.3	852.899	-0.734417	0.152822	-4.80571	1.54199e-06	0.00136191	986.847	1044	1258.15	976.54	482.909	756.295	691.618	626.836	LOC111905717	mRNA	17.5 kDa class I heat shock protein	Supporting evidence includes similarity to: 13 ESTs, 99 Proteins	mRNA
Down	XM_023880219.3	366.785	-0.736621	0.150286	-4.90144	9.51345e-07	0.0010694	361.144	469.758	543.338	459.903	271.54	312.031	269.486	247.08	LOC111883888	mRNA	multiprotein-bridging factor 1c	Supporting evidence includes similarity to: 9 ESTs, 9 Proteins	mRNA
Down	XM_023903762.3	2826.4	-0.852914	0.199768	-4.26953	1.95885e-05	0.00833686	3314.97	3260.34	5097.67	2881.34	1748.04	2513.37	2170.02	1625.48	LOC111907944	mRNA	clavaminate synthase-like protein At3g21360	Supporting evidence includes similarity to: 6 ESTs, 13 Proteins	mRNA
Down	XM_023915026.3	184.38	-0.942992	0.207154	-4.55213	5.31045e-06	0.00345598	194.85	254.212	295.427	222.105	178.97	114.158	106.475	108.842	LOC111919477	mRNA	ninja-family protein AFP3	Supporting evidence includes similarity to: 6 Proteins	mRNA
Down	XM_023899158.2	663.256	-0.953878	0.155436	-6.13678	8.42106e-10	5.20632e-06	878.504	753.588	1067.05	799.097	465.938	485.171	503.167	353.539	LOC111903383	mRNA	protein RESPONSE TO LOW SULFUR 3	Supporting evidence includes similarity to: 1 EST, 8 Proteins	mRNA
Down	XM_023879548.3	476.419	-1.24778	0.283722	-4.3979	1.09306e-05	0.00563152	561.033	520.765	1106.3	494.909	215.998	310.129	390.095	212.123	LOC111883204	mRNA	uncharacterized LOC111883204		mRNA

## Sheet: 10d UP Padj=0.01
Supplementary Table 2B. Output from DESeq2 differential expression analysis of lettuce (Lactuca sativa cv. Green Oakleaf) 17 days after treatment (10 Days after transplanting) with Pseudomonas psychrotolerans strain IALR 632, relative to the untreated control. Differentially expressed transcripts were identified using an
adjusted p-value threshold of Padj ≤ 0.01. This table also incorporates transcript count data generated via the Read Mapping and Transcript Assembly (RMTA) pipeline. Each transcript is annotated with its corresponding gene ID and associated metadata from the L. sativa cv. Salinas v11
reference genome, including gene product description, model evidence, transcript biotype, and genomic feature classification.
Gene Regulation	transcript_id	baseMean	log2FoldChange	lfcSE	stat	pvalue	padj	CK_5	CK_6	CK_7	CK_8	T_5	T_6	T_7	T_8	gene_id	gbkey	product	model_evidence	transcript_biotype
Up	XM_052767327.1	16.4638	6.70352	1.76626	3.79531	0.000147459	0.00519891	1.02234	0	0	0	0.911461	49.0759	8.14956	72.5512	LOC128125907	mRNA	protein GOS9-like	Supporting evidence includes similarity to: 1 Protein	mRNA
Up	XM_023901440.3	112.636	5.73989	0.481646	11.9173	9.62282e-33	1.69496e-28	7.15637	1.08996	2.79574	5.52259	135.808	159.006	329.475	260.238	LOC111905714	mRNA	1-aminocyclopropane-1-carboxylate oxidase 1	Supporting evidence includes similarity to: 12 Proteins	mRNA
Up	XM_023873645.3	35.1099	5.47	0.751808	7.27579	3.44396e-13	6.06619e-10	4.08936	0	0.931914	1.10452	44.6616	35.3347	124.572	70.1854	LOC111877105	mRNA	polyprenol reductase 2	Supporting evidence includes similarity to: 1 EST, 15 Proteins	mRNA
Up	XM_023914356.3	30.5766	5.02473	0.698134	7.19737	6.13842e-13	9.82929e-10	4.08936	1.08996	0	2.20904	36.4584	36.3162	96.6305	67.8196	LOC111918736	mRNA	protein LITTLE ZIPPER 1	Supporting evidence includes similarity to: 1 Protein	mRNA
Up	XM_023910678.2	86.6877	4.96055	1.09499	4.53022	5.89221e-06	0.000656869	5.1117	1.08996	6.5234	8.83615	23.698	18.6489	325.982	303.611	LOC111914971	mRNA	acetylserotonin O-methyltransferase	Supporting evidence includes similarity to: 5 ESTs, 32 Proteins	mRNA
Up	XM_023910120.3	40.1792	4.91656	0.668844	7.35084	1.96968e-13	4.33673e-10	3.06702	4.35985	2.79574	0	35.547	39.2607	133.886	102.518	LOC111914366	mRNA	LOB domain-containing protein 25	Supporting evidence includes similarity to: 5 Proteins	mRNA
Up	XM_052766199.1	18.49	4.78692	0.849263	5.63656	1.7348e-08	6.11135e-06	5.1117	0	0	0	24.6094	24.538	60.5396	33.1212	LOC111906131	mRNA	early nodulin-93	Supporting evidence includes similarity to: 12 Proteins	mRNA
Up	XM_023898302.3	19.5362	4.58608	0.927091	4.94674	7.54658e-07	0.000137037	4.08936	0	0	2.20904	7.29168	20.6119	58.2111	63.8766	LOC111902473	mRNA	short-chain dehydrogenase reductase 3b	Supporting evidence includes similarity to: 2 ESTs, 18 Proteins	mRNA
Up	XM_023874483.3	21.3784	4.13885	0.831764	4.97599	6.49152e-07	0.000124284	8.17871	0	0.931914	0	34.6355	16.6858	37.2551	73.3398	LOC111877984	mRNA	13S globulin seed storage protein 1	Supporting evidence includes similarity to: 12 ESTs, 6 Proteins	mRNA
Up	XM_023896102.3	46.4904	3.93045	0.604448	6.50254	7.89738e-11	6.04802e-08	11.2457	4.35985	1.86383	5.52259	43.7501	32.3901	126.9	145.891	LOC111900228	mRNA	probable xyloglucan endotransglucosylase/hydrolase protein 6	Supporting evidence includes similarity to: 1 EST, 76 Proteins	mRNA
Up	XM_023879560.3	14.6269	3.91016	0.731961	5.34204	9.1905e-08	2.56955e-05	1.02234	2.17992	0.931914	3.31356	19.1407	13.7413	37.2551	39.43	LOC111883217	mRNA	protein LATERAL ROOT PRIMORDIUM 1	Supporting evidence includes similarity to: 1 EST, 13 Proteins	mRNA
Up	XM_023906466.3	47.8587	3.89529	1.01113	3.85241	0.000116963	0.00457819	13.2904	0	0.931914	9.94067	44.6616	53.9835	133.886	126.176	LOC111910638	mRNA	homeobox protein knotted-1-like 6	Supporting evidence includes similarity to: 1 EST, 17 Proteins	mRNA
Up	XM_023912176.3	13.0916	3.77235	0.844819	4.46527	7.9967e-06	0.000800306	5.1117	0	1.86383	0	15.4948	10.7967	43.0762	28.3896	LOC111916512	mRNA	17.8 kDa class I heat shock protein	Supporting evidence includes similarity to: 128 Proteins	mRNA
Up	XM_023913377.3	17.1202	3.76556	0.727175	5.17834	2.23863e-07	5.25751e-05	0	3.26989	2.79574	3.31356	20.0521	16.6858	64.0323	26.8124	LOC111917710	mRNA	protein RGF1 INDUCIBLE TRANSCRIPTION FACTOR 1	Supporting evidence includes similarity to: 3 Proteins	mRNA
Up	XM_023873428.3	21.9804	3.69341	0.791336	4.66731	3.05168e-06	0.000386707	7.15637	0	0	5.52259	23.698	26.501	86.1525	26.8124	LOC111876863	mRNA	stearoyl-[acyl-carrier-protein] 9-desaturase 6, chloroplastic	Supporting evidence includes similarity to: 6 ESTs, 82 Proteins	mRNA
Up	XM_023881745.3	15.3139	3.61392	0.771329	4.68531	2.79539e-06	0.000367448	7.15637	0	0.931914	1.10452	26.4324	11.7782	37.2551	37.8528	LOC111885488	mRNA	secoisolariciresinol dehydrogenase	Supporting evidence includes similarity to: 2 ESTs, 30 Proteins	mRNA
Up	XM_023900663.3	11135.8	3.37173	0.458533	7.35331	1.93356e-13	4.33673e-10	3413.59	1036.55	1052.13	2346	17062.5	15096.7	26069.3	23009.8	LOC111904975	mRNA	uncharacterized LOC111904975	Supporting evidence includes similarity to: 14 ESTs	mRNA
Up	XM_023910677.2	82.1384	3.27207	0.544734	6.00673	1.89303e-09	9.5268e-07	22.4915	14.1695	14.9106	9.94067	54.6876	46.1314	274.757	220.019	LOC111914970	mRNA	acetylserotonin O-methyltransferase	Supporting evidence includes similarity to: 6 ESTs, 21 Proteins	mRNA
Up	XM_023877950.3	11.0636	3.06439	0.717567	4.27053	1.9501e-05	0.00148698	4.08936	3.26989	0	2.20904	19.1407	9.81519	30.2698	19.715	LOC111881554	mRNA	cysteine-rich receptor-like protein kinase 2	Supporting evidence includes similarity to: 6 Proteins	mRNA
Up	XM_023890128.3	122.171	3.05949	0.417588	7.32658	2.36093e-13	4.6206e-10	53.1616	9.80966	13.0468	28.7175	203.256	139.376	266.607	263.392	LOC111894055	mRNA	heavy metal-associated isoprenylated plant protein 3	Supporting evidence includes similarity to: 2 ESTs, 3 Proteins	mRNA
Up	XM_023879767.3	35.9365	2.98926	0.606308	4.93027	8.21178e-07	0.000147594	19.4244	0	2.79574	9.94067	65.6252	47.1129	82.6598	59.9336	LOC111883434	mRNA	protein MIZU-KUSSEI 1	Supporting evidence includes similarity to: 1 Protein	mRNA
Up	XM_023893025.3	14.2636	2.93299	0.680557	4.30969	1.63481e-05	0.00134558	7.15637	0	4.65957	1.10452	14.5834	22.5749	39.5836	24.4466	LOC111897051	mRNA	kirola	Supporting evidence includes similarity to: 9 Proteins	mRNA
Up	XM_023909284.3	53.5344	2.93112	0.432343	6.77961	1.20503e-11	1.01073e-08	26.5808	7.62973	6.5234	8.83615	64.7137	79.503	130.393	104.095	LOC111913563	mRNA	plant UBX domain-containing protein 10	Supporting evidence includes similarity to: 2 ESTs, 2 Proteins	mRNA
Up	XM_023910225.3	43.0488	2.89027	0.546539	5.28833	1.2344e-07	3.29436e-05	16.3574	9.80966	3.72766	11.0452	51.9533	49.0759	162.991	39.43	LOC111914487	mRNA	uncharacterized LOC111914487	Supporting evidence includes similarity to: 3 Proteins	mRNA
Up	XM_023887307.3	14.566	2.83303	0.593762	4.77132	1.83021e-06	0.000273198	7.15637	2.17992	2.79574	2.20904	22.7865	16.6858	23.2845	39.43	LOC111891238	mRNA	uncharacterized LOC111891238, transcript variant X1	Supporting evidence includes similarity to: 5 Proteins	mRNA
Up	XM_023872673.3	3732.96	2.77711	0.630831	4.4023	1.07109e-05	0.00100757	2034.45	499.202	343.876	924.482	4272.93	4920.35	8885.35	7983	LOC111876146	mRNA	flocculation protein FLO11	Supporting evidence includes similarity to: 16 ESTs	mRNA
Up	XM_023892508.3	8.93774	2.76174	0.755584	3.6551	0.000257079	0.00733549	5.1117	0	1.86383	2.20904	13.6719	9.81519	12.8065	26.0238	LOC111896538	mRNA	WRKY transcription factor 23	Supporting evidence includes similarity to: 6 Proteins	mRNA
Up	XM_023875557.3	27.1469	2.74198	0.684279	4.00711	6.14674e-05	0.00312013	18.4021	2.17992	0	7.73163	33.724	36.3162	65.1965	53.6248	LOC111879079	mRNA	uncharacterized LOC111879079	Supporting evidence includes similarity to: 1 EST, 2 Proteins	mRNA
Up	XM_023893018.3	12.9048	2.72009	0.612383	4.44182	8.9203e-06	0.000863308	3.06702	4.35985	2.79574	3.31356	15.4948	21.5934	38.4194	14.1948	LOC111897044	mRNA	CLAVATA3/ESR (CLE)-related protein 46		mRNA
Up	XM_023915239.3	31.3643	2.7194	0.483039	5.62977	1.8045e-08	6.23226e-06	13.2904	7.62973	6.5234	5.52259	28.2553	37.2977	86.1525	66.2424	LOC111919669	mRNA	peroxidase P7	Supporting evidence includes similarity to: 4 ESTs, 78 Proteins	mRNA
Up	XM_023882528.3	33.7455	2.69311	0.596027	4.51844	6.2297e-06	0.000681552	23.5138	1.08996	3.72766	7.73163	44.6616	51.039	86.1525	52.0476	LOC111886295	mRNA	malonyl-coenzyme A:anthocyanin 3-O-glucoside-6''-O-malonyltransferase	Supporting evidence includes similarity to: 3 ESTs, 4 Proteins	mRNA
Up	XM_023900758.3	14.5556	2.67382	0.724955	3.68826	0.000225791	0.00674083	8.17871	2.17992	0	5.52259	12.7604	14.7228	40.7478	32.3326	LOC111905077	mRNA	arogenate dehydrogenase 2, chloroplastic	Supporting evidence includes similarity to: 8 Proteins	mRNA
Up	XM_023907776.3	29.0766	2.65627	0.477778	5.55963	2.70351e-08	8.98483e-06	12.2681	0	8.38722	11.0452	56.5106	37.2977	58.2111	48.8932	LOC111912016	mRNA	receptor-like protein 7		mRNA
Up	XM_023905976.3	9.15304	2.64965	0.734797	3.60596	0.000311001	0.00800007	5.1117	1.08996	3.72766	0	19.1407	12.7597	9.31378	22.0808	LOC111910195	mRNA	cytochrome P450 CYP749A22	Supporting evidence includes similarity to: 8 ESTs, 3 Proteins	mRNA
Up	XM_023909385.3	32.424	2.6165	0.463251	5.64814	1.62195e-08	5.83043e-06	13.2904	2.17992	6.5234	14.3587	53.7762	37.2977	81.4956	50.4704	LOC111913661	mRNA	uncharacterized LOC111913661		mRNA
Up	XM_023879114.3	136.678	2.59688	0.728154	3.56639	0.000361936	0.00885978	94.0552	8.71969	15.8425	36.4491	159.506	175.692	351.595	251.563	LOC111882751	mRNA	pyruvate decarboxylase 1	Supporting evidence includes similarity to: 4 ESTs, 30 Proteins	mRNA
Up	XM_023889750.3	84.6539	2.58592	0.511132	5.0592	4.21015e-07	8.91545e-05	53.1616	11.9896	8.38722	23.1949	77.4741	91.2812	215.381	196.361	LOC111893687	mRNA	protein LIGHT-DEPENDENT SHORT HYPOCOTYLS 3	Supporting evidence includes similarity to: 1 EST, 3 Proteins	mRNA
Up	XM_023894317.1	8.87405	2.56531	0.674277	3.80453	0.000142071	0.00511001	3.06702	3.26989	2.79574	1.10452	20.9636	18.6489	9.31378	11.829	LOC111898394	mRNA	uncharacterized LOC111898394	Supporting evidence includes similarity to: 3 Proteins	mRNA
Up	XR_006184586.2	13.0355	2.55834	0.633024	4.04146	5.31189e-05	0.00286127	6.13403	0	6.5234	2.20904	14.5834	19.6304	24.4487	30.7554	LOC122194761	ncRNA	uncharacterized LOC122194761		lnc_RNA
Up	XM_023882810.3	54.3246	2.55002	0.508222	5.01753	5.2339e-07	0.000104761	34.7595	5.44981	5.59148	17.6723	70.1825	61.8357	112.93	126.176	LOC111886555	mRNA	6,7,8-trihydroxycoumarin synthase	Supporting evidence includes similarity to: 14 Proteins	mRNA
Up	XM_023872671.3	34.4999	2.54074	0.362396	7.01095	2.36698e-12	3.20708e-09	14.3127	6.53977	6.5234	13.2542	64.7137	45.1499	66.3607	59.145	LOC111876143	mRNA	indole-3-acetic acid-amido synthetase GH3.6	Supporting evidence includes similarity to: 1 EST, 40 Proteins	mRNA
Up	XM_023889453.3	58.7532	2.50436	0.43392	5.77149	7.85749e-09	3.1455e-06	35.7819	8.71969	9.31914	16.5678	67.4481	76.5585	139.707	115.924	LOC111893393	mRNA	protein LIGHT-DEPENDENT SHORT HYPOCOTYLS 10	Supporting evidence includes similarity to: 16 Proteins	mRNA
Up	XM_023893042.3	36.8974	2.48902	0.386457	6.44062	1.18985e-10	8.73252e-08	15.3351	6.53977	8.38722	14.3587	41.0157	55.9466	84.9883	68.6082	LOC111897073	mRNA	zinc transporter 1	Supporting evidence includes similarity to: 4 ESTs, 21 Proteins	mRNA
Up	XM_023916226.3	31.1208	2.48352	0.491625	5.05166	4.37992e-07	9.07623e-05	17.3798	7.62973	1.86383	11.0452	34.6355	47.1129	75.6745	53.6248	LOC111920656	mRNA	allene oxide synthase	Supporting evidence includes similarity to: 5 ESTs, 38 Proteins	mRNA
Up	XM_042896161.2	30.0628	2.39133	0.477524	5.00778	5.50624e-07	0.000108882	16.3574	6.53977	5.59148	9.94067	27.3438	41.2238	83.824	49.6818	LOC111918965	mRNA	alcohol dehydrogenase 2	Supporting evidence includes similarity to: 15 ESTs, 572 Proteins	mRNA
Up	XM_052767233.1	16.4831	2.37769	0.550055	4.32264	1.54172e-05	0.00128094	9.20105	1.08996	7.45531	3.31356	27.3438	17.6673	27.9413	37.8528	LOC111914792	mRNA	cytochrome P450 CYP72A219	Supporting evidence includes similarity to: 13 Proteins	mRNA
Up	XM_023883702.3	20.9758	2.37752	0.540171	4.40143	1.07541e-05	0.00100757	7.15637	8.71969	3.72766	7.73163	19.1407	20.6119	38.4194	62.2994	LOC111887531	mRNA	AAA-ATPase At3g28580	Supporting evidence includes similarity to: 34 Proteins	mRNA
Up	XM_023911398.3	35.6964	2.35556	0.389237	6.05173	1.43296e-09	7.64854e-07	16.3574	7.62973	8.38722	14.3587	34.6355	61.8357	72.1818	70.1854	LOC111915748	mRNA	protein SHI RELATED SEQUENCE 5	Supporting evidence includes similarity to: 13 Proteins	mRNA
Up	XM_023917012.3	24.2402	2.3323	0.4123	5.65681	1.54215e-08	5.65905e-06	7.15637	8.71969	7.45531	8.83615	35.547	26.501	52.39	47.316	LOC111921429	mRNA	probable WRKY transcription factor 12	Supporting evidence includes similarity to: 1 EST, 9 Proteins	mRNA
Up	XM_023893784.2	18.9497	2.311	0.444525	5.19882	2.0056e-07	4.90649e-05	5.1117	4.35985	11.183	4.41807	29.1667	32.3901	30.2698	34.6984	LOC111897845	mRNA	delta-9 acyl-lipid desaturase 1	Supporting evidence includes similarity to: 1 EST, 23 Proteins	mRNA
Up	XM_023880881.2	18.8217	2.29325	0.507116	4.52215	6.12158e-06	0.000677615	10.2234	0	8.38722	6.62711	28.2553	29.4456	36.0909	31.544	LOC111884574	mRNA	kirola	Supporting evidence includes similarity to: 5 ESTs	mRNA
Up	XM_023904932.3	13.1039	2.2775	0.607659	3.74798	0.000178261	0.00583623	6.13403	7.62973	0	4.41807	14.5834	21.5934	24.4487	26.0238	LOC111909142	mRNA	uncharacterized LOC111909142	Supporting evidence includes similarity to: 1 EST, 3 Proteins	mRNA
Up	XM_023876134.3	35.9688	2.26762	0.37863	5.98901	2.11116e-09	1.03294e-06	10.2234	7.62973	15.8425	15.4633	62.8908	40.2423	84.9883	50.4704	LOC111879670	mRNA	putative receptor protein kinase ZmPK1	Supporting evidence includes similarity to: 9 Proteins	mRNA
Up	XM_023878182.3	29.5404	2.26527	0.508761	4.45252	8.48683e-06	0.000839815	19.4244	5.44981	2.79574	13.2542	58.3335	63.7987	29.1056	44.1616	LOC111881788	mRNA	uncharacterized LOC111881788	Supporting evidence includes similarity to: 1 EST, 7 Proteins	mRNA
Up	XM_023907630.3	9.64075	2.25279	0.621168	3.62669	0.000287074	0.00763971	6.13403	1.08996	2.79574	3.31356	13.6719	11.7782	18.6276	19.715	LOC111911884	mRNA	uncharacterized protein At4g04980	Supporting evidence includes similarity to: 14 Proteins	mRNA
Up	XM_023895553.3	13.2364	2.2475	0.562484	3.99566	6.45143e-05	0.003201	7.15637	1.08996	5.59148	4.41807	19.1407	13.7413	27.9413	26.8124	LOC111899696	mRNA	dirigent protein 22	Supporting evidence includes similarity to: 1 EST, 12 Proteins	mRNA
Up	XM_023891823.3	2606.89	2.22552	0.626869	3.55022	0.000384909	0.00917187	1504.88	248.511	395.131	1525.34	4712.25	2949.46	4992.19	4527.35	LOC111895744	mRNA	organ-specific protein S2	Supporting evidence includes similarity to: 19 ESTs, 1 Protein	mRNA
Up	XM_023892256.3	14.8541	2.22506	0.582125	3.82231	0.000132209	0.00488203	6.13403	5.44981	3.72766	5.52259	13.6719	17.6673	47.7331	18.9264	LOC111896248	mRNA	uncharacterized protein At5g65660	Supporting evidence includes similarity to: 3 ESTs, 9 Proteins	mRNA
Up	XM_023916376.3	15.5525	2.21268	0.564156	3.92211	8.77768e-05	0.00388467	8.17871	6.53977	1.86383	5.52259	14.5834	22.5749	43.0762	22.0808	LOC111920809	mRNA	salutaridine reductase	Supporting evidence includes similarity to: 8 Proteins	mRNA
Up	XM_023883761.3	751.459	2.18436	0.49165	4.44292	8.87467e-06	0.000863308	493.79	130.795	161.221	298.22	910.549	1063.97	1927.95	1025.18	LOC111887588	mRNA	kirola	Supporting evidence includes similarity to: 4 ESTs, 3 Proteins	mRNA
Up	XM_023905952.3	23.7097	2.18111	0.618659	3.52555	0.000422605	0.00960318	20.4468	3.26989	2.79574	7.73163	31.9011	17.6673	61.7038	44.1616	LOC111910177	mRNA	protein RICE SALT SENSITIVE 3	Supporting evidence includes similarity to: 1 EST, 9 Proteins	mRNA
Up	XM_023884046.3	73.9158	2.17512	0.317712	6.84619	7.58411e-12	7.85803e-09	38.8489	27.249	16.7744	24.2994	79.2971	119.745	169.977	115.136	LOC111887911	mRNA	1-aminocyclopropane-1-carboxylate oxidase homolog 1	Supporting evidence includes similarity to: 1 EST, 10 Proteins	mRNA
Up	XM_023901110.3	25.6105	2.17128	0.5543	3.91716	8.95984e-05	0.00392165	19.4244	1.08996	5.59148	11.0452	28.2553	36.3162	58.2111	44.9502	LOC111905379	mRNA	CO(2)-response secreted protease	Supporting evidence includes similarity to: 6 ESTs, 13 Proteins	mRNA
Up	XM_023893781.3	30.118	2.12921	0.449085	4.74122	2.12438e-06	0.000306712	21.4691	8.71969	3.72766	11.0452	36.4584	42.2053	60.5396	56.7792	LOC111897843	mRNA	delta-9 acyl-lipid desaturase 1	Supporting evidence includes similarity to: 25 Proteins	mRNA
Up	XR_006187714.2	10.5483	2.12772	0.601759	3.53583	0.000406499	0.00938736	3.06702	7.62973	1.86383	3.31356	23.698	16.6858	16.2991	11.829	LOC122196347	ncRNA	uncharacterized LOC122196347		lnc_RNA
Up	XM_023894171.3	46.7959	2.12029	0.366288	5.78859	7.09804e-09	2.90755e-06	9.20105	18.5293	22.3659	19.8813	59.2449	49.0759	91.9736	104.095	LOC111898238	mRNA	acid phosphatase 1	Supporting evidence includes similarity to: 12 Proteins	mRNA
Up	XM_023896884.3	113.606	2.10288	0.276947	7.59309	3.1237e-14	1.10042e-10	51.117	32.6989	33.5489	54.1214	140.365	164.895	273.592	158.509	LOC111901018	mRNA	indole-3-acetic acid-amido synthetase GH3.6	Supporting evidence includes similarity to: 3 ESTs, 37 Proteins	mRNA
Up	XM_023885681.3	812.905	2.05957	0.517019	3.98354	6.78958e-05	0.00333124	446.762	134.065	158.425	519.124	1801.05	1294.62	1286.47	862.729	LOC111889532	mRNA	uncharacterized LOC111889532	Supporting evidence includes similarity to: 6 ESTs, 9 Proteins	mRNA
Up	XM_023908187.2	143.852	2.02792	0.360883	5.61933	1.91705e-08	6.49363e-06	77.6978	16.3494	73.6212	58.5395	224.219	318.012	178.126	204.247	LOC111912452	mRNA	cysteine protease RD19A	Supporting evidence includes similarity to: 4 ESTs, 49 Proteins	mRNA
Up	XM_023892069.3	18.0433	2.01807	0.566437	3.56274	0.000367006	0.0089042	10.2234	6.53977	0	12.1497	25.5209	30.4271	27.9413	31.544	LOC111896045	mRNA	putative indole-3-acetic acid-amido synthetase GH3.9	Supporting evidence includes similarity to: 3 ESTs, 21 Proteins	mRNA
Up	XM_023887247.3	24.6217	1.97548	0.54953	3.59485	0.000324582	0.00826183	14.3127	9.80966	12.1149	3.31356	16.4063	43.1868	71.0176	26.8124	LOC111891164	mRNA	cytochrome P450 Tp9025	Supporting evidence includes similarity to: 2 ESTs, 8 Proteins	mRNA
Up	XM_023886979.3	259.317	1.95793	0.314464	6.22625	4.7774e-10	2.90169e-07	168.686	58.8579	88.5318	108.243	327.214	282.677	628.68	411.649	LOC111890876	mRNA	sucrose synthase	Supporting evidence includes similarity to: 1 EST, 118 Proteins	mRNA
Up	XM_023905743.2	62.3956	1.95518	0.507214	3.85475	0.00011585	0.00455302	55.2063	5.44981	19.5702	22.0904	99.3492	129.56	51.2258	116.713	LOC111909950	mRNA	GDSL esterase/lipase At5g14450	Supporting evidence includes similarity to: 4 Proteins	mRNA
Up	XM_023911251.2	24.9012	1.9358	0.533378	3.62932	0.000284171	0.00759543	11.2457	9.80966	2.79574	17.6723	20.9636	26.501	60.5396	49.6818	LOC111915608	mRNA	dirigent protein 22	Supporting evidence includes similarity to: 1 Protein	mRNA
Up	XM_023877187.3	66.0611	1.93505	0.418328	4.62569	3.73359e-06	0.000450435	48.0499	10.8996	17.7064	33.1356	116.667	112.875	55.8827	133.273	LOC111880774	mRNA	subtilisin-like protease SBT4.14	Supporting evidence includes similarity to: 1 EST, 15 Proteins	mRNA
Up	XM_023881626.3	59.9117	1.9317	0.277539	6.9601	3.4002e-12	4.27794e-09	26.5808	21.7992	21.434	29.822	115.755	109.93	86.1525	67.8196	LOC111885365	mRNA	beta-fructofuranosidase, soluble isoenzyme I	Supporting evidence includes similarity to: 1 EST, 102 Proteins	mRNA
Up	XM_023892485.3	80.3454	1.90443	0.274919	6.92724	4.2914e-12	5.03925e-09	36.8042	28.339	41.0042	28.7175	120.313	84.4106	174.633	128.542	LOC111896498	mRNA	phosphate transporter PHO1 homolog 1	Supporting evidence includes similarity to: 3 ESTs, 13 Proteins	mRNA
Up	XM_052769192.1	121.734	1.86217	0.295753	6.29636	3.04717e-10	2.06434e-07	55.2063	30.5189	51.2553	72.8982	183.204	124.653	274.757	181.378	LOC111884136	mRNA	glycine-rich cell wall structural protein 1.0-like	Supporting evidence includes similarity to: 3 ESTs, 3 Proteins	mRNA
Up	XM_023910952.3	63.8589	1.85664	0.422864	4.39062	1.13027e-05	0.00104434	39.8712	14.1695	16.7744	39.7627	76.5627	53.002	157.17	113.558	LOC111915281	mRNA	actin-depolymerizing factor 5	Supporting evidence includes similarity to: 47 Proteins	mRNA
Up	XM_023879673.3	33.5636	1.84073	0.427859	4.30219	1.6912e-05	0.00136282	25.5585	9.80966	4.65957	18.7768	46.4845	45.1499	62.868	55.202	LOC111883349	mRNA	myosin-binding protein 2		mRNA
Up	XM_023901346.3	39.9515	1.83281	0.340703	5.37949	7.46977e-08	2.26849e-05	26.5808	13.0795	15.8425	14.3587	50.1303	47.1129	79.1671	73.3398	LOC111905654	mRNA	trans-resveratrol di-O-methyltransferase	Supporting evidence includes similarity to: 4 ESTs, 41 Proteins	mRNA
Up	XM_023873651.3	516.144	1.81357	0.291133	6.22937	4.68307e-10	2.90169e-07	372.131	142.785	145.379	254.039	710.028	798.956	1100.19	605.645	LOC111877108	mRNA	zinc finger protein 7	Supporting evidence includes similarity to: 1 EST, 1 Protein	mRNA
Up	XM_023893465.2	29.1491	1.79409	0.405425	4.42519	9.63559e-06	0.000922399	19.4244	10.8996	7.45531	14.3587	52.8647	39.2607	60.5396	28.3896	LOC111897512	mRNA	geraniol 8-hydroxylase	Supporting evidence includes similarity to: 1 EST, 12 Proteins	mRNA
Up	XM_023892808.2	20.714	1.77925	0.451479	3.94095	8.11608e-05	0.00372276	11.2457	6.53977	15.8425	3.31356	27.3438	27.4825	36.0909	37.8528	LOC111896821	mRNA	alcohol acyltransferase 9	Supporting evidence includes similarity to: 1 EST, 11 Proteins	mRNA
Up	XM_023895331.3	78.9284	1.76645	0.303189	5.82623	5.66921e-09	2.43555e-06	44.9829	26.1591	27.9574	44.1807	84.7658	103.059	180.455	119.867	LOC111899495	mRNA	vacuolar iron transporter homolog 4	Supporting evidence includes similarity to: 1 EST, 29 Proteins	mRNA
Up	XM_023883537.2	82.8093	1.75828	0.396809	4.43104	9.3781e-06	0.000902655	70.5414	13.0795	28.8893	38.6581	145.834	151.154	84.9883	129.33	LOC111887369	mRNA	endonuclease 1	Supporting evidence includes similarity to: 1 EST, 22 Proteins	mRNA
Up	XM_023916458.3	58.8478	1.7463	0.482098	3.62229	0.00029201	0.00772292	53.1616	6.53977	13.0468	35.3446	93.8804	100.115	102.452	66.2424	LOC111920883	mRNA	protein LITTLE ZIPPER 1	Supporting evidence includes similarity to: 2 ESTs, 1 Protein	mRNA
Up	XM_023916756.3	145.866	1.72342	0.301947	5.70768	1.14529e-08	4.38545e-06	85.8765	61.0379	51.2553	72.8982	138.542	164.895	357.416	235.003	LOC111921192	mRNA	protein GOS9	Supporting evidence includes similarity to: 1 Protein	mRNA
Up	XM_023899780.3	37.8655	1.71434	0.486614	3.52299	0.000426707	0.00963592	41.9159	7.62973	11.183	9.94067	72.0054	58.8911	47.7331	53.6248	LOC111904000	mRNA	protein DMP2	Supporting evidence includes similarity to: 3 Proteins	mRNA
Up	XM_023911798.2	172.762	1.70536	0.378522	4.5053	6.62794e-06	0.000711857	157.44	31.6089	62.4382	72.8982	267.058	295.437	173.469	321.749	LOC111916162	mRNA	laccase-11	Supporting evidence includes similarity to: 1 EST, 57 Proteins	mRNA
Up	XM_023902262.3	31.5624	1.70073	0.466806	3.64332	0.000269141	0.00752484	25.5585	8.71969	8.38722	16.5678	50.1303	46.1314	73.346	23.658	LOC111906500	mRNA	probable carotenoid cleavage dioxygenase 4, chloroplastic	Supporting evidence includes similarity to: 63 Proteins	mRNA
Up	XM_023873505.3	20.3378	1.66611	0.455374	3.65878	0.000253417	0.00731714	7.15637	8.71969	13.0468	9.94067	24.6094	16.6858	40.7478	41.7958	LOC111876948	mRNA	bidirectional sugar transporter SWEET3	Supporting evidence includes similarity to: 3 ESTs, 13 Proteins	mRNA
Up	XM_023888081.3	90.2361	1.6565	0.365354	4.53396	5.78874e-06	0.000649445	67.4744	22.8892	27.0255	56.3304	111.198	106.004	211.889	119.079	LOC111892022	mRNA	protein LIGHT-DEPENDENT SHORT HYPOCOTYLS 10	Supporting evidence includes similarity to: 16 Proteins	mRNA
Up	XM_023874555.3	247.621	1.64339	0.353273	4.6519	3.28893e-06	0.000413795	218.781	75.2074	68.0297	118.183	316.277	251.269	570.469	362.756	LOC111878038	mRNA	uncharacterized LOC111878038	Supporting evidence includes similarity to: 7 ESTs, 10 Proteins	mRNA
Up	XM_023897310.3	118.291	1.629	0.239372	6.80532	1.00822e-11	9.34672e-09	75.6531	33.7888	52.1872	69.5847	166.797	214.953	160.663	172.703	LOC111901459	mRNA	serine carboxypeptidase-like	Supporting evidence includes similarity to: 5 ESTs, 40 Proteins	mRNA
Up	XM_023904439.3	81.4909	1.62781	0.388393	4.19115	2.77547e-05	0.00188028	65.4297	11.9896	27.9574	54.1214	135.808	131.523	101.287	123.81	LOC111908623	mRNA	metacaspase-9	Supporting evidence includes similarity to: 1 EST, 13 Proteins	mRNA
Up	XM_023910208.3	80.3511	1.62042	0.327272	4.95131	7.37154e-07	0.000136303	62.3627	30.5189	27.0255	37.5536	93.8804	101.096	186.276	104.095	LOC111914466	mRNA	MLP-like protein 31	Supporting evidence includes similarity to: 3 ESTs, 1 Protein	mRNA
Up	XM_023913624.3	122.916	1.61987	0.367349	4.40962	1.03551e-05	0.000983484	110.413	26.1591	41.9361	62.9575	209.636	232.62	126.9	172.703	LOC111917978	mRNA	endo-1,4-beta-xylanase 1	Supporting evidence includes similarity to: 10 Proteins	mRNA
Up	XM_023877561.3	40.3493	1.61772	0.419613	3.85528	0.000115599	0.00455302	25.5585	22.8892	4.65957	26.5084	57.422	53.002	81.4956	51.259	LOC111881165	mRNA	thaumatin-like protein 1	Supporting evidence includes similarity to: 66 Proteins	mRNA
Up	XM_023905958.3	56.1397	1.61758	0.349378	4.62988	3.65881e-06	0.000444457	43.9606	13.0795	23.2978	29.822	100.261	94.2258	88.4809	55.9906	LOC111910180	mRNA	deSI-like protein At4g17486	Supporting evidence includes similarity to: 2 ESTs, 31 Proteins	mRNA
Up	XM_023915756.3	33.0552	1.61197	0.396624	4.06424	4.81901e-05	0.00268846	29.6478	9.80966	10.2511	15.4633	37.3699	44.1683	59.3754	58.3564	LOC111920157	mRNA	uncharacterized LOC111920157	Supporting evidence includes similarity to: 1 EST, 3 Proteins	mRNA
Up	XM_023888282.3	115.186	1.60984	0.28286	5.69129	1.26084e-08	4.72519e-06	82.8095	26.1591	58.7106	59.644	175.912	174.71	140.871	202.67	LOC111892214	mRNA	germin-like protein subfamily 3 member 4	Supporting evidence includes similarity to: 5 Proteins	mRNA
Up	XR_006187396.2	27.3075	1.60911	0.339519	4.73938	2.14376e-06	0.000306993	13.2904	19.6193	11.183	9.94067	37.3699	38.2792	45.4047	43.373	LOC122196163	ncRNA	uncharacterized LOC122196163	Supporting evidence includes similarity to: 2 ESTs	lnc_RNA
Up	XM_023892836.3	64.854	1.60266	0.399076	4.01592	5.92133e-05	0.00304966	61.3403	25.0691	10.2511	32.031	92.969	102.078	103.616	91.4776	LOC111896867	mRNA	proline dehydrogenase 2, mitochondrial	Supporting evidence includes similarity to: 4 ESTs, 19 Proteins	mRNA
Up	XM_023887029.2	23651.5	1.59037	0.156555	10.1585	3.0365e-24	2.67424e-20	15368.8	10699.1	9970.55	11131.3	30136.5	32395	43214.8	36296.1	LOC111890953	mRNA	major latex allergen Hev b 5	Supporting evidence includes similarity to: 40 ESTs	mRNA
Up	XM_023905398.2	103.23	1.58786	0.305941	5.19008	2.102e-07	5.00332e-05	80.7648	29.429	37.2766	58.5395	122.136	135.45	203.739	158.509	LOC111909609	mRNA	AAA-ATPase At5g57480	Supporting evidence includes similarity to: 17 Proteins	mRNA
Up	XM_023873099.2	42.4546	1.58447	0.328398	4.82486	1.40104e-06	0.000220339	25.5585	11.9896	24.2298	23.1949	51.9533	56.9281	55.8827	89.9004	LOC111876541	mRNA	protein LIGHT-DEPENDENT SHORT HYPOCOTYLS 5	Supporting evidence includes similarity to: 1 EST, 5 Proteins	mRNA
Up	XM_023885957.3	116.539	1.5778	0.200228	7.88003	3.27309e-15	1.4413e-11	56.2287	49.0483	55.9148	72.8982	169.532	138.394	200.246	190.053	LOC111889805	mRNA	uncharacterized protein At4g26485		mRNA
Up	XM_052768496.1	54.671	1.56831	0.407235	3.85111	0.000117585	0.00458217	51.117	14.1695	12.1149	33.1356	99.3492	75.5769	67.5249	84.3802	LOC111902974	mRNA	laccase-11	Supporting evidence includes similarity to: 59 Proteins	mRNA
Up	XM_023873332.3	62.2252	1.55993	0.39188	3.98064	6.873e-05	0.00333739	59.2957	18.5293	13.0468	35.3446	89.3231	80.4845	104.78	96.9978	LOC111876764	mRNA	structural maintenance of chromosomes flexible hinge domain-containing protein GMI1	Supporting evidence includes similarity to: 5 Proteins	mRNA
Up	XM_023902117.1	390.081	1.53786	0.287028	5.35789	8.42001e-08	2.43131e-05	337.372	125.346	126.74	209.858	483.074	522.168	742.774	573.312	LOC111906362	mRNA	kirola	Supporting evidence includes similarity to: 14 ESTs, 3 Proteins	mRNA
Up	XM_023915771.3	37.7073	1.53241	0.414498	3.69702	0.000218149	0.00658278	29.6478	9.80966	8.38722	29.822	53.7762	47.1129	68.6891	54.4134	LOC111920173	mRNA	heavy metal-associated isoprenylated plant protein 7	Supporting evidence includes similarity to: 11 Proteins	mRNA
Up	XM_023897276.3	46.9989	1.52032	0.324366	4.68704	2.7718e-06	0.000367086	26.5808	14.1695	31.6851	24.2994	86.5888	46.1314	82.6598	63.8766	LOC111901424	mRNA	endochitinase EP3	Supporting evidence includes similarity to: 1 mRNA, 1 EST, 63 Proteins	mRNA
Up	XM_023917093.3	164.923	1.49708	0.220608	6.78616	1.15157e-11	1.01073e-08	106.323	70.8475	65.234	102.72	280.73	212.008	289.891	191.63	LOC111921509	mRNA	BTB/POZ domain-containing protein SR1IP1-like	Supporting evidence includes similarity to: 1 EST, 13 Proteins	mRNA
Up	XM_023896932.3	104.889	1.4861	0.322705	4.60512	4.12235e-06	0.000487322	59.2957	46.8684	49.3914	65.1666	92.0575	96.1888	223.531	206.613	LOC111901067	mRNA	protein indeterminate-domain 12	Supporting evidence includes similarity to: 23 Proteins	mRNA
Up	XM_023882595.3	49.7651	1.47333	0.31558	4.66863	3.0321e-06	0.000386707	38.8489	25.0691	17.7064	24.2994	82.9429	65.7617	51.2258	92.2662	LOC111886365	mRNA	probable indole-3-pyruvate monooxygenase YUCCA10	Supporting evidence includes similarity to: 1 EST, 12 Proteins	mRNA
Up	XM_023902951.3	73.4792	1.46767	0.326382	4.49681	6.89821e-06	0.000727575	59.2957	30.5189	24.2298	41.9717	80.2085	84.4106	156.006	111.193	LOC111907151	mRNA	late embryogenesis abundant protein ECP63-like	Supporting evidence includes similarity to: 2 Proteins	mRNA
Up	XM_023878137.3	30.0881	1.46096	0.353497	4.13287	3.58259e-05	0.00222531	22.4915	10.8996	13.9787	16.5678	38.2813	33.3716	59.3754	45.7388	LOC111881746	mRNA	transcription factor ABORTED MICROSPORES	Supporting evidence includes similarity to: 2 ESTs, 6 Proteins	mRNA
Up	XM_023916044.3	108.299	1.46087	0.360204	4.05568	4.99896e-05	0.00274304	46.0053	42.5085	76.4169	65.1666	113.021	134.468	293.384	95.4206	LOC111920468	mRNA	polyphenol oxidase, chloroplastic	Supporting evidence includes similarity to: 28 Proteins	mRNA
Up	XM_023879976.3	29.6097	1.45931	0.343422	4.24932	2.14417e-05	0.001555	21.4691	13.0795	10.2511	18.7768	49.2189	44.1683	32.5982	47.316	LOC111883651	mRNA	hypothetical protein At1g04090	Supporting evidence includes similarity to: 1 EST, 5 Proteins	mRNA
Up	XM_023899242.3	53.5579	1.44728	0.28442	5.08855	3.60818e-07	7.9443e-05	32.7149	20.7093	26.0936	35.3446	64.7137	60.8542	101.287	86.746	LOC111903478	mRNA	monoterpene synthase TPS4, chloroplastic	Supporting evidence includes similarity to: 1 EST, 54 Proteins	mRNA
Up	XM_023878363.2	35.7857	1.4418	0.347237	4.15221	3.29277e-05	0.00210421	20.4468	22.8892	15.8425	17.6723	62.8908	37.2977	72.1818	37.0642	LOC111881993	mRNA	uncharacterized LOC111881993	Supporting evidence includes similarity to: 5 ESTs, 1 Protein	mRNA
Up	XM_023876474.2	216.024	1.44046	0.295934	4.86752	1.13008e-06	0.000187785	184.021	49.0483	106.238	125.915	317.188	336.661	274.757	334.366	LOC111880060	mRNA	ribonuclease 3	Supporting evidence includes similarity to: 2 ESTs, 126 Proteins	mRNA
Up	XM_023913774.3	57.626	1.43388	0.361763	3.96358	7.38329e-05	0.00350537	55.2063	18.5293	30.7532	19.8813	80.2085	59.8726	86.1525	110.404	LOC111918110	mRNA	transcription factor bHLH71	Supporting evidence includes similarity to: 1 EST, 21 Proteins	mRNA
Up	XM_023899279.3	57.0346	1.43102	0.393953	3.63246	0.000280734	0.00759408	56.2287	15.2595	18.6383	33.1356	61.9793	80.4845	116.422	74.1284	LOC111903512	mRNA	cyclin-dependent kinase inhibitor 3	Supporting evidence includes similarity to: 12 Proteins	mRNA
Up	XM_042896448.2	59.1311	1.43028	0.285915	5.00246	5.66033e-07	0.000109562	37.8265	31.6089	25.1617	33.1356	76.5627	67.7248	126.9	74.1284	LOC122194999	mRNA	zinc finger protein 7	Supporting evidence includes similarity to: 1 EST, 1 Protein	mRNA
Up	XM_023903261.3	50.9761	1.42328	0.326649	4.35723	1.31722e-05	0.00115102	36.8042	14.1695	21.434	38.6581	81.12	84.4106	54.7185	76.4942	LOC111907474	mRNA	laccase-2	Supporting evidence includes similarity to: 80 Proteins	mRNA
Up	XM_023891202.3	117.506	1.40771	0.325273	4.32778	1.50621e-05	0.00126335	117.569	54.4981	41.9361	43.0762	168.62	137.413	222.367	154.566	LOC111895087	mRNA	cytosolic sulfotransferase 13	Supporting evidence includes similarity to: 7 ESTs, 2 Proteins	mRNA
Up	XM_023899664.3	24.3376	1.40434	0.348347	4.03145	5.54343e-05	0.00293873	17.3798	13.0795	13.0468	9.94067	31.9011	35.3347	31.434	42.5844	LOC111903890	mRNA	AT-hook motif nuclear-localized protein 20	Supporting evidence includes similarity to: 3 ESTs, 32 Proteins	mRNA
Up	XM_023886466.3	58.6004	1.40335	0.330262	4.24921	2.14526e-05	0.001555	42.9382	25.0691	23.2978	37.5536	131.25	58.8911	75.6745	74.1284	LOC111890336	mRNA	annexin-like protein RJ4	Supporting evidence includes similarity to: 4 ESTs, 19 Proteins	mRNA
Up	XM_023901398.3	30.3193	1.38535	0.332749	4.16335	3.13618e-05	0.0020384	24.5361	13.0795	14.9106	14.3587	42.8386	36.3162	54.7185	41.7958	LOC111905692	mRNA	uncharacterized LOC111905692	Supporting evidence includes similarity to: 1 EST	mRNA
Up	XM_023911759.3	74.452	1.38446	0.337181	4.10599	4.02593e-05	0.00240143	59.2957	38.1487	14.9106	53.0169	93.8804	113.856	115.258	107.25	LOC111916124	mRNA	cyclin-D3-1	Supporting evidence includes similarity to: 1 EST, 31 Proteins	mRNA
Up	XM_023902660.3	35.3067	1.3609	0.353684	3.84778	0.000119191	0.00459318	28.6255	11.9896	12.1149	26.5084	57.422	52.0205	53.5542	40.2186	LOC111906887	mRNA	pectinesterase	Supporting evidence includes similarity to: 1 EST, 84 Proteins	mRNA
Up	XM_023891198.3	76.5282	1.35964	0.325611	4.17566	2.97127e-05	0.00198242	65.4297	39.2386	19.5702	47.4943	95.7034	108.949	144.364	91.4776	LOC111895083	mRNA	cytosolic sulfotransferase 13	Supporting evidence includes similarity to: 2 Proteins	mRNA
Up	XM_023879793.3	253.163	1.35783	0.343818	3.94927	7.83898e-05	0.00364316	242.294	76.2973	68.9616	181.141	366.407	282.677	393.507	414.015	LOC111883463	mRNA	protein RSI-1	Supporting evidence includes similarity to: 7 Proteins	mRNA
Up	XM_023892377.3	438.656	1.35098	0.279857	4.82739	1.38335e-06	0.000219516	413.025	168.944	150.038	256.248	586.069	508.427	791.671	634.823	LOC111896377	mRNA	uncharacterized LOC111896377	Supporting evidence includes similarity to: 26 ESTs, 1 Protein	mRNA
Up	XM_052767568.1	95.3727	1.35096	0.222519	6.07123	1.26935e-09	6.98698e-07	62.3627	51.2282	34.4808	67.3756	124.87	128.579	151.349	142.737	LOC111916989	mRNA	beta-glucosidase 18	Supporting evidence includes similarity to: 2 Proteins	mRNA
Up	XM_023912549.3	57.9743	1.33374	0.353086	3.77737	0.000158492	0.00537894	38.8489	35.9687	12.1149	45.2853	76.5627	61.8357	100.123	93.0548	LOC111916894	mRNA	uncharacterized LOC111916894	Supporting evidence includes similarity to: 1 EST	mRNA
Up	XM_023897487.3	82.0306	1.33303	0.315508	4.22504	2.38894e-05	0.00168991	72.5861	23.9792	41.9361	47.4943	104.818	99.1334	162.991	103.307	LOC111901610	mRNA	uncharacterized LOC111901610	Supporting evidence includes similarity to: 5 ESTs, 18 Proteins	mRNA
Up	XM_023892641.3	359.627	1.32757	0.193321	6.86719	6.54777e-12	7.20828e-09	269.898	175.484	148.174	226.426	501.303	421.071	598.41	536.248	LOC111896675	mRNA	triacylglycerol lipase OBL1	Supporting evidence includes similarity to: 9 ESTs, 3 Proteins	mRNA
Up	XM_023895077.3	57.1774	1.32136	0.364256	3.62755	0.000286123	0.00763602	54.184	26.1591	12.1149	38.6581	84.7658	77.54	75.6745	88.3232	LOC111899205	mRNA	type I inositol polyphosphate 5-phosphatase 4	Supporting evidence includes similarity to: 31 Proteins	mRNA
Up	XM_023910213.3	1118.84	1.32105	0.208306	6.34189	2.26962e-10	1.59909e-07	753.464	584.219	606.676	613.008	1404.56	1268.12	2454.18	1266.49	LOC111914472	mRNA	MLP-like protein 31	Supporting evidence includes similarity to: 3 ESTs, 2 Proteins	mRNA
Up	XM_023891469.3	29.6354	1.31135	0.320876	4.08677	4.37426e-05	0.00253448	20.4468	11.9896	16.7744	18.7768	32.8126	43.1868	46.5689	46.5274	LOC111895388	mRNA	geranylgeranyl diphosphate reductase, chloroplastic	Supporting evidence includes similarity to: 4 ESTs, 21 Proteins	mRNA
Up	XM_023873413.3	176.06	1.31125	0.342602	3.82732	0.000129544	0.00481391	186.066	59.9479	50.3233	108.243	223.308	228.694	302.698	249.198	LOC111876845	mRNA	protein C2-DOMAIN ABA-RELATED 4	Supporting evidence includes similarity to: 2 ESTs, 21 Proteins	mRNA
Up	XR_002851648.2	49.4218	1.30817	0.360089	3.63291	0.000280244	0.00759408	14.3127	23.9792	27.9574	47.4943	79.2971	55.9466	91.9736	54.4134	LOC111895688	ncRNA	uncharacterized LOC111895688	Supporting evidence includes similarity to: 1 EST	lnc_RNA
Up	XM_023902538.3	117.967	1.30765	0.267899	4.88114	1.05476e-06	0.00017864	111.435	52.3182	49.3914	58.5395	165.886	197.285	138.543	170.338	LOC111906766	mRNA	laccase-4	Supporting evidence includes similarity to: 1 EST, 72 Proteins	mRNA
Up	XM_023903077.3	116.497	1.30029	0.19029	6.83322	8.3028e-12	8.12475e-09	72.5861	50.1382	75.485	70.6892	176.823	188.452	140.871	156.931	LOC111907302	mRNA	probable polygalacturonase At1g80170	Supporting evidence includes similarity to: 12 Proteins	mRNA
Up	XM_023899949.2	73.9491	1.29419	0.355379	3.64171	0.000270833	0.00753626	77.6978	20.7093	28.8893	44.1807	105.729	119.745	82.6598	111.981	LOC111904167	mRNA	protein TRACHEARY ELEMENT DIFFERENTIATION-RELATED 7A	Supporting evidence includes similarity to: 4 Proteins	mRNA
Up	XM_023873948.2	32.057	1.28681	0.364179	3.53346	0.000410158	0.00941919	21.4691	7.62973	17.7064	27.613	44.6616	51.039	50.0616	36.2756	LOC111877420	mRNA	probable receptor-like protein kinase At5g59700	Supporting evidence includes similarity to: 1 Protein	mRNA
Up	XM_023902116.3	322.511	1.28651	0.287504	4.47476	7.64977e-06	0.000778861	305.679	148.235	107.17	188.873	401.954	415.182	636.83	376.162	LOC111906356	mRNA	kirola	Supporting evidence includes similarity to: 3 ESTs	mRNA
Up	XM_023874631.3	250.362	1.27769	0.242663	5.26528	1.39977e-07	3.67994e-05	145.172	128.615	140.719	170.096	271.615	230.657	512.258	403.763	LOC111878123	mRNA	probable sulfate transporter 3.4	Supporting evidence includes similarity to: 1 EST, 30 Proteins	mRNA
Up	XM_023902952.3	179.848	1.27448	0.250141	5.09503	3.48678e-07	7.77419e-05	166.641	67.5776	78.2808	108.243	250.652	239.491	274.757	253.141	LOC111907152	mRNA	embryonic protein DC-8	Supporting evidence includes similarity to: 3 Proteins	mRNA
Up	XM_023891822.3	170.857	1.26966	0.218203	5.81871	5.93029e-09	2.48705e-06	108.368	115.536	85.7361	90.5705	245.183	189.433	336.46	195.573	LOC111895743	mRNA	BURP domain protein USPL1	Supporting evidence includes similarity to: 3 ESTs, 4 Proteins	mRNA
Up	XM_023896362.3	147.844	1.26966	0.215874	5.88146	4.06662e-09	1.83665e-06	115.524	64.3077	62.4382	104.929	195.053	219.86	201.411	219.231	LOC111900479	mRNA	fasciclin-like arabinogalactan protein 2	Supporting evidence includes similarity to: 20 Proteins	mRNA
Up	XM_023914051.3	564.631	1.25475	0.170359	7.3653	1.76754e-13	4.33673e-10	433.472	371.677	236.706	292.697	840.367	770.492	789.343	782.291	LOC111918379	mRNA	inositol oxygenase 4	Supporting evidence includes similarity to: 5 ESTs, 28 Proteins	mRNA
Up	XM_023904685.3	77.15	1.25425	0.357209	3.51124	0.000446021	0.00988203	70.5414	29.429	27.9574	54.1214	86.5888	90.2997	172.305	85.9574	LOC111908886	mRNA	glyoxylase I 4	Supporting evidence includes similarity to: 4 ESTs, 12 Proteins	mRNA
Up	XM_023883098.3	36.018	1.25257	0.285383	4.38907	1.13837e-05	0.00104434	23.5138	19.6193	17.7064	24.2994	41.9272	52.0205	59.3754	49.6818	LOC111886849	mRNA	dynein light chain 1, cytoplasmic	Supporting evidence includes similarity to: 1 EST, 9 Proteins	mRNA
Up	XM_023881062.3	69.5573	1.24699	0.335269	3.71938	0.000199715	0.00628175	64.4074	30.5189	28.8893	40.8672	95.7034	63.7987	145.528	86.746	LOC111884747	mRNA	pyruvate decarboxylase 1	Supporting evidence includes similarity to: 2 ESTs, 40 Proteins	mRNA
Up	XM_023898668.2	653.903	1.24529	0.26296	4.73565	2.18353e-06	0.000307685	609.314	287.75	232.978	421.926	1055.47	911.831	1038.49	673.465	LOC111902855	mRNA	glycine-rich protein DC7.1	Supporting evidence includes similarity to: 9 ESTs	mRNA
Up	XM_023893875.3	358.822	1.24071	0.212474	5.83933	5.24119e-09	2.30796e-06	298.523	163.494	158.425	233.053	423.829	458.369	608.888	525.996	LOC111897919	mRNA	aldehyde dehydrogenase 1	Supporting evidence includes similarity to: 17 ESTs, 29 Proteins	mRNA
Up	XM_023908163.3	44.0488	1.23157	0.317747	3.87595	0.000106211	0.00430068	38.8489	19.6193	14.9106	32.031	66.5366	56.9281	67.5249	55.9906	LOC111912426	mRNA	delta-1-pyrroline-5-carboxylate synthase	Supporting evidence includes similarity to: 62 Proteins	mRNA
Up	XM_023902187.3	112.328	1.22865	0.265815	4.62221	3.79681e-06	0.000454946	106.323	55.588	49.3914	57.435	119.401	154.098	175.798	180.589	LOC111906426	mRNA	probable amino-acid acetyltransferase NAGS2, chloroplastic	Supporting evidence includes similarity to: 6 Proteins	mRNA
Up	XM_023907627.3	146.32	1.22645	0.312453	3.92522	8.665e-05	0.0038676	74.6308	67.5776	95.9871	111.556	156.771	215.934	332.968	115.136	LOC111911882	mRNA	polyphenol oxidase, chloroplastic	Supporting evidence includes similarity to: 2 ESTs, 30 Proteins	mRNA
Up	XM_023905999.2	67.3159	1.22454	0.311985	3.92499	8.67322e-05	0.0038676	67.4744	30.5189	27.9574	35.3446	78.3856	77.54	116.422	104.884	LOC111910213	mRNA	glyoxylase I 4	Supporting evidence includes similarity to: 1 EST, 10 Proteins	mRNA
Up	XM_023894290.3	28.007	1.21829	0.336803	3.61723	0.000297774	0.00780503	16.3574	13.0795	17.7064	19.8813	37.3699	31.4086	53.5542	34.6984	LOC111898367	mRNA	uncharacterized LOC111898367		mRNA
Up	XM_023912111.3	58.8127	1.20054	0.339594	3.53522	0.00040743	0.00938736	43.9606	25.0691	27.9574	45.2853	57.422	72.6324	132.721	65.4538	LOC111916429	mRNA	parthenolide synthase	Supporting evidence includes similarity to: 4 ESTs, 3 Proteins	mRNA
Up	XM_023890737.3	41.7215	1.19729	0.337272	3.54993	0.000385329	0.00917187	35.7819	32.6989	20.5021	12.1497	48.3074	60.8542	69.8534	53.6248	LOC111894645	mRNA	desiccation protectant protein Lea14 homolog	Supporting evidence includes similarity to: 2 Proteins	mRNA
Up	XM_023889116.3	44.8144	1.19699	0.31371	3.8156	0.000135854	0.00499613	29.6478	14.1695	25.1617	39.7627	61.9793	54.965	76.8387	55.9906	LOC111893045	mRNA	transcription factor RAX2	Supporting evidence includes similarity to: 1 EST, 21 Proteins	mRNA
Up	XM_023876301.1	997.386	1.18886	0.265875	4.47149	7.76763e-06	0.000782701	903.748	420.725	396.063	712.414	998.961	1149.36	1761.47	1636.35	LOC111879868	mRNA	protein EARLY RESPONSIVE TO DEHYDRATION 15	Supporting evidence includes similarity to: 54 ESTs, 1 Protein	mRNA
Up	XM_023888040.3	455.698	1.15371	0.238797	4.83133	1.35623e-06	0.000219162	461.075	189.653	224.591	255.144	691.799	649.765	557.663	615.897	LOC111891981	mRNA	cysteine protease XCP2	Supporting evidence includes similarity to: 2 ESTs, 46 Proteins	mRNA
Up	XM_023894303.3	224.309	1.131	0.187948	6.01766	1.76961e-09	9.1676e-07	158.463	126.436	123.945	153.528	387.371	249.306	342.281	253.141	LOC111898383	mRNA	berberine bridge enzyme-like 15	Supporting evidence includes similarity to: 2 ESTs, 6 Proteins	mRNA
Up	XM_023902233.3	54.6399	1.12754	0.243254	4.63524	3.5653e-06	0.000436106	33.7372	26.1591	34.4808	43.0762	83.8544	62.8172	73.346	79.6486	LOC111906475	mRNA	short-chain dehydrogenase ptmH	Supporting evidence includes similarity to: 12 Proteins	mRNA
Up	XM_023886406.3	42.3439	1.11522	0.273362	4.07965	4.51028e-05	0.00259621	32.7149	23.9792	27.0255	23.1949	68.3595	44.1683	59.3754	59.9336	LOC111890252	mRNA	cytochrome P450 76C1	Supporting evidence includes similarity to: 10 Proteins	mRNA
Up	XM_023903837.2	241.899	1.11476	0.306774	3.63383	0.000279247	0.00759408	255.585	94.8267	81.0765	180.036	352.735	282.677	356.252	332.001	LOC111908023	mRNA	probable boron transporter 6	Supporting evidence includes similarity to: 1 EST, 49 Proteins	mRNA
Up	XM_023874444.3	211.497	1.11306	0.21328	5.21877	1.80114e-07	4.57674e-05	170.731	140.605	78.2808	145.796	273.438	274.825	325.982	282.319	LOC111877939	mRNA	two-component response regulator ARR5	Supporting evidence includes similarity to: 25 Proteins	mRNA
Up	XM_042895793.2	114.431	1.10568	0.214728	5.14923	2.61553e-07	5.98311e-05	85.8765	73.0274	68.0297	62.9575	183.204	165.877	167.648	108.827	LOC111903317	mRNA	receptor-like protein EIX2	Supporting evidence includes similarity to: 1 Protein	mRNA
Up	XM_023882550.3	45.6631	1.09666	0.264234	4.15035	3.31971e-05	0.00211095	28.6255	33.7888	23.2978	30.9265	75.6512	51.039	65.1965	56.7792	LOC111886314	mRNA	malonyl-coenzyme A:anthocyanin 3-O-glucoside-6''-O-malonyltransferase	Supporting evidence includes similarity to: 2 ESTs, 6 Proteins	mRNA
Up	XM_023902637.3	49.4024	1.09593	0.306851	3.57153	0.000354902	0.00876872	29.6478	27.249	27.9574	40.8672	50.1303	53.002	100.123	66.2424	LOC111906861	mRNA	dof zinc finger protein DOF1.7	Supporting evidence includes similarity to: 1 EST	mRNA
Up	XM_023908392.3	62.7973	1.09322	0.280512	3.89725	9.72928e-05	0.00406094	43.9606	34.8788	48.4595	32.031	70.1825	78.5215	125.736	68.6082	LOC111912641	mRNA	WUSCHEL-related homeobox 4	Supporting evidence includes similarity to: 2 ESTs, 24 Proteins	mRNA
Up	XM_023876772.3	137.719	1.0852	0.303856	3.57142	0.000355048	0.00876872	149.262	57.768	54.051	91.675	164.063	192.378	231.68	160.874	LOC111880349	mRNA	serine/threonine-protein kinase BSK6	Supporting evidence includes similarity to: 2 ESTs, 52 Proteins	mRNA
Up	XM_023906700.3	300.827	1.07602	0.181017	5.94434	2.77577e-09	1.32142e-06	157.44	248.511	189.179	178.932	360.938	344.513	509.93	417.17	LOC111910894	mRNA	transcription factor EMB1444	Supporting evidence includes similarity to: 5 Proteins	mRNA
Up	XM_023890628.3	67.3971	1.06953	0.252755	4.2315	2.32143e-05	0.00166096	46.0053	35.9687	37.2766	55.2259	104.818	109.93	66.3607	83.5916	LOC111894554	mRNA	probable endo-1,3(4)-beta-glucanase ARB_01444	Supporting evidence includes similarity to: 1 EST, 15 Proteins	mRNA
Up	XM_023880515.3	103.873	1.06186	0.246956	4.29979	1.70962e-05	0.00136878	99.1669	58.8579	44.7319	66.2711	130.339	131.523	169.977	130.119	LOC111884193	mRNA	protein TORNADO 2	Supporting evidence includes similarity to: 3 ESTs, 8 Proteins	mRNA
Up	XM_023897789.3	74.5681	1.05832	0.280473	3.77332	0.000161087	0.00543562	48.0499	43.5985	40.0723	61.853	85.6773	64.7802	137.378	115.136	LOC111901930	mRNA	F-box protein SKP2A	Supporting evidence includes similarity to: 17 Proteins	mRNA
Up	XM_023915170.3	114.9	1.05693	0.262465	4.02692	5.65123e-05	0.00295373	101.212	65.3977	46.5957	85.0479	143.099	173.729	189.768	114.347	LOC111919605	mRNA	uncharacterized LOC111919605		mRNA
Up	XM_023907369.3	72.0482	1.05652	0.29887	3.53505	0.000407706	0.00938736	64.4074	26.1591	47.5276	48.5988	65.6252	96.1888	124.572	103.307	LOC111911619	mRNA	cysteine proteinase mucunain	Supporting evidence includes similarity to: 57 ESTs, 60 Proteins	mRNA
Up	XM_023900710.2	76.636	1.0523	0.213777	4.92242	8.54816e-07	0.000152088	53.1616	41.4185	42.868	61.853	104.818	103.059	117.586	88.3232	LOC111905027	mRNA	uridine nucleosidase 1	Supporting evidence includes similarity to: 2 ESTs, 10 Proteins	mRNA
Up	XM_023891722.3	2489.57	1.04926	0.177922	5.89732	3.69457e-09	1.71253e-06	2109.09	1234.93	1464.97	1678.87	2836.47	2957.32	4271.53	3363.38	LOC111895645	mRNA	glycine-rich RNA-binding protein GRP1A	Supporting evidence includes similarity to: 23 ESTs, 75 Proteins	mRNA
Up	XM_023892406.3	133.319	1.03669	0.285373	3.63276	0.000280409	0.00759408	149.262	53.4081	65.234	81.7344	185.938	172.747	159.499	198.727	LOC111896413	mRNA	germin-like protein 5-1	Supporting evidence includes similarity to: 11 ESTs, 43 Proteins	mRNA
Up	XM_023889241.2	140.799	1.02852	0.252619	4.07143	4.67249e-05	0.00264888	136.993	57.768	81.0765	94.9886	209.636	189.433	144.364	212.133	LOC111893174	mRNA	laccase-4	Supporting evidence includes similarity to: 1 EST, 71 Proteins	mRNA
Up	XM_023903169.3	189.402	1.02481	0.245994	4.16599	3.10006e-05	0.00202959	155.396	114.446	117.421	111.556	160.417	211.027	351.595	293.359	LOC111907394	mRNA	probable aquaporin NIP5-1	Supporting evidence includes similarity to: 10 ESTs, 26 Proteins	mRNA
Up	XM_052767886.1	69.6541	1.01951	0.256212	3.97916	6.91579e-05	0.00333739	67.4744	37.0587	44.7319	34.2401	95.7034	81.466	110.601	85.9574	LOC111897659	mRNA	probable sphingolipid transporter spinster homolog 2		mRNA
Up	XM_023904587.3	66.7752	1.00394	0.250721	4.00419	6.22301e-05	0.00314977	42.9382	51.2282	31.6851	51.9124	79.2971	77.54	117.586	82.0144	LOC111908780	mRNA	uncharacterized LOC111908780	Supporting evidence includes similarity to: 2 ESTs, 3 Proteins	mRNA
Up	XM_023890249.3	501.18	0.996747	0.274874	3.6262	0.000287624	0.00764133	534.683	238.702	186.383	378.85	530.47	669.396	773.044	697.911	LOC111894164	mRNA	probable xyloglucan endotransglucosylase/hydrolase protein 32	Supporting evidence includes similarity to: 2 ESTs, 25 Proteins	mRNA
Up	XM_023908905.2	87.6898	0.99018	0.264546	3.74294	0.000181879	0.00591452	61.3403	40.3286	67.0978	65.1666	104.818	113.856	165.32	83.5916	LOC111913179	mRNA	palmitoyl-monogalactosyldiacylglycerol delta-7 desaturase, chloroplastic	Supporting evidence includes similarity to: 3 ESTs, 28 Proteins	mRNA
Up	XM_023902316.3	116.707	0.987489	0.178338	5.53716	3.07412e-08	1.00273e-05	94.0552	75.2074	74.5531	68.4801	143.099	145.265	183.947	149.045	LOC111906565	mRNA	uncharacterized LOC111906565		mRNA
Up	XM_023897564.3	94.6045	0.985094	0.208818	4.71748	2.38779e-06	0.000326239	72.5861	56.678	49.3914	76.2118	113.933	135.45	108.273	144.314	LOC111901681	mRNA	gibberellin 20 oxidase 1-B	Supporting evidence includes similarity to: 2 ESTs, 72 Proteins	mRNA
Up	XM_023904754.3	89.4598	0.97939	0.248277	3.94475	7.98845e-05	0.00368347	86.8988	50.1382	45.6638	58.5395	145.834	116.801	94.302	117.501	LOC111908956	mRNA	UDP-glucuronate:xylan alpha-glucuronosyltransferase 1	Supporting evidence includes similarity to: 11 Proteins	mRNA
Up	XM_023903320.3	179.233	0.975009	0.258085	3.77786	0.00015818	0.00537871	188.11	74.1174	92.2595	129.229	267.969	233.601	204.903	243.677	LOC111907516	mRNA	laccase-4	Supporting evidence includes similarity to: 74 Proteins	mRNA
Up	XM_023911781.3	309.011	0.967946	0.168661	5.739	9.52374e-09	3.7278e-06	270.92	203.823	150.97	210.963	378.256	403.404	436.584	417.17	LOC111916149	mRNA	stem-specific protein TSJT1	Supporting evidence includes similarity to: 13 ESTs, 13 Proteins	mRNA
Up	XM_023880230.3	145.213	0.963425	0.228947	4.20806	2.57568e-05	0.00177219	134.949	86.107	72.6893	100.511	170.443	153.117	202.575	241.312	LOC111883900	mRNA	senescence/dehydration-associated protein At4g35985, chloroplastic	Supporting evidence includes similarity to: 2 ESTs, 4 Proteins	mRNA
Up	XM_023891971.3	148.965	0.961453	0.234822	4.0944	4.23265e-05	0.00248044	135.971	74.1174	74.5531	120.393	202.344	166.858	176.962	240.523	LOC111895921	mRNA	protein NO VEIN	Supporting evidence includes similarity to: 2 Proteins	mRNA
Up	XM_023911286.3	250.36	0.955165	0.133797	7.13888	9.40913e-13	1.3811e-09	163.574	149.325	173.336	195.5	324.48	292.493	346.938	357.236	LOC111915643	mRNA	ABC transporter G family member 14	Supporting evidence includes similarity to: 3 ESTs, 29 Proteins	mRNA
Up	XM_023876490.3	65.6235	0.952593	0.231715	4.11105	3.93863e-05	0.0023597	49.0723	38.1487	55.9148	35.3446	102.084	76.5585	80.3314	87.5346	LOC111880082	mRNA	E3 ubiquitin-protein ligase AIRP2	Supporting evidence includes similarity to: 2 ESTs, 13 Proteins	mRNA
Up	XM_042897712.2	39.7104	0.944728	0.268728	3.51556	0.00043883	0.0097853	32.7149	22.8892	23.2978	29.822	54.6876	43.1868	55.8827	55.202	LOC111904370	mRNA	ACT domain-containing protein ACR4	Supporting evidence includes similarity to: 16 Proteins	mRNA
Up	XM_023874035.3	483.946	0.939804	0.234374	4.00985	6.07564e-05	0.00310192	478.455	226.712	279.574	341.296	640.757	739.084	728.803	436.885	LOC111877511	mRNA	fasciclin-like arabinogalactan protein 11	Supporting evidence includes similarity to: 1 EST, 18 Proteins	mRNA
Up	XM_023876078.3	255.108	0.939535	0.214454	4.38106	1.18105e-05	0.00106335	251.495	126.436	146.31	175.618	381.902	327.827	270.1	361.179	LOC111879618	mRNA	endo-1,4-beta-xylanase 1	Supporting evidence includes similarity to: 5 ESTs, 8 Proteins	mRNA
Up	XM_023901204.3	512.026	0.935304	0.170736	5.47807	4.29994e-08	1.37708e-05	453.919	333.528	295.417	323.624	596.095	552.595	780.029	760.999	LOC111905523	mRNA	stem-specific protein TSJT1	Supporting evidence includes similarity to: 14 ESTs, 14 Proteins	mRNA
Up	XM_023908367.3	156.881	0.93286	0.190498	4.89696	9.73313e-07	0.000167369	129.837	89.3769	91.3276	120.393	203.256	182.562	256.129	182.167	LOC111912626	mRNA	NADPH:quinone oxidoreductase	Supporting evidence includes similarity to: 1 EST, 19 Proteins	mRNA
Up	XM_023879548.3	167.239	0.931756	0.220618	4.22339	2.40652e-05	0.00169553	112.457	104.636	118.353	124.811	164.063	164.895	256.129	292.571	LOC111883204	mRNA	uncharacterized LOC111883204		mRNA
Up	XM_023873427.3	1331.95	0.93174	0.212285	4.38909	1.13823e-05	0.00104434	1338.24	603.839	805.174	917.855	1851.18	1824.64	1366.8	1947.84	LOC111876837	mRNA	cysteine protease XCP1	Supporting evidence includes similarity to: 18 ESTs, 35 Proteins	mRNA
Up	XM_023912336.2	196.038	0.927268	0.196623	4.71598	2.4055e-06	0.000326239	168.686	142.785	114.625	113.765	230.6	216.916	336.46	244.466	LOC111916663	mRNA	secoisolariciresinol dehydrogenase	Supporting evidence includes similarity to: 1 mRNA, 9 ESTs, 23 Proteins	mRNA
Up	XM_023882476.3	112.278	0.922501	0.248735	3.70878	0.000208264	0.00644702	101.212	59.9479	74.5531	75.1073	161.329	149.191	93.1378	183.744	LOC111886241	mRNA	microtubule-associated protein 70-5	Supporting evidence includes similarity to: 1 EST, 32 Proteins	mRNA
Up	XM_023897244.3	120.636	0.921932	0.262054	3.51811	0.000434638	0.00974009	117.569	46.8684	96.919	71.7937	183.204	159.006	128.065	161.663	LOC111901399	mRNA	pathogenesis-related thaumatin-like protein 3.5	Supporting evidence includes similarity to: 6 Proteins	mRNA
Up	XM_052767546.1	53.6456	0.921813	0.243897	3.77951	0.000157135	0.00536389	40.8936	32.6989	35.4127	38.6581	63.8022	71.6509	88.4809	57.5678	LOC111889806	mRNA	nitrile-specifier protein 5	Supporting evidence includes similarity to: 1 EST, 19 Proteins	mRNA
Up	XM_052770096.1	300.159	0.916869	0.226711	4.04422	5.24977e-05	0.00284521	322.037	167.854	153.766	187.768	345.444	351.384	440.076	432.942	LOC111915034	mRNA	1-aminocyclopropane-1-carboxylate oxidase homolog 1	Supporting evidence includes similarity to: 7 Proteins	mRNA
Up	XM_023896111.3	651.97	0.91571	0.201735	4.53918	5.64738e-06	0.000637647	583.756	384.756	293.553	545.632	756.512	788.159	889.466	973.921	LOC111900240	mRNA	phosphoenolpyruvate carboxykinase (ATP) 1	Supporting evidence includes similarity to: 11 ESTs, 17 Proteins	mRNA
Up	XM_023888513.3	285.407	0.905681	0.190005	4.76663	1.87332e-06	0.000277283	261.719	186.383	151.902	195.5	405.6	411.256	282.906	387.991	LOC111892473	mRNA	berberine bridge enzyme-like 15	Supporting evidence includes similarity to: 9 ESTs, 24 Proteins	mRNA
Up	XM_023892393.3	104.453	0.903627	0.25671	3.52004	0.000431486	0.00971892	83.8318	69.7576	42.868	94.9886	110.287	120.727	166.484	146.68	LOC111896399	mRNA	protein LIGHT-DEPENDENT SHORT HYPOCOTYLS 4	Supporting evidence includes similarity to: 1 EST, 19 Proteins	mRNA
Up	XM_023882804.3	115.241	0.900176	0.22267	4.04264	5.2852e-05	0.00285563	87.9212	85.017	63.3701	85.0479	167.709	117.782	194.425	120.656	LOC111886549	mRNA	6,7,8-trihydroxycoumarin synthase	Supporting evidence includes similarity to: 18 Proteins	mRNA
Up	XM_023887717.3	362.193	0.894618	0.199128	4.49268	7.03322e-06	0.0007374	261.719	212.543	239.502	300.429	391.017	365.125	472.674	654.538	LOC111891657	mRNA	tropinone reductase homolog At5g06060	Supporting evidence includes similarity to: 78 Proteins	mRNA
Up	XM_023886776.3	203.986	0.893571	0.183156	4.87874	1.06767e-06	0.000179105	131.882	177.664	136.991	123.706	248.829	243.417	342.281	227.117	LOC111890676	mRNA	uncharacterized LOC111890676	Supporting evidence includes similarity to: 4 ESTs, 1 Protein	mRNA
Up	XM_023905422.3	79.0594	0.889001	0.249089	3.56901	0.000358338	0.00879075	63.385	39.2386	50.3233	68.4801	119.401	101.096	116.422	74.1284	LOC111909642	mRNA	putative germin-like protein 2-1	Supporting evidence includes similarity to: 32 Proteins	mRNA
Up	XM_042895404.2	70.2945	0.881626	0.20639	4.27164	1.94038e-05	0.001486	62.3627	43.5985	46.5957	45.2853	96.6148	84.4106	89.6452	93.8434	LOC111899119	mRNA	UPF0481 protein At3g47200	Supporting evidence includes similarity to: 4 ESTs, 2 Proteins	mRNA
Up	XM_023899908.3	390.108	0.879748	0.190405	4.62041	3.82977e-06	0.000455795	349.64	219.082	236.706	292.697	452.996	435.794	667.1	466.851	LOC111904131	mRNA	uncharacterized LOC111904131	Supporting evidence includes similarity to: 4 ESTs, 5 Proteins	mRNA
Up	XM_023899168.3	620.375	0.878593	0.173228	5.07189	3.93891e-07	8.56542e-05	609.314	405.466	345.74	387.686	847.658	848.032	819.613	699.488	LOC122194393	mRNA	heavy metal-associated isoprenylated plant protein 9	Supporting evidence includes similarity to: 1 EST, 5 Proteins	mRNA
Up	XM_023888757.3	260.992	0.875811	0.141227	6.20145	5.5944e-10	3.28466e-07	210.602	196.193	142.583	187.768	315.365	343.532	350.431	341.464	LOC111892701	mRNA	uncharacterized LOC111892701	Supporting evidence includes similarity to: 10 ESTs, 5 Proteins	mRNA
Up	XM_023908510.3	84.9611	0.86893	0.234889	3.69932	0.000216176	0.00655375	77.6978	47.9583	51.2553	62.9575	102.084	103.059	143.199	91.4776	LOC111912782	mRNA	protein LIGHT-DEPENDENT SHORT HYPOCOTYLS 5	Supporting evidence includes similarity to: 1 EST, 51 Proteins	mRNA
Up	XM_023909183.2	169.851	0.86827	0.201698	4.3048	1.67134e-05	0.00135663	164.597	107.906	85.7361	122.602	210.547	231.638	240.994	194.784	LOC111913481	mRNA	uncharacterized LOC111913481		mRNA
Up	XM_023878248.2	282.578	0.865472	0.215905	4.00858	6.1084e-05	0.00310964	284.21	199.463	127.672	189.977	309.897	408.312	380.701	360.39	LOC111881860	mRNA	probable galactinol--sucrose galactosyltransferase 6	Supporting evidence includes similarity to: 39 ESTs, 41 Proteins	mRNA
Up	XM_023906880.3	63.1244	0.863048	0.242555	3.55816	0.000373468	0.008999	53.1616	43.5985	41.9361	39.7627	79.2971	90.2997	97.7947	59.145	LOC111911095	mRNA	IAA-amino acid hydrolase ILR1-like 4	Supporting evidence includes similarity to: 10 Proteins	mRNA
Up	XM_023882487.3	310.601	0.8607	0.225935	3.8095	0.000139246	0.00509701	276.032	211.453	146.31	248.517	319.011	337.642	546.02	399.82	LOC111886247	mRNA	uncharacterized protein At4g26485	Supporting evidence includes similarity to: 3 ESTs, 2 Proteins	mRNA
Up	XM_023883349.3	57.0309	0.860171	0.234317	3.67098	0.000241624	0.0070697	41.9159	30.5189	40.0723	49.7033	85.6773	66.7433	69.8534	71.7626	LOC111887195	mRNA	potassium channel AKT1	Supporting evidence includes similarity to: 2 ESTs, 31 Proteins	mRNA
Up	XM_023897006.1	560.324	0.859931	0.231281	3.71812	0.000200711	0.00629061	505.036	275.76	368.106	442.912	909.638	713.564	817.284	450.291	LOC111901128	mRNA	short-chain dehydrogenase TIC 32, chloroplastic	Supporting evidence includes similarity to: 50 ESTs, 52 Proteins	mRNA
Up	XM_023915212.3	91.2953	0.858059	0.213227	4.02415	5.71812e-05	0.00297985	84.8541	55.588	68.9616	49.7033	113.021	102.078	131.557	124.599	LOC111919645	mRNA	uncharacterized LOC111919645	Supporting evidence includes similarity to: 3 Proteins	mRNA
Up	XM_023878889.3	1289.22	0.854567	0.174549	4.89587	9.7871e-07	0.000167369	1085.72	681.226	1054.93	849.375	1830.21	1821.7	1755.65	1234.95	LOC111882527	mRNA	serine carboxypeptidase-like	Supporting evidence includes similarity to: 8 ESTs, 41 Proteins	mRNA
Up	XM_023875059.3	139.291	0.853515	0.229384	3.7209	0.00019851	0.00626089	121.658	90.4668	61.5063	123.706	155.86	165.877	210.724	184.532	LOC111878542	mRNA	3-methyl-2-oxobutanoate hydroxymethyltransferase 1, mitochondrial	Supporting evidence includes similarity to: 1 EST, 6 Proteins	mRNA
Up	XM_023878186.3	258.21	0.853033	0.129447	6.5898	4.40417e-11	3.52614e-08	207.535	156.954	178.927	193.291	340.886	318.012	309.683	360.39	LOC111881791	mRNA	probable aspartic proteinase GIP2	Supporting evidence includes similarity to: 20 ESTs, 2 Proteins	mRNA
Up	XM_023880638.2	870.02	0.843794	0.171979	4.90638	9.27711e-07	0.000161789	825.028	525.362	516.28	622.948	1073.7	1057.1	1378.44	961.304	LOC111884300	mRNA	cysteine proteinase inhibitor B	Supporting evidence includes similarity to: 5 ESTs, 7 Proteins	mRNA
Up	XM_023901600.3	225.424	0.840988	0.174807	4.81095	1.50215e-06	0.000234149	136.993	126.436	176.132	206.545	327.214	291.511	273.592	264.97	LOC111905867	mRNA	superoxide dismutase [Fe], chloroplastic	Supporting evidence includes similarity to: 1 EST, 56 Proteins	mRNA
Up	XM_023898638.3	107.468	0.832456	0.218815	3.80439	0.000142154	0.00511001	60.318	81.7471	93.1914	72.8982	134.896	120.727	181.619	114.347	LOC111902823	mRNA	uncharacterized LOC111902823	Supporting evidence includes similarity to: 1 Protein	mRNA
Up	XM_023910926.3	234.456	0.831257	0.159338	5.21696	1.81885e-07	4.57674e-05	186.066	158.044	142.583	187.768	288.933	264.029	369.059	279.164	LOC111915253	mRNA	nucleotide pyrophosphatase/phosphodiesterase	Supporting evidence includes similarity to: 48 Proteins	mRNA
Up	XM_023879924.3	78.7395	0.827884	0.21598	3.83315	0.000126512	0.0047487	70.5414	59.9479	46.5957	49.7033	112.11	103.059	105.944	82.0144	LOC111883595	mRNA	uncharacterized LOC111883595	Supporting evidence includes similarity to: 6 Proteins	mRNA
Up	XM_023877722.3	398.418	0.826675	0.20192	4.09407	4.23874e-05	0.00248044	414.047	201.643	237.638	296.011	541.408	539.835	455.211	501.55	LOC111881311	mRNA	cellulose synthase A catalytic subunit 4 [UDP-forming]	Supporting evidence includes similarity to: 140 Proteins	mRNA
Up	XM_023892194.1	122.287	0.821446	0.232143	3.53853	0.000402359	0.00934979	116.547	71.9375	61.5063	103.825	190.495	146.246	153.677	134.062	LOC111896176	mRNA	uncharacterized LOC111896176	Supporting evidence includes similarity to: 1 Protein	mRNA
Up	XM_023884860.3	256.498	0.82063	0.197964	4.14535	3.39297e-05	0.00214977	268.875	167.854	135.128	170.096	319.923	353.347	321.325	315.44	LOC111888746	mRNA	hexokinase-2, chloroplastic	Supporting evidence includes similarity to: 10 ESTs, 30 Proteins	mRNA
Up	XM_023895474.3	163.952	0.819193	0.173713	4.71578	2.40781e-06	0.000326239	120.636	107.906	133.264	111.556	171.355	190.415	259.622	216.865	LOC111899631	mRNA	heavy metal-associated isoprenylated plant protein 26	Supporting evidence includes similarity to: 2 ESTs, 18 Proteins	mRNA
Up	XM_023880658.3	75.8014	0.817555	0.198551	4.11761	3.8282e-05	0.00231718	53.1616	52.3182	54.051	59.644	81.12	96.1888	112.93	96.9978	LOC111884351	mRNA	GEM-like protein 7	Supporting evidence includes similarity to: 2 Proteins	mRNA
Up	XM_023906166.3	123.151	0.811545	0.211546	3.83627	0.000124918	0.00472169	113.48	81.7471	74.5531	87.257	130.339	140.357	206.067	151.411	LOC111910338	mRNA	protein BIG GRAIN 1-like B	Supporting evidence includes similarity to: 4 Proteins	mRNA
Up	XM_023891079.3	70.6841	0.809102	0.212839	3.80148	0.000143833	0.00513891	59.2957	55.588	39.1404	51.9124	102.995	88.3367	83.824	84.3802	LOC111894992	mRNA	MLO-like protein 7	Supporting evidence includes similarity to: 1 EST, 27 Proteins	mRNA
Up	XM_023912178.3	1262.88	0.80729	0.198235	4.07239	4.65327e-05	0.00264888	1279.97	684.496	675.638	1033.83	1690.76	1417.31	1804.55	1516.48	LOC111916513	mRNA	putative E3 ubiquitin-protein ligase XBAT31	Supporting evidence includes similarity to: 17 ESTs, 15 Proteins	mRNA
Up	XM_023891637.2	1418.19	0.801895	0.192193	4.17234	3.01491e-05	0.00199641	1392.43	875.239	880.659	986.335	1616.02	1492.89	2453.02	1648.96	LOC111895550	mRNA	stress-related protein	Supporting evidence includes similarity to: 1 mRNA, 11 ESTs, 9 Proteins	mRNA
Up	XM_023893915.3	212.465	0.798243	0.179502	4.447	8.70777e-06	0.000852103	170.731	132.975	135.128	181.141	279.818	285.622	310.847	203.459	LOC111897966	mRNA	probable sulfate transporter 3.5	Supporting evidence includes similarity to: 3 ESTs, 13 Proteins	mRNA
Up	XM_023909846.2	91.1547	0.798206	0.204727	3.89887	9.66408e-05	0.00406094	86.8988	62.1278	54.051	62.9575	102.995	127.597	124.572	108.038	LOC111914108	mRNA	probable galacturonosyltransferase-like 1	Supporting evidence includes similarity to: 5 ESTs, 52 Proteins	mRNA
Up	XM_023909470.3	194.814	0.796454	0.218399	3.64678	0.000265548	0.00749577	187.088	122.076	133.264	125.915	239.714	216.916	341.117	192.418	LOC111913761	mRNA	epidermis-specific secreted glycoprotein EP1	Supporting evidence includes similarity to: 19 ESTs, 27 Proteins	mRNA
Up	XM_023887617.3	261.846	0.79414	0.18927	4.1958	2.71909e-05	0.00184919	257.629	174.394	144.447	189.977	315.365	276.788	367.894	368.276	LOC111891563	mRNA	protein LIGHT-DEPENDENT SHORT HYPOCOTYLS 4	Supporting evidence includes similarity to: 3 ESTs, 14 Proteins	mRNA
Up	XM_023894794.2	85.8272	0.789502	0.189548	4.16518	3.1111e-05	0.00202959	71.5637	61.0379	55.9148	62.9575	119.401	112.875	110.601	92.2662	LOC111898904	mRNA	uncharacterized LOC111898904	Supporting evidence includes similarity to: 6 ESTs, 16 Proteins	mRNA
Up	XM_042898082.1	113.307	0.782188	0.209767	3.72883	0.000192367	0.00620985	86.8988	94.8267	66.1659	85.0479	111.198	156.061	179.29	126.965	LOC122195854	mRNA	uncharacterized LOC122195854	Supporting evidence includes similarity to: 1 Protein	mRNA
Up	XM_023877876.3	212.318	0.77914	0.191791	4.06244	4.85621e-05	0.00268985	209.58	134.065	126.74	154.633	262.501	224.768	323.654	262.604	LOC111881488	mRNA	two-component response regulator ARR5	Supporting evidence includes similarity to: 28 Proteins	mRNA
Up	XM_023890111.3	239.556	0.778807	0.181457	4.29196	1.77101e-05	0.00138643	241.272	158.044	136.059	170.096	304.428	294.456	335.296	276.799	LOC111894047	mRNA	2-alkenal reductase (NADP(+)-dependent)	Supporting evidence includes similarity to: 5 ESTs, 2 Proteins	mRNA
Up	XM_023891854.2	319.971	0.776255	0.19033	4.07847	4.5334e-05	0.00260051	236.16	194.013	232.978	279.443	425.652	396.534	511.094	283.896	LOC111895790	mRNA	hydrophobic protein RCI2B	Supporting evidence includes similarity to: 1 EST, 21 Proteins	mRNA
Up	XM_052766179.1	1266.31	0.774573	0.169986	4.55669	5.1965e-06	0.000598243	1283.04	781.503	781.876	890.242	1529.43	1420.26	1897.68	1546.44	LOC111915335	mRNA	uncharacterized LOC111915335	Supporting evidence includes similarity to: 1 mRNA, 13 ESTs, 2 Proteins	mRNA
Up	XM_023892788.3	198.968	0.758103	0.151445	5.00579	5.56339e-07	0.000108882	144.15	132.975	148.174	165.678	232.422	213.971	295.713	258.661	LOC111896800	mRNA	transcription factor DIVARICATA	Supporting evidence includes similarity to: 1 EST, 45 Proteins	mRNA
Up	XM_023910676.3	365.243	0.757859	0.181628	4.17258	3.01164e-05	0.00199641	297.501	269.221	266.527	251.83	359.115	366.106	607.724	503.916	LOC111914969	mRNA	acetylserotonin O-methyltransferase	Supporting evidence includes similarity to: 31 Proteins	mRNA
Up	XM_023898650.3	540.461	0.753597	0.165002	4.56719	4.94294e-06	0.000576589	387.467	360.777	361.583	499.242	711.851	655.654	824.27	522.842	LOC111902832	mRNA	uncharacterized LOC111902832	Supporting evidence includes similarity to: 10 ESTs	mRNA
Up	XM_023895167.3	2926.45	0.75332	0.212044	3.55266	0.000381361	0.00912676	3244.9	1739.58	1391.35	2341.58	3538.29	3729.77	3893.16	3532.93	LOC111899313	mRNA	kirola	Supporting evidence includes similarity to: 3 ESTs, 6 Proteins	mRNA
Up	XM_023879623.2	171.51	0.75111	0.174084	4.31463	1.59868e-05	0.00132203	138.016	129.705	122.081	120.393	216.928	202.193	272.428	170.338	LOC111883285	mRNA	uncharacterized LOC111883285	Supporting evidence includes similarity to: 6 ESTs, 4 Proteins	mRNA
Up	XM_023897029.3	341.945	0.747006	0.15036	4.96811	6.7607e-07	0.000128046	281.143	246.331	203.157	290.488	406.511	445.609	492.466	369.853	LOC111901152	mRNA	elicitor-responsive protein 3	Supporting evidence includes similarity to: 3 ESTs, 8 Proteins	mRNA
Up	XM_023877829.3	497.923	0.733302	0.176596	4.15241	3.28988e-05	0.00210421	513.214	323.719	279.574	379.954	678.127	635.043	594.918	578.833	LOC111881435	mRNA	demethylepipodophyllotoxin synthase	Supporting evidence includes similarity to: 3 ESTs, 9 Proteins	mRNA
Up	XM_023900950.3	92.9799	0.726877	0.186762	3.892	9.94201e-05	0.00411486	72.5861	78.4772	63.3701	65.1666	107.552	114.838	138.543	103.307	LOC111905261	mRNA	uncharacterized LOC111905261	Supporting evidence includes similarity to: 1 EST, 4 Proteins	mRNA
Up	XM_023908451.3	153.22	0.726802	0.203845	3.56546	0.000363219	0.00885978	147.217	97.0066	83.8722	133.647	167.709	213.971	204.903	177.435	LOC111912721	mRNA	organelle RRM domain-containing protein 2, mitochondrial	Supporting evidence includes similarity to: 1 EST, 5 Proteins	mRNA
Up	XM_023902322.3	456.767	0.722089	0.20446	3.53169	0.000412914	0.00947013	474.365	281.21	247.889	376.641	631.642	535.909	462.196	644.286	LOC111906567	mRNA	uncharacterized LOC111906567		mRNA
Up	XM_023900373.3	741.105	0.715038	0.183559	3.89542	9.80293e-05	0.00407238	739.151	458.874	412.838	633.994	785.679	894.163	988.425	1015.72	LOC111904631	mRNA	cytochrome P450 736A117	Supporting evidence includes similarity to: 6 ESTs, 12 Proteins	mRNA
Up	XM_023909627.3	944.081	0.714393	0.188088	3.79818	0.000145763	0.00516743	1017.23	535.171	562.876	744.445	1115.63	1183.71	1291.12	1102.46	LOC111913909	mRNA	D-3-phosphoglycerate dehydrogenase 3, chloroplastic	Supporting evidence includes similarity to: 2 ESTs, 19 Proteins	mRNA
Up	XM_023894496.3	239.994	0.713916	0.171352	4.16638	3.09479e-05	0.00202959	204.468	173.304	156.562	192.186	269.792	251.269	387.686	284.685	LOC111898600	mRNA	pyruvate decarboxylase 1	Supporting evidence includes similarity to: 7 ESTs, 61 Proteins	mRNA
Up	XM_023883774.3	4780.05	0.710093	0.165594	4.28815	1.80166e-05	0.001398	4995.15	3272.07	2938.32	3301.41	5415.9	5476.87	7009.79	5830.91	LOC111887604	mRNA	kirola	Supporting evidence includes similarity to: 6 Proteins	mRNA
Up	XM_023907491.2	440.404	0.70809	0.166491	4.25302	2.10911e-05	0.00154149	454.941	312.819	282.37	287.175	490.366	539.835	612.381	543.346	LOC111911741	mRNA	latex serine proteinase inhibitor	Supporting evidence includes similarity to: 7 Proteins	mRNA
Up	XM_023893970.3	423.978	0.708074	0.19498	3.63151	0.000281763	0.00759543	428.36	253.961	230.183	375.536	555.991	540.817	544.856	462.12	LOC111898026	mRNA	leucine-rich repeat receptor-like protein kinase TDR	Supporting evidence includes similarity to: 5 Proteins	mRNA
Up	XM_023882837.3	108.138	0.707591	0.186078	3.80265	0.000143157	0.00512513	103.256	88.2869	64.3021	72.8982	131.25	132.505	138.543	134.062	LOC111886589	mRNA	two-component response regulator ORR22	Supporting evidence includes similarity to: 1 EST, 15 Proteins	mRNA
Up	XM_023887684.3	685.169	0.706594	0.0860882	8.20779	2.25294e-16	1.32278e-12	534.683	492.663	550.761	503.66	813.023	813.679	877.824	895.061	LOC111891620	mRNA	uncharacterized LOC111891620	Supporting evidence includes similarity to: 7 ESTs, 6 Proteins	mRNA
Up	XM_023909416.3	234.961	0.705919	0.17222	4.09894	4.15038e-05	0.00245318	217.758	164.584	164.017	166.782	263.412	301.326	362.073	239.734	LOC111913701	mRNA	GDSL esterase/lipase At1g28610	Supporting evidence includes similarity to: 16 Proteins	mRNA
Up	XM_023915636.3	194.608	0.705315	0.183182	3.85034	0.000117953	0.00458239	182.999	114.446	136.991	156.842	232.422	201.211	292.22	239.734	LOC111920061	mRNA	probable mitochondrial saccharopine dehydrogenase-like oxidoreductase At5g39410	Supporting evidence includes similarity to: 1 EST, 7 Proteins	mRNA
Up	XM_023907067.3	394.843	0.70435	0.176214	3.99713	6.41158e-05	0.00319021	403.824	256.141	225.523	315.892	496.746	451.499	534.378	474.737	LOC111911266	mRNA	fructose-bisphosphate aldolase 3, chloroplastic	Supporting evidence includes similarity to: 1 EST, 87 Proteins	mRNA
Up	XM_023901203.3	180.062	0.703457	0.145189	4.84509	1.26551e-06	0.000206396	160.507	120.986	132.332	133.647	241.537	223.786	228.188	199.516	LOC111905522	mRNA	stem-specific protein TSJT1	Supporting evidence includes similarity to: 1 EST, 15 Proteins	mRNA
Up	XM_023890916.3	416.338	0.700255	0.171473	4.08378	4.43097e-05	0.00255892	413.025	244.151	290.757	320.31	545.053	446.591	596.082	474.737	LOC111894820	mRNA	protein GLUTAMINE DUMPER 2	Supporting evidence includes similarity to: 2 ESTs, 11 Proteins	mRNA
Up	XM_052770346.1	342.478	0.694339	0.195776	3.5466	0.000390236	0.00921397	370.087	221.262	198.498	256.248	418.36	452.48	468.018	354.87	LOC111889699	mRNA	GDSL esterase/lipase At1g28590	Supporting evidence includes similarity to: 1 EST, 16 Proteins	mRNA
Up	XM_023883569.3	241.246	0.678781	0.143768	4.72138	2.3425e-06	0.000324888	206.513	175.484	187.315	171.2	288.933	275.807	359.745	264.97	LOC111887400	mRNA	heme oxygenase 1, chloroplastic	Supporting evidence includes similarity to: 3 ESTs, 19 Proteins	mRNA
Up	XM_023912269.3	183.937	0.678665	0.183685	3.69472	0.000220133	0.00662806	192.2	123.166	118.353	132.542	208.724	230.657	209.56	256.295	LOC111916602	mRNA	protein QUIRKY	Supporting evidence includes similarity to: 1 EST, 7 Proteins	mRNA
Up	XM_023884285.3	1832.79	0.675177	0.160061	4.21824	2.4622e-05	0.00171419	1373	1186.97	1561.89	1523.13	2428.13	2629.49	2376.18	1583.51	LOC111888156	mRNA	BURP domain-containing protein BNM2A	Supporting evidence includes similarity to: 4 ESTs, 6 Proteins	mRNA
Up	XM_023880399.2	688.002	0.672609	0.149951	4.48552	7.2736e-06	0.00074761	648.163	479.583	402.587	592.022	834.898	922.627	834.748	789.389	LOC111884070	mRNA	auxin transporter-like protein 2	Supporting evidence includes similarity to: 1 EST, 55 Proteins	mRNA
Up	XM_023892496.3	175.437	0.672581	0.166931	4.02909	5.59932e-05	0.00293887	144.15	138.425	124.876	132.542	184.115	214.953	273.592	190.841	LOC111896512	mRNA	nudix hydrolase 1	Supporting evidence includes similarity to: 13 Proteins	mRNA
Up	XM_023886177.2	209.36	0.668374	0.171429	3.89884	9.66538e-05	0.00406094	193.222	162.404	120.217	171.2	216.928	274.825	280.578	255.506	LOC111890014	mRNA	desmethylxanthohumol 6'-O-methyltransferase	Supporting evidence includes similarity to: 20 Proteins	mRNA
Up	XM_023900181.3	141.846	0.665706	0.181271	3.67243	0.000240255	0.00704595	138.016	103.546	106.238	90.5705	176.823	205.137	160.663	153.777	LOC111904408	mRNA	purple acid phosphatase 8	Supporting evidence includes similarity to: 3 ESTs, 25 Proteins	mRNA
Up	XM_023887718.3	328.944	0.662495	0.123934	5.34554	9.01502e-08	2.56114e-05	268.875	216.902	280.506	251.83	423.829	355.31	420.284	414.015	LOC111891659	mRNA	probable boron transporter 2	Supporting evidence includes similarity to: 4 ESTs, 19 Proteins	mRNA
Up	XM_023902814.3	370.562	0.656036	0.170543	3.84675	0.000119693	0.00459318	351.685	277.94	199.43	322.519	491.277	419.108	468.018	434.519	LOC111907023	mRNA	diamine oxidase [copper-containing] 1, peroxisomal	Supporting evidence includes similarity to: 1 EST, 29 Proteins	mRNA
Up	XM_023894459.3	150.558	0.654348	0.178957	3.65645	0.000255733	0.00733549	147.217	106.816	103.442	110.452	152.214	176.673	200.246	207.402	LOC111898565	mRNA	protein LEAD-SENSITIVE 1	Supporting evidence includes similarity to: 6 Proteins	mRNA
Up	XM_023902115.2	2553.45	0.654105	0.139763	4.68009	2.86743e-06	0.000374125	2263.46	1887.81	1920.67	1863.32	2926.7	2872.9	4037.52	2655.22	LOC111906355	mRNA	kirola	Supporting evidence includes similarity to: 7 ESTs, 1 Protein	mRNA
Up	XM_023916513.3	150.502	0.653694	0.170577	3.83224	0.000126981	0.0047487	126.77	114.446	95.9871	130.333	177.735	168.821	223.531	166.395	LOC111920949	mRNA	uncharacterized LOC111920949	Supporting evidence includes similarity to: 2 ESTs, 5 Proteins	mRNA
Up	XM_023878884.3	2046.02	0.652874	0.145078	4.50016	6.79035e-06	0.000720514	1768.65	1516.14	1547.91	1528.65	2553.91	2366.44	3170.18	1916.3	LOC111882523	mRNA	miraculin	Supporting evidence includes similarity to: 5 ESTs, 3 Proteins	mRNA
Up	XM_023880982.3	720.497	0.651616	0.161717	4.02937	5.59273e-05	0.00293887	522.415	469.774	518.144	731.191	854.039	793.067	1078.07	797.275	LOC111884674	mRNA	dormancy-associated protein 1	Supporting evidence includes similarity to: 59 ESTs, 13 Proteins	mRNA
Up	XM_023914842.3	334.325	0.643189	0.130984	4.91042	9.08801e-07	0.000160076	283.188	255.051	246.025	258.457	422.918	407.33	465.689	335.944	LOC111919230	mRNA	uncharacterized LOC111919230	Supporting evidence includes similarity to: 1 Protein	mRNA
Up	XM_023874170.3	90.0907	0.637566	0.1753	3.63701	0.000275823	0.00758017	72.5861	63.2178	76.4169	69.5847	115.755	117.782	101.287	104.095	LOC111877652	mRNA	probable leucine-rich repeat receptor-like protein kinase At5g63930	Supporting evidence includes similarity to: 10 Proteins	mRNA
Up	XM_023875898.3	145.381	0.637137	0.176695	3.60586	0.000311119	0.00800007	129.837	92.6467	109.034	123.706	142.188	180.599	183.947	201.093	LOC111879435	mRNA	AP2-like ethylene-responsive transcription factor At2g41710	Supporting evidence includes similarity to: 1 EST, 6 Proteins	mRNA
Up	XM_052767258.1	664.987	0.631451	0.155495	4.06091	4.88814e-05	0.00269905	468.231	438.165	705.459	473.838	814.846	738.102	838.24	843.014	LOC111878908	mRNA	nicotianamine synthase	Supporting evidence includes similarity to: 3 Proteins	mRNA
Up	XM_023881046.3	194.013	0.627503	0.161766	3.87908	0.000104851	0.0042554	186.066	122.076	138.855	163.469	226.954	229.675	220.038	264.97	LOC111884737	mRNA	receptor-like protein kinase BRI1-like 3	Supporting evidence includes similarity to: 3 ESTs, 1 Protein	mRNA
Up	XM_023902799.3	489.201	0.627165	0.168423	3.72374	0.000196294	0.00624487	519.348	319.359	309.395	389.895	610.679	641.913	586.768	536.248	LOC111907008	mRNA	uncharacterized LOC111907008	Supporting evidence includes similarity to: 7 ESTs, 21 Proteins	mRNA
Up	XM_023876294.3	169.691	0.625865	0.172084	3.63698	0.000275854	0.00758017	125.748	155.865	101.579	151.319	178.646	205.137	222.367	216.865	LOC111879857	mRNA	abscisic acid receptor PYL4	Supporting evidence includes similarity to: 32 Proteins	mRNA
Up	XM_023880001.3	792.169	0.623495	0.158689	3.92903	8.52882e-05	0.00384271	746.308	608.199	459.434	680.383	943.362	871.589	1143.27	884.809	LOC111883680	mRNA	glycine cleavage system H protein 2, mitochondrial	Supporting evidence includes similarity to: 7 ESTs, 28 Proteins	mRNA
Up	XM_023886934.3	267.358	0.622159	0.152883	4.0695	4.71139e-05	0.00265982	272.965	174.394	188.247	206.545	321.746	336.661	323.654	314.651	LOC111890853	mRNA	ABC transporter C family member 10	Supporting evidence includes similarity to: 18 Proteins	mRNA
Up	XM_023885166.3	187.232	0.61913	0.167408	3.69833	0.000217026	0.0065682	184.021	122.076	125.808	159.051	246.094	239.491	208.396	212.922	LOC111889035	mRNA	flavin-containing monooxygenase FMO GS-OX-like 9	Supporting evidence includes similarity to: 2 ESTs, 9 Proteins	mRNA
Up	XM_023892189.3	156.993	0.616879	0.151817	4.0633	4.83843e-05	0.00268846	131.882	134.065	133.264	96.0931	184.115	186.489	192.097	197.939	LOC111896171	mRNA	LOB domain-containing protein 37	Supporting evidence includes similarity to: 8 Proteins	mRNA
Up	XM_023898663.3	137.698	0.615832	0.161802	3.80608	0.000141189	0.00511001	114.502	90.4668	105.306	124.811	150.391	187.47	160.663	167.972	LOC111902849	mRNA	probable serine/threonine-protein kinase WNK11	Supporting evidence includes similarity to: 1 EST, 19 Proteins	mRNA
Up	XM_023896268.3	5932.91	0.611215	0.114072	5.35817	8.40677e-08	2.43131e-05	5615.71	4438.32	4091.1	4632.35	7153.14	7076.75	7983.08	6472.83	LOC111900382	mRNA	tubulin beta chain	Supporting evidence includes similarity to: 10 ESTs, 506 Proteins	mRNA
Up	XM_023874451.3	427.377	0.60834	0.149524	4.06851	4.73156e-05	0.00266268	316.925	352.058	363.446	320.31	505.861	591.856	579.783	388.78	LOC111877948	mRNA	snakin-2	Supporting evidence includes similarity to: 2 ESTs, 3 Proteins	mRNA
Up	XM_023883116.3	442.578	0.605112	0.163252	3.70662	0.000210042	0.00645667	423.248	303.009	315.919	361.178	476.694	470.147	685.727	504.704	LOC111886876	mRNA	L-lactate dehydrogenase A	Supporting evidence includes similarity to: 11 ESTs, 28 Proteins	mRNA
Up	XM_023910927.3	335.882	0.604756	0.138891	4.35419	1.3356e-05	0.00115888	305.679	217.992	282.37	258.457	404.688	437.757	430.762	349.35	LOC111915254	mRNA	nucleotide pyrophosphatase/phosphodiesterase	Supporting evidence includes similarity to: 2 ESTs, 53 Proteins	mRNA
Up	XM_023898230.3	323.93	0.601526	0.113062	5.32032	1.03583e-07	2.8508e-05	280.121	263.771	229.251	256.248	380.991	422.053	394.672	364.333	LOC111902361	mRNA	ras-related protein RABA3	Supporting evidence includes similarity to: 2 ESTs, 83 Proteins	mRNA
Up	XM_023914538.3	961.818	0.598352	0.145445	4.11394	3.88959e-05	0.00233827	941.574	692.126	588.97	838.329	1223.18	1089.49	1227.09	1093.79	LOC111918915	mRNA	alanine--glyoxylate aminotransferase 2 homolog 1, mitochondrial	Supporting evidence includes similarity to: 2 ESTs, 20 Proteins	mRNA
Up	XM_042897863.2	1656.93	0.594577	0.140569	4.22979	2.33913e-05	0.00166135	1700.15	1052.9	1262.74	1264.67	2119.15	2085.73	1930.28	1839.8	LOC111906258	mRNA	uncharacterized LOC111906258	Supporting evidence includes similarity to: 70 ESTs	mRNA
Up	XM_023873590.3	561.59	0.588491	0.147927	3.97826	6.94213e-05	0.0033382	539.795	394.566	352.263	508.078	618.882	719.453	704.355	655.327	LOC111877044	mRNA	alpha-L-fucosidase 2	Supporting evidence includes similarity to: 2 ESTs, 9 Proteins	mRNA
Up	XM_023914563.3	251.532	0.587156	0.149778	3.92018	8.84835e-05	0.00389982	221.848	185.293	221.796	173.409	309.897	300.345	348.103	251.563	LOC111918948	mRNA	auxin-induced protein IAA6	Supporting evidence includes similarity to: 22 Proteins	mRNA
Up	XM_023902135.3	675.896	0.579554	0.147854	3.91976	8.86367e-05	0.00389982	649.185	494.843	465.957	556.677	724.611	777.363	1003.56	734.975	LOC111906375	mRNA	succinate dehydrogenase subunit 8, mitochondrial	Supporting evidence includes similarity to: 3 ESTs, 1 Protein	mRNA
Up	XM_023914038.3	345.422	0.576494	0.1316	4.38065	1.18324e-05	0.00106335	336.35	248.511	257.208	266.189	397.397	402.423	463.361	391.934	LOC111918366	mRNA	deoxyhypusine synthase	Supporting evidence includes similarity to: 94 Proteins	mRNA
Up	XM_023893796.3	218.404	0.575678	0.162666	3.53901	0.000401624	0.00934787	204.468	135.155	159.357	202.127	250.652	274.825	284.07	236.58	LOC111897856	mRNA	RNA demethylase ALKBH10B	Supporting evidence includes similarity to: 5 Proteins	mRNA
Up	XM_023916528.3	525.533	0.571651	0.133469	4.28302	1.84374e-05	0.00141815	521.393	374.947	389.54	404.254	601.564	579.096	715.997	617.474	LOC111920960	mRNA	isopentenyl-diphosphate Delta-isomerase I	Supporting evidence includes similarity to: 1 mRNA, 4 ESTs, 112 Proteins	mRNA
Up	XM_023881957.3	500.439	0.566187	0.144895	3.90756	9.3231e-05	0.0039762	488.678	313.909	438.931	371.118	593.361	552.595	656.622	588.296	LOC111885713	mRNA	caffeoyl-CoA O-methyltransferase	Supporting evidence includes similarity to: 15 ESTs, 90 Proteins	mRNA
Up	XM_023908115.3	1171.38	0.562022	0.131166	4.28481	1.82893e-05	0.00141293	1009.05	858.89	814.493	1103.41	1573.18	1209.23	1298.11	1504.65	LOC111912378	mRNA	tetrahydroberberine oxidase	Supporting evidence includes similarity to: 14 ESTs, 4 Proteins	mRNA
Up	XM_023889083.3	1028.55	0.553851	0.149996	3.69244	0.000222111	0.00665351	1097.99	663.787	770.693	800.776	1271.49	1216.1	1302.77	1104.83	LOC111893008	mRNA	S-adenosylmethionine synthase 2	Supporting evidence includes similarity to: 1 EST, 38 Proteins	mRNA
Up	XM_023912708.3	160.67	0.553564	0.152341	3.63372	0.000279359	0.00759408	134.949	129.705	114.625	142.483	224.219	178.636	174.633	186.11	LOC111917055	mRNA	PRA1 family protein A1	Supporting evidence includes similarity to: 7 ESTs, 9 Proteins	mRNA
Up	XM_023894769.3	262.812	0.551608	0.133651	4.12721	3.67183e-05	0.00226932	245.361	204.913	188.247	214.277	302.605	357.273	298.041	291.782	LOC111898880	mRNA	uncharacterized LOC111898880	Supporting evidence includes similarity to: 4 Proteins	mRNA
Up	XM_023910273.3	254.959	0.550815	0.141181	3.90148	9.56079e-05	0.00403846	239.227	206.003	161.221	222.008	306.251	293.474	299.205	312.286	LOC111914559	mRNA	transmembrane 9 superfamily member 12	Supporting evidence includes similarity to: 23 Proteins	mRNA
Up	XM_023887809.3	394.952	0.549994	0.139596	3.9399	8.15149e-05	0.00372276	280.121	279.03	382.085	341.296	459.376	449.536	431.927	536.248	LOC111891739	mRNA	WAT1-related protein At5g07050	Supporting evidence includes similarity to: 16 ESTs, 13 Proteins	mRNA
Up	XM_023884256.3	417.066	0.546563	0.151868	3.59893	0.000319529	0.00815679	432.449	318.269	276.778	328.042	460.288	473.092	568.141	479.469	LOC111888127	mRNA	uncharacterized LOC111888127	Supporting evidence includes similarity to: 9 ESTs, 12 Proteins	mRNA
Up	XM_023874431.3	839.411	0.541944	0.115876	4.67692	2.91216e-06	0.000377168	800.492	621.278	627.178	684.801	892.32	955.999	1102.52	1030.7	LOC111877927	mRNA	TORTIFOLIA1-like protein 4	Supporting evidence includes similarity to: 5 ESTs, 7 Proteins	mRNA
Up	XM_023885827.2	241.677	0.538642	0.152884	3.52321	0.000426361	0.00963592	239.227	171.124	164.949	213.172	275.261	318.994	279.413	271.278	LOC111889686	mRNA	1,4-alpha-glucan-branching enzyme 3, chloroplastic/amyloplastic	Supporting evidence includes similarity to: 1 EST, 5 Proteins	mRNA
Up	XM_023910407.2	1117.62	0.532629	0.121421	4.38662	1.15128e-05	0.00105071	1075.5	924.288	766.033	888.033	1298.83	1377.07	1442.47	1168.71	LOC111914701	mRNA	kirola	Supporting evidence includes similarity to: 1 EST, 4 Proteins	mRNA
Up	XM_023900822.3	156.18	0.530905	0.139782	3.79811	0.000145805	0.00516743	136.993	135.155	110.898	128.124	187.761	180.599	193.261	176.646	LOC111905150	mRNA	protein ECERIFERUM 26	Supporting evidence includes similarity to: 1 EST, 1 Protein	mRNA
Up	XM_023874498.3	208.715	0.523656	0.13042	4.01514	5.94109e-05	0.00305092	172.775	152.595	196.634	162.364	246.094	232.62	247.979	258.661	LOC111877992	mRNA	protein DMR6-LIKE OXYGENASE 2	Supporting evidence includes similarity to: 2 ESTs, 33 Proteins	mRNA
Up	XM_023885840.3	360.971	0.518846	0.122287	4.24285	2.20694e-05	0.00159316	284.21	316.089	287.029	299.324	478.517	371.996	461.032	389.568	LOC111889696	mRNA	xylan glycosyltransferase MUCI21	Supporting evidence includes similarity to: 5 Proteins	mRNA
Up	XR_002859403.2	261.682	0.51574	0.12187	4.23187	2.31751e-05	0.00166096	197.311	202.733	219.932	240.785	305.339	302.308	338.789	286.262	LOC111919093	ncRNA	uncharacterized LOC111919093		lnc_RNA
Up	XM_023901357.3	362.019	0.509506	0.139889	3.64223	0.00027029	0.00753626	380.31	284.48	254.412	276.13	445.704	415.182	413.299	426.633	LOC111905663	mRNA	uncharacterized LOC111905663	Supporting evidence includes similarity to: 1 EST, 13 Proteins	mRNA
Up	XM_023900818.2	1322.08	0.505454	0.105819	4.77661	1.78272e-06	0.000268384	1252.37	959.166	1123.89	1033.83	1550.39	1606.75	1652.03	1398.19	LOC111905147	mRNA	adenosylhomocysteinase 1	Supporting evidence includes similarity to: 8 ESTs, 67 Proteins	mRNA
Up	XM_023917187.3	2557.24	0.503692	0.126625	3.97781	6.95537e-05	0.0033382	2561.98	2080.74	1856.37	1962.73	2880.22	2592.19	3122.45	3401.23	LOC111921604	mRNA	gibberellin-regulated protein 6	Supporting evidence includes similarity to: 2 ESTs, 14 Proteins	mRNA
Up	XM_023894780.3	870.219	0.497404	0.124243	4.00349	6.2416e-05	0.00315013	774.933	756.433	571.263	785.313	1002.61	907.905	1071.08	1092.21	LOC111898891	mRNA	adenine phosphoribosyltransferase 5	Supporting evidence includes similarity to: 4 ESTs, 35 Proteins	mRNA
Up	XM_023909498.3	1911.23	0.492966	0.130203	3.78614	0.000153005	0.00525347	1801.36	1402.78	1410.92	1735.2	2203.91	2403.74	2496.09	1835.86	LOC111913783	mRNA	epidermis-specific secreted glycoprotein EP1-like	Supporting evidence includes similarity to: 9 ESTs, 17 Proteins	mRNA
Up	XM_023915938.3	3190.2	0.489605	0.11602	4.22	2.44302e-05	0.00171361	3152.89	2309.63	2469.57	2682.88	3380.61	3623.77	4198.19	3704.06	LOC111920372	mRNA	fructose-bisphosphate aldolase, cytoplasmic isozyme	Supporting evidence includes similarity to: 11 ESTs, 88 Proteins	mRNA
Up	XM_023875142.3	599.187	0.488581	0.134517	3.63212	0.000281103	0.00759408	625.672	444.704	418.429	505.869	716.408	678.229	732.296	671.887	LOC111878632	mRNA	cytochrome P450 93A3	Supporting evidence includes similarity to: 15 ESTs, 15 Proteins	mRNA
Up	XM_023873910.3	9228.12	0.483825	0.0959093	5.04461	4.54457e-07	9.3079e-05	9072.24	6795.91	7617.46	7294.24	10818.1	10645.6	10631.7	10949.7	LOC111877377	mRNA	uncharacterized protein At4g06744	Supporting evidence includes similarity to: 20 ESTs, 8 Proteins	mRNA
Up	XM_023908171.3	814.92	0.468929	0.109117	4.29748	1.72749e-05	0.00137051	704.392	664.877	653.272	711.31	801.174	913.794	1076.91	993.636	LOC111912437	mRNA	bZIP transcription factor 11	Supporting evidence includes similarity to: 19 Proteins	mRNA
Up	XM_023912411.3	1318.85	0.468597	0.132366	3.54017	0.000399866	0.00934787	1392.43	953.717	929.118	1150.91	1486.59	1533.13	1584.51	1520.42	LOC111916753	mRNA	NAP1-related protein 1	Supporting evidence includes similarity to: 3 ESTs, 18 Proteins	mRNA
Up	XM_023893908.3	1029.09	0.466208	0.119027	3.91682	8.97255e-05	0.00392165	854.676	861.07	929.118	809.612	1230.47	1163.1	1402.89	981.807	LOC111897958	mRNA	protein SODIUM POTASSIUM ROOT DEFECTIVE 2	Supporting evidence includes similarity to: 2 ESTs, 4 Proteins	mRNA
Up	XM_023875336.2	2590.75	0.465158	0.127393	3.65138	0.00026084	0.00741037	2645.81	2080.74	1812.57	2167.07	2662.38	3020.13	3385.56	2951.73	LOC111878849	mRNA	fasciclin-like arabinogalactan protein 7	Supporting evidence includes similarity to: 6 ESTs, 10 Proteins	mRNA
Up	XM_052767531.1	5180.03	0.463728	0.11748	3.94728	7.90441e-05	0.0036639	5063.65	4100.44	3803.14	4450.1	6220.72	5870.46	6771.12	5160.6	LOC111921260	mRNA	annexin Gh1	Supporting evidence includes similarity to: 1 EST, 2 Proteins	mRNA
Up	XM_023914182.3	288.21	0.461242	0.126923	3.63402	0.000279045	0.00759408	261.719	237.612	247.889	222.008	301.693	302.308	378.372	354.081	LOC111918516	mRNA	protein DMR6-LIKE OXYGENASE 2	Supporting evidence includes similarity to: 16 Proteins	mRNA
Up	XM_023896749.3	1711.99	0.455058	0.0889986	5.11309	3.16926e-07	7.15683e-05	1585.65	1307.95	1394.14	1487.79	1955.99	1876.66	2159.63	1928.13	LOC111900868	mRNA	stem-specific protein TSJT1	Supporting evidence includes similarity to: 7 ESTs, 7 Proteins	mRNA
Up	XM_023883108.3	943.358	0.443973	0.0847241	5.24022	1.60382e-07	4.15436e-05	814.804	794.582	799.582	787.522	1141.15	973.666	1163.06	1072.5	LOC111886866	mRNA	protein NRT1/ PTR FAMILY 6.3	Supporting evidence includes similarity to: 12 ESTs, 34 Proteins	mRNA
Up	XM_023877634.3	490.234	0.441826	0.120314	3.67226	0.000240412	0.00704595	471.298	413.096	339.217	439.598	564.194	545.724	605.396	543.346	LOC111881219	mRNA	uncharacterized protein At1g03900	Supporting evidence includes similarity to: 3 ESTs, 9 Proteins	mRNA
Up	XM_023873995.3	2556.71	0.440889	0.0717407	6.14559	7.96645e-10	4.52649e-07	2263.46	2195.18	2150.86	2064.34	2889.33	2838.55	3207.43	2844.48	LOC111877479	mRNA	DNA damage-repair/toleration protein DRT100	Supporting evidence includes similarity to: 3 ESTs, 30 Proteins	mRNA
Up	XM_023916411.3	8819.25	0.440538	0.123085	3.57914	0.000344729	0.00862508	8887.19	7601.39	5923.24	7520.67	9853.8	9539.38	11233.6	9994.72	LOC111920833	mRNA	tubulin beta chain	Supporting evidence includes similarity to: 11 ESTs, 189 Proteins	mRNA
Up	XM_023884466.3	891.142	0.440465	0.121	3.6402	0.00027243	0.00755682	863.877	694.306	618.791	848.27	1062.76	1024.71	1033.83	982.596	LOC111888306	mRNA	uncharacterized LOC111888306	Supporting evidence includes similarity to: 3 ESTs, 6 Proteins	mRNA
Up	XM_023896911.3	346.041	0.438861	0.114003	3.84955	0.000118333	0.00458239	322.037	271.4	263.732	318.101	391.017	376.903	426.106	399.032	LOC111901045	mRNA	mevalonate kinase	Supporting evidence includes similarity to: 6 ESTs, 36 Proteins	mRNA
Up	XM_023876300.3	456.337	0.433254	0.116883	3.70672	0.000209962	0.00645667	462.097	365.137	343.876	382.163	539.585	493.704	546.02	518.11	LOC111879867	mRNA	serine carboxypeptidase-like 17	Supporting evidence includes similarity to: 2 ESTs, 21 Proteins	mRNA
Up	XM_023896528.3	438.401	0.431226	0.109829	3.92634	8.62495e-05	0.0038676	421.204	333.528	375.561	362.282	475.782	475.055	542.528	521.265	LOC111900647	mRNA	ras-related protein RABA5b	Supporting evidence includes similarity to: 5 ESTs, 49 Proteins	mRNA
Up	XM_023909598.3	913.679	0.419433	0.118636	3.53547	0.000407057	0.00938736	810.715	762.973	796.786	754.386	914.195	1011.95	1285.3	973.133	LOC111913885	mRNA	non-specific lipid transfer protein GPI-anchored 7	Supporting evidence includes similarity to: 2 ESTs, 12 Proteins	mRNA
Up	XM_023912559.2	2141.77	0.417949	0.117482	3.55755	0.000374329	0.00900743	2264.48	1650.2	1697.02	1721.94	2305.08	2469.5	2667.23	2358.7	LOC111916907	mRNA	early nodulin-like protein 2	Supporting evidence includes similarity to: 3 ESTs, 1 Protein	mRNA
Up	XM_023896038.2	552.924	0.416543	0.0952744	4.37203	1.23096e-05	0.00109506	526.505	446.884	437.068	483.779	632.554	642.895	649.636	604.068	LOC111900163	mRNA	uncharacterized LOC111900163	Supporting evidence includes similarity to: 7 ESTs, 13 Proteins	mRNA
Up	XM_023897845.1	507.835	0.408031	0.108577	3.75798	0.000171294	0.00568205	467.209	410.916	384.88	482.675	563.283	580.078	626.352	547.289	LOC111901975	mRNA	uncharacterized LOC111901975	Supporting evidence includes similarity to: 2 Proteins	mRNA
Up	XM_023900541.3	563.541	0.400664	0.112136	3.57302	0.000352893	0.00876709	568.421	449.064	438.931	487.093	699.09	614.431	627.516	623.783	LOC111904827	mRNA	uncharacterized LOC111904827	Supporting evidence includes similarity to: 2 ESTs, 22 Proteins	mRNA
Up	XM_052770685.1	1344.78	0.396104	0.0960256	4.12499	3.70758e-05	0.0022834	1141.95	1248.01	1231.99	1021.68	1596.88	1421.24	1643.88	1452.6	LOC111906811	mRNA	GDSL esterase/lipase At5g42170	Supporting evidence includes similarity to: 2 ESTs, 9 Proteins	mRNA
Up	XM_023907049.3	767.95	0.392103	0.102474	3.82639	0.000130038	0.0048221	658.386	691.036	702.663	603.067	774.741	852.94	979.111	881.655	LOC111911259	mRNA	uncharacterized LOC111911259	Supporting evidence includes similarity to: 2 ESTs, 2 Proteins	mRNA
Up	XM_023885468.3	2395.98	0.389642	0.107328	3.63039	0.00028299	0.00759543	2172.47	1976.1	2101.47	2046.67	2405.34	2390.98	3085.19	2989.58	LOC111889311	mRNA	glycine-rich RNA-binding protein 2	Supporting evidence includes similarity to: 138 ESTs, 65 Proteins	mRNA
Up	XM_023894926.2	557.915	0.377915	0.0885957	4.26562	1.99351e-05	0.00150058	490.723	488.303	448.251	514.706	602.475	663.507	620.531	634.823	LOC111899043	mRNA	uncharacterized LOC111899043	Supporting evidence includes similarity to: 1 Protein	mRNA
Up	XM_023874823.3	2282.42	0.376235	0.0999253	3.76516	0.000166443	0.00557362	2073.3	1876.91	2196.52	1797.05	2736.2	2313.44	2799.96	2465.95	LOC111878310	mRNA	actin-2	Supporting evidence includes similarity to: 2 ESTs, 668 Proteins	mRNA
Up	XM_023879720.3	1143.11	0.370455	0.0867728	4.26926	1.96125e-05	0.00148723	1081.63	972.246	898.365	1036.04	1232.29	1327.01	1350.5	1246.78	LOC111883393	mRNA	ras-related protein Rab11D	Supporting evidence includes similarity to: 5 ESTs, 107 Proteins	mRNA
Up	XM_023895747.3	680.888	0.370188	0.0985013	3.75821	0.000171134	0.00568205	669.632	547.161	550.761	608.59	745.575	728.287	799.821	797.275	LOC111899867	mRNA	auxin response factor 4	Supporting evidence includes similarity to: 2 ESTs, 18 Proteins	mRNA
Up	XM_023881713.3	1916.09	0.364007	0.076676	4.74734	2.06105e-06	0.000300028	1739	1618.59	1631.78	1710.9	2130.99	2114.19	2369.19	2014.08	LOC111885456	mRNA	ferredoxin--NADP reductase, root-type isozyme, chloroplastic	Supporting evidence includes similarity to: 14 ESTs, 19 Proteins	mRNA
Up	XM_023902659.3	4691.92	0.358938	0.0691375	5.19166	2.08426e-07	5.00332e-05	4463.53	3851.92	4053.83	4074.57	5032.17	5292.35	5441.58	5325.42	LOC111906885	mRNA	pectinesterase	Supporting evidence includes similarity to: 30 ESTs, 84 Proteins	mRNA
Up	XM_023876688.3	638.794	0.356451	0.0951708	3.74538	0.00018012	0.00588615	585.8	575.5	529.327	550.05	782.945	721.416	721.818	643.498	LOC111880271	mRNA	BTB/POZ domain-containing protein SR1IP1	Supporting evidence includes similarity to: 1 EST, 13 Proteins	mRNA
Up	XM_023902687.3	3004.33	0.352784	0.0996865	3.53893	0.000401745	0.00934787	2945.36	2549.42	2417.38	2642.01	3034.25	3242.94	3823.31	3379.94	LOC111906900	mRNA	ethylene-responsive transcription factor RAP2-12	Supporting evidence includes similarity to: 14 ESTs, 26 Proteins	mRNA
Up	XM_052764679.1	2837.13	0.352134	0.0992844	3.54672	0.00039006	0.00921397	2954.56	2376.12	2202.11	2437.67	3097.14	3234.1	3230.72	3164.65	LOC111879584	mRNA	probable pectate lyase 8	Supporting evidence includes similarity to: 61 Proteins	mRNA
Up	XM_023877861.2	7467.72	0.347638	0.0555455	6.25862	3.88404e-10	2.53383e-07	6277.16	6678.2	6856.09	6478	8548.59	8142.68	8276.46	8484.55	LOC111881471	mRNA	beta-fructofuranosidase, insoluble isoenzyme CWINV6	Supporting evidence includes similarity to: 25 ESTs, 27 Proteins	mRNA
Up	XM_023902722.3	787.05	0.343832	0.0859357	4.00104	6.30656e-05	0.00316478	744.263	681.226	673.774	674.861	913.284	807.79	931.378	869.826	LOC111906933	mRNA	serine carboxypeptidase II-2	Supporting evidence includes similarity to: 11 ESTs, 34 Proteins	mRNA
Up	XM_023893179.3	598.513	0.34009	0.0896398	3.79396	0.000148265	0.00519891	582.733	510.102	520.008	499.242	680.861	646.821	698.534	649.807	LOC111897219	mRNA	stomatal closure-related actin-binding protein 1	Supporting evidence includes similarity to: 4 ESTs, 11 Proteins	mRNA
Up	XM_023874543.3	786.834	0.325484	0.0866457	3.75649	0.000172312	0.00570508	722.794	633.268	690.548	746.654	917.841	849.995	895.287	838.282	LOC111878029	mRNA	ras-related protein RABD1	Supporting evidence includes similarity to: 4 ESTs, 59 Proteins	mRNA
Up	XM_023878588.1	987.937	0.317302	0.084197	3.76857	0.000164187	0.00550856	977.356	838.181	875.999	826.18	1132.95	1077.71	1119.98	1055.15	LOC111882230	mRNA	putative UPF0481 protein At3g02645	Supporting evidence includes similarity to: 2 Proteins	mRNA
Up	XM_023908683.3	38697	0.315801	0.0740706	4.26351	2.0124e-05	0.00150567	33561.3	34963.8	35757.5	33630.4	44827.5	46513.2	40932.9	39389	LOC111912962	mRNA	probable xyloglucan endotransglucosylase/hydrolase protein 7	Supporting evidence includes similarity to: 11 ESTs, 68 Proteins	mRNA
Up	XM_023878647.3	1104.61	0.312106	0.0792208	3.9397	8.15821e-05	0.00372276	1011.09	943.907	956.144	1029.41	1204.95	1221.01	1323.72	1146.62	LOC111882293	mRNA	AP-1 complex subunit mu-2	Supporting evidence includes similarity to: 3 ESTs, 13 Proteins	mRNA
Up	XM_023879542.3	10279.2	0.299598	0.0822043	3.64455	0.000267859	0.00751299	9904.42	9182.93	9141.14	8632.92	10833.6	12687.1	11194	10657.1	LOC111883190	mRNA	protein DUF642 L-GALACTONO-1,4-LACTONE-RESPONSIVE GENE 2	Supporting evidence includes similarity to: 22 ESTs, 17 Proteins	mRNA
Up	XM_023908426.1	2132.39	0.296829	0.0690685	4.29759	1.72661e-05	0.00137051	2054.9	1878	1808.84	1913.03	2273.18	2313.44	2449.52	2368.17	LOC111912656	mRNA	ACT domain-containing protein ACR12	Supporting evidence includes similarity to: 5 ESTs, 15 Proteins	mRNA
Up	XM_023910487.3	3485.48	0.28968	0.0802461	3.60989	0.000306323	0.00793421	3499.47	3047.53	2858.18	3142.35	3991.29	3866.2	3753.45	3725.35	LOC111914766	mRNA	obg-like ATPase 1	Supporting evidence includes similarity to: 20 ESTs, 9 Proteins	mRNA
Up	XM_023914835.2	4933.32	0.28806	0.0791204	3.64078	0.000271814	0.00755162	4609.73	4403.45	4301.71	4454.52	5971.89	5557.36	5280.91	4886.96	LOC111919221	mRNA	pectin acetylesterase 8	Supporting evidence includes similarity to: 2 mRNAs, 7 ESTs, 30 Proteins	mRNA
Down	XM_023891495.2	3376.77	-0.203325	0.0547624	-3.71285	0.000204936	0.00635519	3521.96	3736.39	3651.24	3547.71	3107.17	3056.45	3192.3	3200.93	LOC111895411	mRNA	uncharacterized LOC111895411	Supporting evidence includes similarity to: 8 ESTs, 12 Proteins	mRNA
Down	XR_002849788.3	6679.17	-0.216048	0.0577277	-3.74254	0.000182171	0.00591452	6920.21	7033.52	7524.27	7232.39	6099.49	6312.15	6361.31	5949.99	LOC111890283	ncRNA	uncharacterized LOC111890283	Supporting evidence includes similarity to: 12 ESTs	lnc_RNA
Down	XM_023911942.3	12058.5	-0.240805	0.0666832	-3.61118	0.00030481	0.00793421	12939.7	12326.4	13287.2	13694.9	10795.3	11760.6	11220.8	10443.4	LOC111916303	mRNA	dnaJ protein homolog	Supporting evidence includes similarity to: 43 ESTs, 58 Proteins	mRNA
Down	XM_023896299.3	1326.12	-0.242424	0.0652168	-3.7172	0.000201439	0.00629296	1413.9	1452.92	1429.56	1454.65	1229.56	1257.33	1145.6	1225.48	LOC111900409	mRNA	DEAD-box ATP-dependent RNA helicase 47, mitochondrial	Supporting evidence includes similarity to: 1 EST, 7 Proteins	mRNA
Down	XM_023911283.3	7041.16	-0.248322	0.0695411	-3.57087	0.000355794	0.00876872	6886.48	8086.43	7942.7	7667.57	6464.99	6404.41	6363.64	6513.05	LOC111915644	mRNA	protein CHAPERONE-LIKE PROTEIN OF POR1, chloroplastic	Supporting evidence includes similarity to: 1 mRNA, 8 ESTs, 5 Proteins	mRNA
Down	XM_023885516.3	1175.13	-0.258517	0.0732563	-3.52894	0.000417228	0.00953184	1220.67	1286.15	1343.82	1269.09	999.872	1090.47	1093.21	1097.73	LOC111889375	mRNA	ATP-dependent zinc metalloprotease FTSH 8, mitochondrial	Supporting evidence includes similarity to: 5 ESTs, 15 Proteins	mRNA
Down	XM_023875471.3	28188.6	-0.262922	0.0676447	-3.8868	0.000101573	0.00415376	29010.9	30618.1	33588	29783.3	25731.4	26487.3	24636.1	25654	LOC111879003	mRNA	stromal 70 kDa heat shock-related protein, chloroplastic	Supporting evidence includes similarity to: 2 mRNAs, 12 ESTs, 40 Proteins	mRNA
Down	XM_023885377.3	2380.85	-0.268841	0.074047	-3.63069	0.000282667	0.00759543	2404.54	2644.25	2748.21	2612.19	2308.73	2096.52	2067.66	2164.71	LOC111889241	mRNA	uncharacterized LOC111889241	Supporting evidence includes similarity to: 2 ESTs, 9 Proteins	mRNA
Down	XM_023888059.3	1045.58	-0.270212	0.0767964	-3.51854	0.000433923	0.00974009	1063.23	1194.6	1165.82	1149.8	1007.16	915.757	931.378	936.857	LOC111892003	mRNA	mitogen-activated protein kinase kinase kinase 1	Supporting evidence includes similarity to: 1 EST, 14 Proteins	mRNA
Down	XM_023913706.3	2300.63	-0.278553	0.0752341	-3.70248	0.0002135	0.00648518	2253.24	2583.21	2682.98	2569.11	2086.33	2073.95	2046.7	2109.51	LOC111918046	mRNA	sec-independent protein translocase protein TATB, chloroplastic	Supporting evidence includes similarity to: 4 ESTs, 3 Proteins	mRNA
Down	XM_023904440.3	1677.9	-0.280135	0.0784003	-3.57314	0.000352731	0.00876709	1750.24	1896.53	2002.68	1710.9	1451.05	1519.39	1530.95	1561.43	LOC111908624	mRNA	bifunctional monothiol glutaredoxin-S16, chloroplastic	Supporting evidence includes similarity to: 7 ESTs, 10 Proteins	mRNA
Down	XM_023893803.3	890.181	-0.284408	0.0747552	-3.80453	0.000142074	0.00511001	951.798	986.415	998.08	975.29	847.658	819.568	753.252	789.389	LOC111897863	mRNA	bifunctional 3-dehydroquinate dehydratase/shikimate dehydrogenase, chloroplastic	Supporting evidence includes similarity to: 1 EST, 3 Proteins	mRNA
Down	XM_023898543.3	749.698	-0.28612	0.0775854	-3.6878	0.000226198	0.00674154	845.474	849.08	811.697	789.731	648.96	666.451	674.085	712.106	LOC111902736	mRNA	floral homeotic protein APETALA 2	Supporting evidence includes similarity to: 5 ESTs, 34 Proteins	mRNA
Down	XM_023905249.3	13879.8	-0.296502	0.0844015	-3.51299	0.000443089	0.00982942	15002.8	14143.3	17498.5	14557.6	12405.9	13026.7	12461.8	11941.8	LOC111909432	mRNA	heat shock cognate 70 kDa protein 2	Supporting evidence includes similarity to: 19 ESTs, 336 Proteins	mRNA
Down	XM_023913117.2	4837.65	-0.297085	0.0840163	-3.53604	0.000406175	0.00938736	4784.55	5444.36	5877.58	5227.69	4512.64	4409.96	4417.06	4027.38	LOC111917430	mRNA	EIN3-binding F-box protein 1	Supporting evidence includes similarity to: 5 ESTs, 15 Proteins	mRNA
Down	XM_023902269.3	2506.69	-0.297427	0.0799102	-3.72202	0.000197635	0.00624979	2514.95	2929.82	2902.91	2709.38	2173.83	2410.61	2152.65	2259.34	LOC111906505	mRNA	trihelix transcription factor DF1	Supporting evidence includes similarity to: 1 EST, 3 Proteins	mRNA
Down	XM_023904727.3	5013.06	-0.303679	0.0857091	-3.54314	0.000395393	0.00928593	5194.51	5471.61	6364.04	5123.86	4386.86	4514	4447.33	4602.27	LOC111908939	mRNA	phospho-2-dehydro-3-deoxyheptonate aldolase 1, chloroplastic	Supporting evidence includes similarity to: 1 mRNA, 8 ESTs, 43 Proteins	mRNA
Down	XM_023891334.2	5024.59	-0.307923	0.0858728	-3.5858	0.000336043	0.008472	5191.44	5655.81	6312.78	5073.05	4476.18	4550.32	4599.84	4337.3	LOC111895243	mRNA	chalcone--flavanone isomerase	Supporting evidence includes similarity to: 3 mRNAs, 1 EST, 116 Proteins	mRNA
Down	XM_023882402.3	3738.08	-0.309138	0.0803225	-3.84871	0.000118742	0.00458668	3724.38	4274.83	4547.74	4000.57	3229.3	3290.05	3401.86	3435.93	LOC111886172	mRNA	serine/threonine-protein kinase D6PKL2	Supporting evidence includes similarity to: 9 ESTs, 80 Proteins	mRNA
Down	XM_023886803.3	6156.62	-0.313997	0.0844729	-3.71713	0.0002015	0.00629296	6109.5	7461.88	7126.35	6599.5	5521.63	5740.9	5100.46	5592.75	LOC111890718	mRNA	RNA polymerase sigma factor sigB	Supporting evidence includes similarity to: 2 ESTs, 6 Proteins	mRNA
Down	XM_023888401.3	4285.7	-0.315565	0.088391	-3.57011	0.000356833	0.00876872	4337.78	4915.73	5377.14	4379.42	3778	3741.55	3756.95	3998.99	LOC111892323	mRNA	4-coumarate--CoA ligase 2	Supporting evidence includes similarity to: 1 mRNA, 6 ESTs, 126 Proteins	mRNA
Down	XM_023877779.3	1483.95	-0.317544	0.0798839	-3.97507	7.03591e-05	0.00335855	1548.84	1717.78	1765.98	1554.06	1404.56	1276.96	1284.14	1319.33	LOC111881386	mRNA	uncharacterized LOC111881386	Supporting evidence includes similarity to: 8 ESTs	mRNA
Down	XM_023890515.3	2601.63	-0.317645	0.0813794	-3.90326	9.49073e-05	0.0040185	2857.44	3001.75	2988.65	2700.55	2159.25	2211.36	2334.27	2559.8	LOC111894434	mRNA	probable leucine-rich repeat receptor-like protein kinase At1g68400	Supporting evidence includes similarity to: 14 Proteins	mRNA
Down	XM_023898392.2	2212.36	-0.321144	0.0879755	-3.65038	0.000261848	0.00742704	2174.52	2545.06	2750.08	2360.36	2016.15	1934.57	1941.92	1976.23	LOC111902568	mRNA	thiol-disulfide oxidoreductase LTO1	Supporting evidence includes similarity to: 5 ESTs, 7 Proteins	mRNA
Down	XM_023878319.3	5809.9	-0.323959	0.0792362	-4.08852	4.34137e-05	0.00252373	6333.39	6125.59	7065.77	6313.43	5648.32	4927.22	4929.32	5136.15	LOC111881939	mRNA	early light-induced protein 1, chloroplastic	Supporting evidence includes similarity to: 5 ESTs, 40 Proteins	mRNA
Down	XM_023905103.3	1206.23	-0.324482	0.0896911	-3.61778	0.000297142	0.0078001	1264.63	1360.27	1401.6	1340.89	1132.03	1122.86	929.05	1098.52	LOC111909301	mRNA	uncharacterized ATP-dependent helicase C29A10.10c	Supporting evidence includes similarity to: 5 ESTs, 3 Proteins	mRNA
Down	XM_023889225.3	6242.99	-0.324994	0.0909979	-3.57144	0.000355023	0.00876872	6173.91	7324.54	7674.31	6600.6	5958.22	5543.62	5176.13	5492.6	LOC111893162	mRNA	polyadenylate-binding protein-interacting protein 7	Supporting evidence includes similarity to: 14 ESTs, 12 Proteins	mRNA
Down	XM_023904252.3	2888.71	-0.325447	0.0847664	-3.83933	0.000123369	0.00470638	3045.55	3256.81	3561.77	2987.72	2359.77	2611.82	2591.56	2694.65	LOC111908421	mRNA	protein IQ-DOMAIN 23	Supporting evidence includes similarity to: 2 ESTs, 1 Protein	mRNA
Down	XM_023916972.2	5131.15	-0.325695	0.0888948	-3.66383	0.000248472	0.0072102	5351.95	5946.83	6283.9	5249.78	4951.05	4414.87	4227.29	4623.56	LOC111921397	mRNA	protein DETOXIFICATION 24	Supporting evidence includes similarity to: 5 ESTs, 23 Proteins	mRNA
Down	XM_023892375.3	2892.12	-0.330071	0.0931859	-3.54207	0.000397006	0.00931139	2874.82	3176.15	3680.13	3155.61	2634.12	2615.75	2365.7	2634.71	LOC111896373	mRNA	probable cadmium/zinc-transporting ATPase HMA1, chloroplastic	Supporting evidence includes similarity to: 4 ESTs, 5 Proteins	mRNA
Down	XM_023877946.3	501.284	-0.331066	0.0879638	-3.76366	0.000167442	0.00559642	537.75	560.24	593.629	541.214	422.918	451.499	462.196	440.828	LOC111881551	mRNA	myb family transcription factor IPN2	Supporting evidence includes similarity to: 1 EST, 11 Proteins	mRNA
Down	XM_023874354.3	2091.14	-0.331428	0.0918534	-3.60823	0.00030829	0.00796219	2170.43	2472.03	2507.78	2172.59	1841.15	1934.57	1656.69	1973.87	LOC111877851	mRNA	BEL1-like homeodomain protein 4	Supporting evidence includes similarity to: 11 Proteins	mRNA
Down	XM_023887779.3	10661.9	-0.336408	0.0896315	-3.75324	0.000174567	0.00575809	11201.8	11637.5	13674	11084.9	9603.15	9294.98	8800.36	9998.66	LOC111891710	mRNA	cytochrome P450 98A2	Supporting evidence includes similarity to: 21 ESTs, 72 Proteins	mRNA
Down	XM_023898166.3	11870.7	-0.336628	0.0945952	-3.55862	0.000372812	0.00899549	11368.4	14551	14558.4	12519.7	10453.5	10626.9	10193.9	10693.4	LOC111902324	mRNA	uncharacterized LOC111902324	Supporting evidence includes similarity to: 3 ESTs, 2 Proteins	mRNA
Down	XM_023891307.1	800.564	-0.340125	0.0914662	-3.71858	0.000200344	0.00629031	817.871	943.907	977.578	837.225	691.799	724.361	726.475	685.294	LOC111895206	mRNA	uncharacterized LOC111895206	Supporting evidence includes similarity to: 1 Protein	mRNA
Down	XM_023877726.3	1050.95	-0.344742	0.0905272	-3.80816	0.000140003	0.00510561	1055.05	1184.79	1303.75	1160.85	954.299	934.406	865.017	949.475	LOC111881313	mRNA	protein NPGR2	Supporting evidence includes similarity to: 1 EST, 8 Proteins	mRNA
Down	XM_023889686.3	583.595	-0.345166	0.0879685	-3.92375	8.7182e-05	0.00387784	625.672	657.247	663.523	664.92	465.756	525.112	543.692	522.842	LOC111893626	mRNA	uncharacterized LOC111893626	Supporting evidence includes similarity to: 3 Proteins	mRNA
Down	XM_023910424.3	2477.23	-0.347432	0.0738264	-4.70607	2.52536e-06	0.000339555	2592.65	2845.89	2948.58	2710.49	2110.94	2253.57	2068.82	2286.94	LOC111914715	mRNA	transcription factor TCP2	Supporting evidence includes similarity to: 15 ESTs, 78 Proteins	mRNA
Down	XM_023883286.3	2260.44	-0.349126	0.0966206	-3.61337	0.000302246	0.00788867	2240.97	2769.59	2670.87	2450.93	2050.79	2056.28	1766.13	2077.96	LOC111887117	mRNA	uncharacterized LOC111887117	Supporting evidence includes similarity to: 2 Proteins	mRNA
Down	XM_023885916.3	902.159	-0.350467	0.07752	-4.52099	6.15524e-06	0.000677615	956.909	1039.82	1056.79	990.753	826.695	814.66	775.372	756.268	LOC111889761	mRNA	flowering time control protein FPA	Supporting evidence includes similarity to: 9 Proteins	mRNA
Down	XM_023881983.2	2528.74	-0.351022	0.099583	-3.52491	0.000423621	0.00960318	2468.95	2924.37	3270.09	2675.14	2323.31	2259.46	2184.08	2124.49	LOC111885743	mRNA	cinnamoyl-CoA reductase-like SNL6	Supporting evidence includes similarity to: 11 ESTs, 4 Proteins	mRNA
Down	XM_023903078.3	4870.76	-0.351304	0.0966917	-3.63324	0.000279885	0.00759408	4708.89	5629.65	6306.26	5197.86	4194.54	4305.92	4302.97	4319.95	LOC111907305	mRNA	uncharacterized protein At2g34460, chloroplastic	Supporting evidence includes similarity to: 2 ESTs, 6 Proteins	mRNA
Down	XM_023911193.3	380.315	-0.359838	0.100354	-3.58568	0.000336206	0.008472	409.958	432.715	440.795	427.449	357.293	347.458	300.369	326.48	LOC111915539	mRNA	actin-7	Supporting evidence includes similarity to: 3 ESTs, 728 Proteins	mRNA
Down	XM_023891330.3	4718.57	-0.359963	0.100819	-3.57038	0.000356465	0.00876872	4659.82	5461.8	6069.56	5024.45	3747.93	4418.8	4204.01	4162.23	LOC111895237	mRNA	uncharacterized LOC111895237	Supporting evidence includes similarity to: 16 ESTs, 8 Proteins	mRNA
Down	XM_023886573.3	543.985	-0.360184	0.100468	-3.58508	0.000336971	0.00847338	552.063	679.046	618.791	596.44	511.329	478.981	463.361	451.868	LOC111890454	mRNA	uncharacterized LOC111890454	Supporting evidence includes similarity to: 1 Protein	mRNA
Down	XM_023877339.3	5486.93	-0.360479	0.0861227	-4.18564	2.8436e-05	0.00191905	5612.64	6377.37	6907.35	5777.74	4559.13	4798.64	4821.05	5041.52	LOC111880926	mRNA	homeobox-leucine zipper protein HAT4	Supporting evidence includes similarity to: 10 ESTs, 35 Proteins	mRNA
Down	XM_023899488.3	1931.77	-0.361831	0.101921	-3.55009	0.000385095	0.00917187	1927.11	2163.57	2558.1	2042.25	1726.31	1706.86	1592.66	1737.29	LOC111903731	mRNA	amidophosphoribosyltransferase, chloroplastic	Supporting evidence includes similarity to: 15 ESTs, 12 Proteins	mRNA
Down	XM_023884697.3	1923.61	-0.362217	0.0954976	-3.79294	0.000148874	0.00519891	1955.73	2309.63	2244.98	2147.18	1688.03	1805.99	1464.59	1772.77	LOC111888547	mRNA	ylmG homolog protein 2, chloroplastic	Supporting evidence includes similarity to: 2 ESTs, 5 Proteins	mRNA
Down	XM_023900618.3	1134.16	-0.364365	0.100312	-3.63231	0.000280895	0.00759408	1172.62	1341.74	1461.24	1129.92	977.997	999.186	997.739	992.848	LOC111904914	mRNA	receptor protein kinase-like protein ZAR1	Supporting evidence includes similarity to: 1 EST, 8 Proteins	mRNA
Down	XM_023880029.3	1480.81	-0.364717	0.0985075	-3.70243	0.000213546	0.00648518	1554.98	1772.28	1860.1	1481.16	1322.53	1226.9	1246.88	1381.63	LOC111883702	mRNA	protein ENHANCED DISEASE RESISTANCE 4	Supporting evidence includes similarity to: 2 ESTs, 2 Proteins	mRNA
Down	XM_023916077.2	3891.67	-0.365669	0.103274	-3.54078	0.000398948	0.00934451	3658.95	4665.04	4920.51	4284.43	3651.31	3268.46	3335.5	3349.19	LOC111920497	mRNA	protease Do-like 1, chloroplastic	Supporting evidence includes similarity to: 5 ESTs, 8 Proteins	mRNA
Down	XR_006183861.2	1649.57	-0.368112	0.0992847	-3.70764	0.000209203	0.00645667	1627.56	1984.82	2023.19	1801.47	1460.16	1356.46	1360.98	1581.93	LOC111891189	ncRNA	uncharacterized LOC111891189		lnc_RNA
Down	XM_052765566.1	10499.3	-0.368956	0.0906255	-4.07121	4.67697e-05	0.00264888	10455.5	12235.9	13251.8	11396.4	9233.1	9308.72	8479.03	9634.33	LOC111905154	mRNA	3-oxoacyl-[acyl-carrier-protein] synthase II, chloroplastic	Supporting evidence includes similarity to: 17 Proteins	mRNA
Down	XM_023877475.3	2606.3	-0.373203	0.0834673	-4.47125	7.77635e-06	0.000782701	2686.71	3121.65	3115.39	2844.13	2374.35	2149.53	2154.98	2403.65	LOC111881083	mRNA	zinc finger protein BALDIBIS	Supporting evidence includes similarity to: 2 ESTs, 8 Proteins	mRNA
Down	XM_023897591.3	701.884	-0.374807	0.0957091	-3.9161	8.99912e-05	0.00392353	797.425	819.651	814.493	740.027	608.856	669.396	536.707	628.514	LOC111901706	mRNA	probable transcriptional regulator SLK2	Supporting evidence includes similarity to: 12 Proteins	mRNA
Down	XM_023901343.2	2258.5	-0.374903	0.10259	-3.6544	0.000257787	0.00733549	2149.98	2595.2	2928.07	2528.24	1916.8	2004.26	1887.21	2058.25	LOC111905652	mRNA	probable membrane metalloprotease ARASP2, chloroplastic	Supporting evidence includes similarity to: 2 ESTs, 7 Proteins	mRNA
Down	XM_023874576.3	3327.55	-0.37647	0.092561	-4.06727	4.7568e-05	0.00266836	3617.04	3648.1	4194.54	3576.43	2540.24	2968.11	2986.23	3089.74	LOC111878060	mRNA	shikimate O-hydroxycinnamoyltransferase	Supporting evidence includes similarity to: 5 ESTs, 97 Proteins	mRNA
Down	XM_023911004.3	1371.51	-0.376998	0.106323	-3.54579	0.000391442	0.00921773	1366.87	1637.12	1760.39	1434.77	1163.02	1289.72	1095.53	1224.7	LOC111915342	mRNA	uncharacterized LOC111915342	Supporting evidence includes similarity to: 4 Proteins	mRNA
Down	XM_023905546.3	1720.23	-0.377578	0.10511	-3.59221	0.000327889	0.00830998	1714.46	2026.24	2248.71	1786.01	1388.15	1582.21	1494.86	1521.21	LOC111909770	mRNA	transcription factor MYB1R1	Supporting evidence includes similarity to: 2 ESTs, 18 Proteins	mRNA
Down	XM_023873074.3	9682.74	-0.378248	0.0900989	-4.19814	2.69114e-05	0.00183728	10063.9	11020.6	12585.5	10108.6	8227.75	8909.24	8139.08	8407.27	LOC111876528	mRNA	trans-cinnamate 4-monooxygenase	Supporting evidence includes similarity to: 2 mRNAs, 9 ESTs, 123 Proteins	mRNA
Down	XM_052764611.1	569.506	-0.378275	0.095514	-3.96042	7.48192e-05	0.00352371	613.403	612.559	719.438	628.471	469.402	523.149	495.959	493.664	LOC111893113	mRNA	L-type lectin-domain containing receptor kinase VIII.1-like	Supporting evidence includes similarity to: 1 EST, 15 Proteins	mRNA
Down	XM_023916704.3	987.644	-0.381414	0.106402	-3.58464	0.000337538	0.00847338	1037.67	1132.47	1283.25	1016.16	782.945	918.701	825.434	904.524	LOC111921125	mRNA	vacuolar protein 8	Supporting evidence includes similarity to: 3 Proteins	mRNA
Down	XM_023893017.3	13859.4	-0.382002	0.105792	-3.61087	0.000305167	0.00793421	13154.4	16922.7	17929.1	14728.8	12363.1	11650.6	11539.8	12586.8	LOC111897043	mRNA	inner membrane protein PPF-1, chloroplastic	Supporting evidence includes similarity to: 17 ESTs, 10 Proteins	mRNA
Down	XM_052769569.1	881.108	-0.382146	0.107043	-3.57003	0.000356942	0.00876872	860.81	1014.75	1122.02	991.858	826.695	755.769	693.877	783.08	LOC111877062	mRNA	calmodulin calcium-dependent NAD kinase	Supporting evidence includes similarity to: 1 EST, 6 Proteins	mRNA
Down	XM_023878058.3	23863.5	-0.386821	0.0951859	-4.06384	4.82711e-05	0.00268846	23525	28092.7	30868.7	25687.8	20170.6	21904.6	19895.4	20763.1	LOC111881660	mRNA	NADP-dependent glyceraldehyde-3-phosphate dehydrogenase	Supporting evidence includes similarity to: 11 ESTs, 24 Proteins	mRNA
Down	XM_023909120.3	11883.2	-0.387118	0.103977	-3.72313	0.00019677	0.00624487	11451.2	14345	15544.3	12531.9	10428	10534.6	9725.92	10504.9	LOC111913412	mRNA	protein MAINTENANCE OF PSII UNDER HIGH LIGHT 1	Supporting evidence includes similarity to: 9 ESTs, 5 Proteins	mRNA
Down	XM_023887302.3	3021.02	-0.388732	0.0904915	-4.29579	1.74073e-05	0.00137051	3071.11	3590.33	3807.8	3234.03	2729.82	2581.39	2444.87	2708.84	LOC111891233	mRNA	inositol transporter 1	Supporting evidence includes similarity to: 8 ESTs, 18 Proteins	mRNA
Down	XM_023878541.3	6501.85	-0.388953	0.10889	-3.57197	0.000354307	0.00876872	6340.55	7501.12	8452.46	7199.25	6173.32	5564.23	4953.77	5830.12	LOC111882192	mRNA	probable glutamyl endopeptidase, chloroplastic	Supporting evidence includes similarity to: 7 ESTs, 1 Protein	mRNA
Down	XM_023906442.3	721.421	-0.389359	0.100078	-3.89057	0.000100008	0.0041254	730.972	798.942	925.39	817.344	590.626	651.728	606.56	649.807	LOC111910615	mRNA	L-type lectin-domain containing receptor kinase S.4	Supporting evidence includes similarity to: 1 EST, 9 Proteins	mRNA
Down	XM_023909292.3	50306	-0.391069	0.101545	-3.85119	0.000117547	0.00458217	49511.9	62060.2	62639.5	54120.3	46567.4	45010.5	38798.9	43738.9	LOC111913568	mRNA	ATP-dependent Clp protease ATP-binding subunit ClpA homolog CD4B, chloroplastic	Supporting evidence includes similarity to: 164 ESTs, 49 Proteins	mRNA
Down	XM_023896024.3	11516.8	-0.392628	0.106915	-3.67235	0.000240332	0.00704595	11553.5	12988	15368.2	12387.2	10134.5	11049	9288.17	9366.2	LOC111900153	mRNA	flavonol synthase/flavanone 3-hydroxylase	Supporting evidence includes similarity to: 1 mRNA, 4 ESTs, 68 Proteins	mRNA
Down	XM_023892144.3	3478.24	-0.397114	0.112207	-3.53911	0.000401472	0.00934787	3305.22	4163.65	4670.75	3675.84	3098.97	3093.75	2862.82	2954.88	LOC111896122	mRNA	transcription factor ILR3	Supporting evidence includes similarity to: 2 ESTs, 29 Proteins	mRNA
Down	XM_023888121.3	4831.11	-0.39784	0.110104	-3.61331	0.000302308	0.00788867	4606.66	5482.51	6372.43	5511.55	4462.51	4101.77	3763.93	4347.55	LOC111892058	mRNA	low-temperature-induced cysteine proteinase	Supporting evidence includes similarity to: 21 ESTs, 6 Proteins	mRNA
Down	XM_023889121.3	1449.13	-0.398046	0.113136	-3.51829	0.000434335	0.00974009	1389.36	1773.37	1875.01	1551.85	1266.93	1312.29	1295.78	1128.49	LOC111893051	mRNA	probable E3 ubiquitin-protein ligase LUL2	Supporting evidence includes similarity to: 1 EST, 17 Proteins	mRNA
Down	XM_023877280.3	1766.4	-0.398086	0.111753	-3.5622	0.000367766	0.00891037	1673.57	2148.31	2305.55	1907.5	1513.02	1526.26	1428.5	1628.46	LOC111880870	mRNA	probable lysophospholipase BODYGUARD 1	Supporting evidence includes similarity to: 1 EST, 9 Proteins	mRNA
Down	XM_023875441.3	9512.65	-0.402279	0.0896997	-4.48474	7.30038e-06	0.00074761	9685.64	11805.4	11288.3	10542.6	8044.55	9069.23	7669.9	7995.62	LOC111878957	mRNA	protein LNK2	Supporting evidence includes similarity to: 1 EST, 1 Protein	mRNA
Down	XM_023908796.3	1175.32	-0.40235	0.111937	-3.59444	0.000325094	0.00826293	1155.24	1458.37	1377.37	1364.08	1080.99	998.204	865.017	1103.25	LOC111913065	mRNA	uncharacterized LOC111913065	Supporting evidence includes similarity to: 2 ESTs, 3 Proteins	mRNA
Down	XM_023879136.3	1364.71	-0.402385	0.106354	-3.78343	0.00015468	0.00530067	1288.15	1653.47	1723.11	1550.74	1127.48	1243.58	1126.97	1204.19	LOC111882770	mRNA	uncharacterized LOC111882770	Supporting evidence includes similarity to: 1 EST, 7 Proteins	mRNA
Down	XM_023912045.3	962.381	-0.402849	0.113828	-3.5391	0.000401499	0.00934787	1060.17	988.595	1294.43	1040.46	866.799	888.274	732.296	828.03	LOC111916376	mRNA	phenylalanine ammonia-lyase	Supporting evidence includes similarity to: 6 ESTs, 389 Proteins	mRNA
Down	XM_023901934.3	1180.92	-0.403388	0.110683	-3.64455	0.000267864	0.00751299	1126.62	1360.27	1487.33	1404.95	1060.03	1105.19	980.276	922.662	LOC111906208	mRNA	malonyl-coenzyme A:anthocyanin 3-O-glucoside-6''-O-malonyltransferase	Supporting evidence includes similarity to: 6 ESTs, 26 Proteins	mRNA
Down	XM_023895464.3	781.957	-0.403478	0.112909	-3.57349	0.00035225	0.00876709	781.067	941.727	1028.83	809.612	621.616	692.952	700.862	678.985	LOC111899623	mRNA	myb-related protein 308	Supporting evidence includes similarity to: 5 ESTs, 217 Proteins	mRNA
Down	XM_023894619.3	1501.72	-0.409413	0.107726	-3.8005	0.000144402	0.0051488	1440.48	1809.34	1886.19	1718.63	1378.13	1331.92	1150.25	1298.82	LOC111898750	mRNA	glutamine-dependent NAD(+) synthetase	Supporting evidence includes similarity to: 8 ESTs, 9 Proteins	mRNA
Down	XM_023879325.2	1880.23	-0.409859	0.105419	-3.88791	0.000101113	0.00415151	1927.11	2212.62	2469.57	1972.67	1724.48	1708.82	1480.89	1545.66	LOC111882963	mRNA	E3 ubiquitin-protein ligase COP1	Supporting evidence includes similarity to: 2 ESTs, 24 Proteins	mRNA
Down	XM_023913683.3	1156.75	-0.40988	0.0909383	-4.50723	6.56785e-06	0.000709731	1187.96	1380.98	1439.81	1271.3	927.867	1008.02	986.097	1051.99	LOC111918027	mRNA	UDP-glycosyltransferase 88B1	Supporting evidence includes similarity to: 5 ESTs, 51 Proteins	mRNA
Down	XM_023903088.1	1243.67	-0.410074	0.107192	-3.82559	0.000130458	0.00482751	1231.92	1568.45	1545.11	1330.94	958.857	1087.52	1110.67	1115.87	LOC111907319	mRNA	uncharacterized LOC111907319	Supporting evidence includes similarity to: 1 Protein	mRNA
Down	XM_023914344.3	854.544	-0.410497	0.115207	-3.56313	0.000366461	0.0089042	833.206	1008.21	1014.85	1047.08	801.174	728.287	625.188	778.348	LOC111918716	mRNA	uncharacterized protein At1g21580	Supporting evidence includes similarity to: 2 Proteins	mRNA
Down	XM_023891708.2	7898.2	-0.410691	0.113499	-3.61847	0.000296354	0.00779154	7496.81	9455.42	10453.3	8655.01	7149.5	6728.31	6070.26	7177.05	LOC111895632	mRNA	protein TIC 62, chloroplastic	Supporting evidence includes similarity to: 2 ESTs, 4 Proteins	mRNA
Down	XM_023913071.2	2902.53	-0.411981	0.112997	-3.64595	0.00026641	0.00749608	2717.38	3528.21	3876.76	3133.52	2538.42	2555.87	2477.47	2392.61	LOC111917379	mRNA	UDP-glycosyltransferase 85C1	Supporting evidence includes similarity to: 2 ESTs, 18 Proteins	mRNA
Down	XM_023896014.3	605.136	-0.412296	0.110812	-3.72067	0.000198696	0.00626089	618.515	742.264	726.893	678.174	568.751	529.039	443.569	533.882	LOC111900143	mRNA	BTB/POZ domain and ankyrin repeat-containing protein NPR1	Supporting evidence includes similarity to: 3 ESTs, 17 Proteins	mRNA
Down	XM_023878609.3	1161.63	-0.412801	0.113734	-3.62952	0.000283948	0.00759543	1121.51	1426.76	1532.07	1226.02	1024.48	1048.26	955.827	958.149	LOC111882253	mRNA	protein CHLORORESPIRATORY REDUCTION 6, chloroplastic	Supporting evidence includes similarity to: 2 Proteins	mRNA
Down	XM_023896203.3	1033.69	-0.412998	0.100931	-4.09188	4.27889e-05	0.00249564	1042.79	1164.08	1337.3	1176.31	833.075	910.849	955.827	849.322	LOC111900326	mRNA	phosphatidylcholine:diacylglycerol cholinephosphotransferase 1	Supporting evidence includes similarity to: 1 EST, 7 Proteins	mRNA
Down	XM_023883922.2	1298.58	-0.414266	0.102334	-4.04818	5.1617e-05	0.00282355	1357.67	1470.36	1698.88	1408.26	1235.94	1109.12	1025.68	1082.75	LOC111887737	mRNA	helicase-like transcription factor CHR28	Supporting evidence includes similarity to: 12 ESTs, 24 Proteins	mRNA
Down	XM_023903770.3	7414.5	-0.41483	0.0966952	-4.29007	1.78613e-05	0.00139207	7372.09	8839.59	9777.64	7902.83	6218.9	6384.78	6345.01	6475.2	LOC111907963	mRNA	GDP-L-galactose phosphorylase 2	Supporting evidence includes similarity to: 14 ESTs, 28 Proteins	mRNA
Down	XM_023907977.3	3494.13	-0.41502	0.117647	-3.52768	0.000419211	0.00956475	3200.94	4704.27	4228.09	3839.31	2932.17	3119.27	3056.08	2872.87	LOC111912223	mRNA	uncharacterized LOC111912223	Supporting evidence includes similarity to: 1 EST, 2 Proteins	mRNA
Down	XM_052765150.1	1557.96	-0.415128	0.11564	-3.58984	0.000330885	0.00836185	1436.39	1908.52	2034.37	1741.83	1337.11	1366.27	1390.08	1249.14	LOC111879794	mRNA	probable protein phosphatase 2C 27	Supporting evidence includes similarity to: 8 ESTs, 14 Proteins	mRNA
Down	XM_023916470.3	1373.67	-0.415361	0.110735	-3.75094	0.00017617	0.00580009	1313.71	1692.71	1783.68	1490	1220.45	1234.75	1115.33	1138.74	LOC111920902	mRNA	uncharacterized aarF domain-containing protein kinase At1g71810, chloroplastic	Supporting evidence includes similarity to: 3 Proteins	mRNA
Down	XM_023881622.3	15663.8	-0.416016	0.112918	-3.68424	0.000229383	0.00680193	14822.9	19466.7	20819.9	16517	14124.9	13685.3	12892.6	12981.1	LOC111885361	mRNA	CBL-interacting protein kinase 2	Supporting evidence includes similarity to: 42 ESTs, 40 Proteins	mRNA
Down	XM_023907992.2	2057.62	-0.417666	0.115972	-3.60144	0.000316465	0.00810205	1908.71	2519.99	2725.85	2258.74	1858.47	1799.12	1700.93	1689.18	LOC111912267	mRNA	UDP-glycosyltransferase 76G1	Supporting evidence includes similarity to: 4 ESTs, 20 Proteins	mRNA
Down	XR_002852443.3	624.98	-0.41912	0.109858	-3.81509	0.000136131	0.00499613	620.56	767.333	764.169	709.101	556.902	584.004	479.66	518.11	LOC111897953	ncRNA	uncharacterized LOC111897953		lnc_RNA
Down	XM_023878625.2	2910.13	-0.419255	0.117236	-3.57616	0.000348683	0.0086993	2842.1	3353.81	4089.24	3034.11	2593.11	2390.98	2503.08	2474.63	LOC111882276	mRNA	uncharacterized LOC111882276	Supporting evidence includes similarity to: 15 ESTs	mRNA
Down	XM_023887404.3	5802.19	-0.420996	0.109228	-3.8543	0.000116061	0.00455302	5503.25	7254.79	7543.84	6269.25	5042.2	5246.22	4710.45	4847.53	LOC111891353	mRNA	homeobox-leucine zipper protein ATHB-54	Supporting evidence includes similarity to: 4 ESTs, 10 Proteins	mRNA
Down	XM_023897047.2	1670.08	-0.422855	0.119761	-3.53082	0.000414267	0.00948881	1538.62	2084.01	2177.88	1851.17	1544.01	1380.02	1450.62	1334.31	LOC111901168	mRNA	haloacid dehalogenase-like hydrolase domain-containing protein Sgpp	Supporting evidence includes similarity to: 1 EST, 10 Proteins	mRNA
Down	XM_023916846.3	5030.11	-0.422964	0.115711	-3.65535	0.000256829	0.00733549	4878.6	6262.92	6761.04	5145.95	4026.83	4275.5	4341.39	4548.65	LOC111921270	mRNA	ethylene-responsive transcription factor RAP2-4	Supporting evidence includes similarity to: 7 ESTs, 39 Proteins	mRNA
Down	XM_023901029.3	926.113	-0.423804	0.113052	-3.74876	0.000177708	0.00582895	893.524	1190.24	1175.14	985.23	766.538	835.272	789.343	773.617	LOC111905333	mRNA	protein NDH-DEPENDENT CYCLIC ELECTRON FLOW 5	Supporting evidence includes similarity to: 2 Proteins	mRNA
Down	XM_023891441.3	2951.48	-0.425606	0.118892	-3.57976	0.000343909	0.00861679	2932.07	3531.48	4057.55	3014.23	2490.11	2586.3	2288.86	2711.21	LOC111895361	mRNA	protein NUCLEAR FUSION DEFECTIVE 4	Supporting evidence includes similarity to: 3 ESTs, 13 Proteins	mRNA
Down	XM_023908514.3	1204.4	-0.426058	0.11748	-3.62664	0.000287129	0.00763971	1115.37	1436.57	1606.62	1365.18	1090.11	1032.56	984.932	1003.89	LOC111912792	mRNA	ADP,ATP carrier protein ER-ANT1	Supporting evidence includes similarity to: 4 ESTs, 30 Proteins	mRNA
Down	XM_023876359.3	18757.8	-0.428632	0.111558	-3.84222	0.000121926	0.0046687	18000.3	23023.3	24985.5	20085.7	14595.2	16589.6	16700.8	16081.9	LOC111879935	mRNA	tetrapyrrole-binding protein, chloroplastic	Supporting evidence includes similarity to: 6 Proteins	mRNA
Down	XM_023884690.2	335.102	-0.428827	0.107682	-3.98235	6.82367e-05	0.00333739	362.93	361.867	415.634	397.627	298.048	261.084	291.056	292.571	LOC111888536	mRNA	transcription factor MTB1	Supporting evidence includes similarity to: 1 EST, 42 Proteins	mRNA
Down	XR_002857656.3	457.688	-0.43014	0.122574	-3.50924	0.000449395	0.00994428	444.718	523.182	615.995	516.915	381.902	362.18	416.792	399.82	LOC111913937	ncRNA	uncharacterized LOC111913937		lnc_RNA
Down	XM_023888445.3	516.7	-0.43342	0.109385	-3.96233	7.42224e-05	0.00351439	512.192	631.088	639.293	592.022	464.845	464.258	423.777	406.129	LOC111892395	mRNA	uncharacterized LOC111892395	Supporting evidence includes similarity to: 1 EST, 9 Proteins	mRNA
Down	XM_023913999.3	5366.87	-0.433953	0.11832	-3.66763	0.000244809	0.00715102	4927.67	6793.73	7065.77	5884.87	4730.48	4785.88	4290.16	4456.38	LOC111918321	mRNA	polyadenylate-binding protein-interacting protein 7	Supporting evidence includes similarity to: 5 ESTs, 14 Proteins	mRNA
Down	XM_023876578.3	25565.6	-0.436058	0.122684	-3.55431	0.000378978	0.00910685	23897.2	30850.3	34168.6	28685.4	23371.7	22404.1	18585.7	22561.9	LOC111880175	mRNA	phototropin-2	Supporting evidence includes similarity to: 9 ESTs, 345 Proteins	mRNA
Down	XM_023877558.3	1031.77	-0.437442	0.10383	-4.21304	2.51953e-05	0.00174721	1061.19	1229.48	1324.25	1134.34	905.08	922.627	769.551	907.679	LOC111881157	mRNA	uncharacterized LOC111881157	Supporting evidence includes similarity to: 1 EST, 7 Proteins	mRNA
Down	XM_023890248.3	1230.61	-0.438745	0.119698	-3.66542	0.000246936	0.00717744	1149.11	1494.34	1633.65	1388.38	1007.16	1130.71	969.798	1071.71	LOC111894163	mRNA	UDP-glycosyltransferase 73E1	Supporting evidence includes similarity to: 4 ESTs, 24 Proteins	mRNA
Down	XM_023889771.3	4698.47	-0.438869	0.115385	-3.80351	0.000142658	0.00511768	4445.13	5811.68	6306.26	5067.53	4225.53	4104.71	3735.99	3890.95	LOC111893703	mRNA	ABC transporter I family member 19	Supporting evidence includes similarity to: 1 EST, 16 Proteins	mRNA
Down	XM_023907723.3	1045.79	-0.439024	0.118506	-3.70466	0.000211678	0.00648518	1133.77	1216.4	1394.14	1071.38	823.049	940.295	790.507	996.791	LOC111911955	mRNA	G-type lectin S-receptor-like serine/threonine-protein kinase At1g34300	Supporting evidence includes similarity to: 6 ESTs, 7 Proteins	mRNA
Down	XM_023890985.3	1434.03	-0.440985	0.114051	-3.86658	0.000110372	0.00443859	1382.2	1861.65	1838.67	1523.13	1294.27	1168.99	1223.6	1179.75	LOC111894903	mRNA	uncharacterized LOC111894903	Supporting evidence includes similarity to: 6 Proteins	mRNA
Down	XM_023907582.3	3654.71	-0.441057	0.121035	-3.64406	0.000268376	0.00751538	3348.16	4690.11	4854.34	3943.13	2951.31	3225.27	3111.97	3113.39	LOC111911837	mRNA	NAD(P)H-quinone oxidoreductase subunit M, chloroplastic	Supporting evidence includes similarity to: 1 EST, 5 Proteins	mRNA
Down	XM_023891862.1	331.278	-0.441644	0.112097	-3.93983	8.15386e-05	0.00372276	363.953	428.355	357.855	377.745	293.49	289.548	253.801	285.473	LOC111895799	mRNA	uncharacterized LOC111895799		mRNA
Down	XM_023901935.3	3902.47	-0.443159	0.123632	-3.58452	0.000337704	0.00847338	3576.14	4794.74	5383.67	4233.62	3331.39	3495.19	3196.96	3208.03	LOC111906209	mRNA	malonyl-coenzyme A:anthocyanin 3-O-glucoside-6''-O-malonyltransferase-like	Supporting evidence includes similarity to: 3 ESTs, 32 Proteins	mRNA
Down	XM_023912701.3	3048.36	-0.445224	0.112661	-3.95188	7.75383e-05	0.00361312	2947.4	3798.52	3972.75	3341.17	2755.35	2761.01	2420.42	2390.25	LOC111917048	mRNA	probable glutathione S-transferase	Supporting evidence includes similarity to: 28 Proteins	mRNA
Down	XM_023883986.3	4458.54	-0.446779	0.120254	-3.71529	0.000202967	0.00630523	4090.38	5461.8	6092.85	4928.36	3651.31	3984.97	3681.27	3777.39	LOC111887844	mRNA	transcription factor UNE10	Supporting evidence includes similarity to: 3 ESTs, 10 Proteins	mRNA
Down	XM_023891915.3	11231.9	-0.447855	0.113987	-3.929	8.53015e-05	0.00384271	10805.1	13772.8	15313.2	11954.2	9016.17	9249.83	9622.3	10121.7	LOC111895859	mRNA	calcium sensing receptor, chloroplastic	Supporting evidence includes similarity to: 3 ESTs, 9 Proteins	mRNA
Down	XM_023884938.3	887.151	-0.448451	0.124207	-3.6105	0.000305606	0.00793421	885.346	1107.4	1139.73	964.245	819.403	812.697	628.68	739.707	LOC111888822	mRNA	plastidial pyruvate kinase 4, chloroplastic	Supporting evidence includes similarity to: 1 EST, 5 Proteins	mRNA
Down	XM_023878631.3	9988.04	-0.449458	0.103788	-4.33054	1.48746e-05	0.00125378	9713.24	12241.4	13282.6	10888.3	8409.14	8823.85	8096	8449.85	LOC111882280	mRNA	inorganic phosphate transporter 2-1, chloroplastic	Supporting evidence includes similarity to: 6 ESTs, 11 Proteins	mRNA
Down	XM_023878053.3	698.975	-0.449928	0.116697	-3.85551	0.000115487	0.00455302	696.213	742.264	913.276	875.883	593.361	644.858	576.29	549.654	LOC111881652	mRNA	uncharacterized LOC111881652	Supporting evidence includes similarity to: 13 ESTs, 3 Proteins	mRNA
Down	XM_023880033.3	1594.59	-0.452191	0.12441	-3.63468	0.000278325	0.00759408	1474.21	1941.22	2192.79	1761.71	1404.56	1396.7	1248.05	1337.47	LOC111883708	mRNA	probable protein phosphatase 2C 6	Supporting evidence includes similarity to: 61 Proteins	mRNA
Down	XR_006188002.1	965.458	-0.455128	0.0847939	-5.36746	7.98521e-08	2.38392e-05	1040.74	1101.95	1224.53	1099	791.148	788.159	811.463	866.672	LOC111915404	ncRNA	uncharacterized LOC111915404		lnc_RNA
Down	XM_023878495.3	1885.62	-0.455149	0.117603	-3.87021	0.000108741	0.004383	1849.41	2268.21	2618.68	1985.92	1648.83	1658.77	1491.37	1563.79	LOC111882130	mRNA	protein NRT1/ PTR FAMILY 2.10	Supporting evidence includes similarity to: 5 ESTs, 27 Proteins	mRNA
Down	XM_023874322.3	716.037	-0.455769	0.111016	-4.10543	4.03556e-05	0.00240143	783.112	793.492	956.144	778.685	529.559	653.691	624.023	609.588	LOC111877815	mRNA	1,4-dihydroxy-2-naphthoyl-CoA thioesterase 1	Supporting evidence includes similarity to: 3 ESTs, 14 Proteins	mRNA
Down	XM_023906378.3	3848.88	-0.456537	0.0982991	-4.64437	3.41118e-06	0.000426132	4142.52	4427.42	4864.59	4378.31	3636.73	3334.22	2795.3	3211.97	LOC111910543	mRNA	protein TOPLESS-like	Supporting evidence includes similarity to: 2 ESTs, 32 Proteins	mRNA
Down	XM_023913605.2	1381.79	-0.457497	0.129782	-3.52513	0.000423278	0.00960318	1239.08	1769.01	1877.81	1509.88	1175.78	1127.76	1191	1163.97	LOC111917965	mRNA	uncharacterized LOC111917965	Supporting evidence includes similarity to: 1 EST, 1 Protein	mRNA
Down	XM_023887166.3	23863.9	-0.457644	0.116929	-3.91386	9.08336e-05	0.00392844	24433.9	28330.3	33820.1	23885.2	18988.5	20339	19947.8	21166.8	LOC111891078	mRNA	flavonoid 3'-monooxygenase	Supporting evidence includes similarity to: 1 mRNA, 5 ESTs, 164 Proteins	mRNA
Down	XR_002847583.3	403.205	-0.457758	0.113838	-4.02116	5.79133e-05	0.00300025	440.628	449.064	511.621	463.898	304.428	385.737	346.938	323.326	LOC111884019	ncRNA	uncharacterized LOC111884019	Supporting evidence includes similarity to: 2 ESTs	lnc_RNA
Down	XM_023909002.3	18656.6	-0.45878	0.121414	-3.77865	0.00015768	0.00537209	17419.6	21665.2	26449.6	20858.8	15466.6	16102.8	14829.9	16460.5	LOC111913279	mRNA	squalene monooxygenase SE1	Supporting evidence includes similarity to: 14 ESTs, 95 Proteins	mRNA
Down	XM_023914198.3	3902.15	-0.459261	0.126529	-3.62968	0.000283777	0.00759543	3544.45	4717.35	5402.3	4408.13	3484.51	3428.44	3039.79	3192.25	LOC111918546	mRNA	probable chlorophyll(ide) b reductase NYC1, chloroplastic	Supporting evidence includes similarity to: 4 ESTs, 9 Proteins	mRNA
Down	XM_023890350.3	1232.51	-0.460645	0.116285	-3.96133	7.45321e-05	0.0035196	1194.09	1678.54	1506.9	1330.94	1002.61	987.408	1079.23	1080.38	LOC111894273	mRNA	RING-H2 finger protein ATL22	Supporting evidence includes similarity to: 5 Proteins	mRNA
Down	XM_023875838.3	740.194	-0.460888	0.127686	-3.60953	0.000306756	0.00793421	713.593	921.018	936.573	857.106	554.168	711.601	661.279	566.215	LOC111879394	mRNA	uncharacterized LOC111879394	Supporting evidence includes similarity to: 3 Proteins	mRNA
Down	XM_023895390.3	7321.4	-0.461671	0.117353	-3.93402	8.35361e-05	0.00378253	7089.92	8997.63	10121.5	7722.79	6013.82	6504.52	5761.74	6359.27	LOC111899548	mRNA	phospho-2-dehydro-3-deoxyheptonate aldolase 2, chloroplastic	Supporting evidence includes similarity to: 1 mRNA, 3 ESTs, 51 Proteins	mRNA
Down	XM_023894688.3	643.296	-0.46218	0.108564	-4.25722	2.06981e-05	0.00152748	637.94	838.181	800.514	704.683	543.231	550.632	548.349	522.842	LOC111898817	mRNA	protein CHLORORESPIRATORY REDUCTION 42, chloroplastic	Supporting evidence includes similarity to: 3 Proteins	mRNA
Down	XM_023900217.3	16668.6	-0.462281	0.116153	-3.97995	6.89312e-05	0.00333739	15913.7	19927.8	23419.9	18003.6	13455.9	14060.3	14444.5	14123	LOC111904451	mRNA	UV-B-induced protein At3g17800, chloroplastic	Supporting evidence includes similarity to: 3 ESTs, 11 Proteins	mRNA
Down	XM_023885299.3	268.529	-0.462549	0.121494	-3.80719	0.000140555	0.00511001	272.965	354.238	305.668	312.579	225.131	235.564	216.545	225.54	LOC111889157	mRNA	probable WRKY transcription factor 7	Supporting evidence includes similarity to: 5 ESTs, 43 Proteins	mRNA
Down	XM_023896809.3	75331.5	-0.463483	0.128734	-3.60031	0.000317842	0.0081255	68550.9	92731.8	107316	80717.1	61765.1	65342.6	61519.9	64708.6	LOC111900940	mRNA	ATP-dependent zinc metalloprotease FTSH 2, chloroplastic	Supporting evidence includes similarity to: 45 ESTs, 40 Proteins	mRNA
Down	XM_023916799.2	5643.75	-0.46376	0.128257	-3.61585	0.000299363	0.00783504	5353.99	6757.76	7661.26	6399.58	5583.61	4694.6	4316.94	4382.25	LOC111921226	mRNA	uncharacterized LOC111921226	Supporting evidence includes similarity to: 1 Protein	mRNA
Down	XM_023897874.3	534.236	-0.463873	0.12484	-3.71574	0.00020261	0.00630523	511.17	672.506	711.982	582.081	454.819	421.071	444.733	475.526	LOC111902002	mRNA	AAA-ATPase ASD, mitochondrial	Supporting evidence includes similarity to: 7 ESTs, 20 Proteins	mRNA
Down	XM_023904895.3	506.86	-0.464398	0.13069	-3.55344	0.000380228	0.00912444	504.013	653.977	674.706	516.915	442.97	417.145	456.375	388.78	LOC111909107	mRNA	peroxisome biogenesis protein 2	Supporting evidence includes similarity to: 1 EST, 10 Proteins	mRNA
Down	XM_023890983.3	1810.65	-0.465777	0.12673	-3.67534	0.000237536	0.00699658	1713.44	2233.33	2498.46	1957.21	1474.74	1535.1	1392.41	1680.51	LOC111894898	mRNA	protein SUPPRESSOR OF MAX2 1	Supporting evidence includes similarity to: 1 Protein	mRNA
Down	XM_023878089.2	61738.5	-0.466274	0.115246	-4.0459	5.21214e-05	0.00284231	58982.8	74655.8	85521.7	67355.7	49184.2	52956.9	55065.4	50185.7	LOC111881704	mRNA	probable pyridoxal 5'-phosphate synthase subunit PDX1	Supporting evidence includes similarity to: 51 ESTs, 23 Proteins	mRNA
Down	XM_023879709.3	4172.01	-0.46698	0.121711	-3.8368	0.00012465	0.00472168	3830.7	5235.09	5686.54	4613.57	3545.58	3416.67	3354.13	3693.8	LOC111883383	mRNA	nudix hydrolase 18, mitochondrial	Supporting evidence includes similarity to: 13 ESTs, 15 Proteins	mRNA
Down	XM_023874935.3	84348.8	-0.467407	0.132409	-3.53003	0.000415516	0.00950505	75551.9	102471	120781	92774	73946.8	72330.1	65867.1	71069.4	LOC111878432	mRNA	catalase	Supporting evidence includes similarity to: 19 ESTs, 133 Proteins	mRNA
Down	XM_023882161.3	9108	-0.468229	0.133189	-3.51553	0.000438877	0.0097853	8125.55	11640.8	12782.1	9744.06	7709.13	7916.93	7285.71	7659.67	LOC111885926	mRNA	protein PROTON GRADIENT REGULATION 5, chloroplastic	Supporting evidence includes similarity to: 8 Proteins	mRNA
Down	XM_023912912.3	107772	-0.468472	0.131532	-3.56165	0.00036853	0.0089166	101544	126872	153423	118634	96982.1	90243.8	77802.7	96676.1	LOC111917240	mRNA	glycine dehydrogenase (decarboxylating) A, mitochondrial	Supporting evidence includes similarity to: 40 ESTs, 6 Proteins	mRNA
Down	XM_023890352.3	6145.66	-0.468579	0.114162	-4.10452	4.0515e-05	0.0024028	5853.91	7795.41	8271.67	6619.38	5106.91	5190.27	4925.83	5401.91	LOC111894274	mRNA	NAD(P)H-quinone oxidoreductase subunit S, chloroplastic	Supporting evidence includes similarity to: 15 ESTs, 4 Proteins	mRNA
Down	XM_023876225.3	2540.98	-0.469787	0.116421	-4.03524	5.45467e-05	0.00291147	2399.43	3227.38	3362.35	2815.42	2023.44	2262.4	2022.25	2215.18	LOC111879793	mRNA	peptidyl-prolyl cis-trans isomerase CYP28, chloroplastic	Supporting evidence includes similarity to: 1 EST, 6 Proteins	mRNA
Down	XM_023892692.3	5585.74	-0.470224	0.128968	-3.64605	0.000266307	0.00749608	5166.9	6830.79	7984.64	5968.82	4591.03	4947.84	4739.55	4456.38	LOC111896712	mRNA	succinate dehydrogenase assembly factor 2, mitochondrial	Supporting evidence includes similarity to: 2 ESTs, 4 Proteins	mRNA
Down	XM_023915787.3	2826.56	-0.471751	0.119197	-3.95774	7.5661e-05	0.00354439	2783.83	3316.75	3975.54	3062.83	2533.86	2276.14	2179.42	2484.09	LOC111920187	mRNA	auxin response factor 2A	Supporting evidence includes similarity to: 3 ESTs, 40 Proteins	mRNA
Down	XR_008225190.1	773.402	-0.473398	0.130271	-3.63396	0.000279108	0.00759408	719.727	914.478	1057.72	904.601	576.043	683.137	641.487	690.025	LOC128127126	ncRNA	uncharacterized LOC128127126	Supporting evidence includes similarity to: 2 ESTs	lnc_RNA
Down	XM_023912335.2	1425.73	-0.47373	0.129428	-3.66017	0.000252046	0.00728988	1380.16	1854.02	1942.11	1454.65	1317.06	1171.93	1121.15	1164.76	LOC111916662	mRNA	secoisolariciresinol dehydrogenase	Supporting evidence includes similarity to: 29 Proteins	mRNA
Down	XM_023874485.3	3713.83	-0.47411	0.127246	-3.72594	0.000194586	0.00621448	3543.43	4490.64	5075.2	4166.24	3438.94	3213.49	2634.64	3148.09	LOC111877986	mRNA	potassium channel AKT2/3	Supporting evidence includes similarity to: 2 ESTs, 21 Proteins	mRNA
Down	XM_023886222.1	9670.7	-0.475085	0.111628	-4.25599	2.08127e-05	0.00152748	9233.77	12037.5	13035.6	10688.4	8431.92	8291.87	7552.31	8094.19	LOC111890062	mRNA	uncharacterized LOC111890062	Supporting evidence includes similarity to: 7 ESTs	mRNA
Down	XM_023910797.3	623.784	-0.47568	0.129751	-3.66611	0.000246265	0.00716977	617.493	808.752	774.42	703.578	465.756	529.039	478.496	612.742	LOC111915106	mRNA	3-ketoacyl-CoA synthase 20	Supporting evidence includes similarity to: 2 ESTs, 3 Proteins	mRNA
Down	XM_023910220.2	42648.7	-0.475867	0.134098	-3.54866	0.000387191	0.00918868	39460.2	53739.5	58195.2	47083.4	39497.2	37263.4	30012.5	35938.1	LOC111914478	mRNA	translation initiation factor IF-2, chloroplastic	Supporting evidence includes similarity to: 49 ESTs, 1 Protein	mRNA
Down	XM_052767947.1	481.971	-0.47641	0.124306	-3.83254	0.000126827	0.0047487	464.142	604.929	647.68	525.751	395.574	419.108	409.806	388.78	LOC111883669	mRNA	MADS-box protein JOINTLESS	Supporting evidence includes similarity to: 35 Proteins	mRNA
Down	XM_023903436.3	2505.5	-0.476991	0.128782	-3.70386	0.000212341	0.00648518	2324.8	3029	3582.28	2727.06	1976.05	2215.29	2083.96	2105.56	LOC111907640	mRNA	chloroplast envelope quinone oxidoreductase homolog	Supporting evidence includes similarity to: 32 Proteins	mRNA
Down	XM_023916862.3	1929.11	-0.477712	0.128174	-3.72706	0.000193725	0.00621058	1783.98	2318.35	2540.4	2340.47	1760.94	1737.29	1392.41	1559.06	LOC111921288	mRNA	low affinity sulfate transporter 3	Supporting evidence includes similarity to: 42 Proteins	mRNA
Down	XM_023915503.3	520.809	-0.477751	0.129609	-3.68608	0.000227731	0.00677578	553.085	603.839	749.259	518.019	439.324	420.09	441.24	441.616	LOC111919940	mRNA	uncharacterized LOC111919940	Supporting evidence includes similarity to: 1 Protein	mRNA
Down	XM_023885676.3	64729.4	-0.479078	0.12486	-3.83692	0.000124585	0.00472168	60409	78068.5	92007.9	71031.6	55358.5	55859.2	49435.2	55665.7	LOC111889527	mRNA	ATP-dependent zinc metalloprotease FTSH, chloroplastic	Supporting evidence includes similarity to: 7 ESTs, 45 Proteins	mRNA
Down	XM_052770268.1	2150.4	-0.47979	0.122674	-3.91109	9.18792e-05	0.00394722	2041.61	2672.59	2976.53	2328.32	1848.44	1881.57	1645.05	1809.05	LOC111878506	mRNA	FT-interacting protein 3-like	Supporting evidence includes similarity to: 7 ESTs, 72 Proteins	mRNA
Down	XM_023908505.3	3088.99	-0.482273	0.135742	-3.55286	0.000381063	0.00912676	2748.05	3942.39	4323.15	3388.66	2776.31	2555.87	2419.25	2558.22	LOC111912772	mRNA	cytochrome c biogenesis protein CCS1, chloroplastic	Supporting evidence includes similarity to: 5 Proteins	mRNA
Down	XM_023905517.3	123131	-0.482556	0.11716	-4.11879	3.80865e-05	0.0023133	123092	157431	165589	128023	90399.6	105310	106247	108957	LOC111909735	mRNA	geranylgeranyl diphosphate reductase, chloroplastic	Supporting evidence includes similarity to: 13 ESTs, 28 Proteins	mRNA
Down	XM_023909991.3	8838.17	-0.48336	0.132248	-3.65496	0.000257226	0.00733549	7894.5	10410.2	12665.6	10248.8	6960.82	7197.48	7872.47	7455.43	LOC111914211	mRNA	diacylglycerol O-acyltransferase 3	Supporting evidence includes similarity to: 19 ESTs, 9 Proteins	mRNA
Down	XM_023897159.3	2972.7	-0.485306	0.132656	-3.65837	0.00025382	0.00731714	2704.09	3702.6	4069.67	3396.39	2651.44	2645.19	2154.98	2457.28	LOC111901305	mRNA	uncharacterized LOC111901305	Supporting evidence includes similarity to: 1 EST, 4 Proteins	mRNA
Down	XM_023878656.3	71871.4	-0.485372	0.128411	-3.77983	0.000156933	0.00536389	64587.3	89593.8	100391	80822	64491.3	59274.9	56800.1	59010.2	LOC111882299	mRNA	glutamate--glyoxylate aminotransferase 2	Supporting evidence includes similarity to: 16 ESTs, 27 Proteins	mRNA
Down	XM_023904376.3	5815.58	-0.486106	0.13289	-3.65796	0.000254235	0.00731714	5420.44	7077.12	8081.56	6566.36	5178.92	5234.44	4089.91	4875.91	LOC111908558	mRNA	protein PLASTID MOVEMENT IMPAIRED 1	Supporting evidence includes similarity to: 3 Proteins	mRNA
Down	XM_023914531.3	5453.64	-0.486238	0.134377	-3.61845	0.000296374	0.00779154	5010.48	7192.66	7463.7	5788.78	4071.49	4949.8	4611.49	4540.76	LOC111918909	mRNA	stress enhanced protein 2, chloroplastic	Supporting evidence includes similarity to: 6 ESTs, 5 Proteins	mRNA
Down	XM_023876752.3	838.057	-0.487794	0.119057	-4.09714	4.18283e-05	0.00246409	822.983	1043.09	1144.39	902.392	649.871	725.342	709.012	707.374	LOC111880329	mRNA	uncharacterized LOC111880329	Supporting evidence includes similarity to: 4 Proteins	mRNA
Down	XM_052769143.1	395.975	-0.487926	0.13752	-3.54803	0.000388122	0.00918868	388.489	438.165	578.719	442.912	322.657	336.661	335.296	324.903	LOC111920776	mRNA	homeobox protein knotted-1-like 7	Supporting evidence includes similarity to: 4 ESTs, 47 Proteins	mRNA
Down	XM_023887455.3	424.596	-0.489203	0.126835	-3.85699	0.000114791	0.00454366	429.382	516.642	570.331	468.316	350.001	338.624	323.654	399.82	LOC111891404	mRNA	peroxidase 12	Supporting evidence includes similarity to: 14 ESTs, 40 Proteins	mRNA
Down	XM_023877804.3	483.65	-0.489931	0.127912	-3.83021	0.000128035	0.00477799	448.807	592.939	634.633	583.186	416.537	426.961	392.343	373.796	LOC111881412	mRNA	cytochrome P450 Tp4149	Supporting evidence includes similarity to: 1 EST, 28 Proteins	mRNA
Down	XM_023884650.2	902.492	-0.491832	0.109582	-4.48826	7.18066e-06	0.000744	923.172	1111.76	1198.44	986.335	702.736	730.25	743.938	823.299	LOC111888481	mRNA	protein PHYTOCHROME KINASE SUBSTRATE 3	Supporting evidence includes similarity to: 3 Proteins	mRNA
Down	XM_023912308.3	8286.46	-0.492767	0.121375	-4.05988	4.9098e-05	0.00270254	7930.28	10333.9	11620	8868.18	7166.81	6938.36	6348.51	7085.57	LOC111916639	mRNA	digalactosyldiacylglycerol synthase 1, chloroplastic	Supporting evidence includes similarity to: 2 ESTs, 14 Proteins	mRNA
Down	XM_023882541.2	352.192	-0.492833	0.140287	-3.51304	0.000443008	0.00982942	355.774	396.746	459.434	435.18	344.532	307.215	260.786	257.872	LOC111886304	mRNA	long-chain-alcohol oxidase FAO1	Supporting evidence includes similarity to: 1 EST, 16 Proteins	mRNA
Down	XM_023880529.3	1650.55	-0.492898	0.126173	-3.90652	9.36344e-05	0.00398376	1548.84	1990.27	2326.06	1853.38	1493.88	1332.9	1358.65	1300.4	LOC111884211	mRNA	WAT1-related protein At1g70260	Supporting evidence includes similarity to: 5 Proteins	mRNA
Down	XM_023913992.3	1577.71	-0.4933	0.135903	-3.62981	0.000283632	0.00759543	1466.03	1937.95	2245.91	1729.68	1297.92	1445.78	1171.21	1327.21	LOC111918312	mRNA	uncharacterized LOC111918312	Supporting evidence includes similarity to: 4 Proteins	mRNA
Down	XM_023872825.3	1991.37	-0.495485	0.134679	-3.67901	0.000234139	0.00691966	1923.02	2434.97	2919.69	2042.25	1759.12	1663.67	1529.79	1658.43	LOC111876272	mRNA	protein DETOXIFICATION 31	Supporting evidence includes similarity to: 16 ESTs, 44 Proteins	mRNA
Down	XM_023887576.3	544.336	-0.496937	0.134534	-3.69375	0.000220971	0.00664194	507.08	651.797	740.872	648.352	487.631	478.981	435.419	404.552	LOC111891529	mRNA	serine/threonine-protein kinase PBL34	Supporting evidence includes similarity to: 79 Proteins	mRNA
Down	XM_023880632.3	281.859	-0.49961	0.127711	-3.91204	9.15189e-05	0.00394136	305.679	341.158	362.515	310.37	204.167	265.992	238.666	226.328	LOC111884320	mRNA	GDSL esterase/lipase At5g45960	Supporting evidence includes similarity to: 1 EST, 13 Proteins	mRNA
Down	XM_023874312.3	9670.42	-0.502952	0.138254	-3.63789	0.000274884	0.00758017	9003.74	12100.8	13975	10277.5	8645.2	8456.76	7041.22	7863.13	LOC111877807	mRNA	probable sucrose-phosphate synthase 1	Supporting evidence includes similarity to: 7 ESTs, 70 Proteins	mRNA
Down	XM_023887800.3	496.049	-0.503068	0.1271	-3.95806	7.55607e-05	0.00354439	495.834	613.648	617.859	599.753	453.907	455.425	359.745	372.219	LOC111891731	mRNA	putative ABC1 protein At2g40090	Supporting evidence includes similarity to: 5 Proteins	mRNA
Down	XM_023878455.3	417.16	-0.503383	0.111788	-4.50301	6.69984e-06	0.000715218	430.405	562.42	494.846	469.42	353.647	353.347	336.46	336.732	LOC111882093	mRNA	F-box protein PP2-B15	Supporting evidence includes similarity to: 1 EST, 1 Protein	mRNA
Down	XM_023911958.3	2828.69	-0.503769	0.142857	-3.52639	0.000421269	0.00959927	2523.13	3563.08	4116.26	3067.25	2415.37	2511.71	2263.25	2169.44	LOC111916315	mRNA	uncharacterized LOC111916315	Supporting evidence includes similarity to: 1 EST, 5 Proteins	mRNA
Down	XM_023883124.2	605.91	-0.503886	0.138534	-3.63727	0.000275543	0.00758017	553.085	725.915	866.68	695.847	504.038	505.482	526.229	470.006	LOC111886882	mRNA	uncharacterized LOC111886882	Supporting evidence includes similarity to: 4 ESTs, 21 Proteins	mRNA
Down	XM_023915641.3	3956.88	-0.504078	0.130564	-3.86076	0.000113035	0.00448424	3563.87	5127.18	5451.7	4422.49	3371.49	3341.09	3013.01	3364.17	LOC111920067	mRNA	uncharacterized LOC111920067	Supporting evidence includes similarity to: 3 Proteins	mRNA
Down	XM_023903662.3	21457.8	-0.505024	0.132584	-3.80909	0.000139478	0.00509701	20202.4	26076.2	31968.4	22454.9	17611.2	17971.6	17504.1	17873.6	LOC111907858	mRNA	5'-adenylylsulfate reductase 3, chloroplastic	Supporting evidence includes similarity to: 4 ESTs, 27 Proteins	mRNA
Down	XM_023874495.3	111088	-0.509706	0.14295	-3.56563	0.000362989	0.00885978	105027	144392	156307	116316	75154.5	99415.1	96682.9	95412.7	LOC111877993	mRNA	ferredoxin	Supporting evidence includes similarity to: 130 ESTs, 31 Proteins	mRNA
Down	XM_023888493.3	1511.7	-0.512197	0.133646	-3.8325	0.000126846	0.0047487	1414.92	1782.09	2162.04	1750.66	1358.99	1227.88	1103.68	1293.3	LOC111892454	mRNA	uncharacterized LOC111892454	Supporting evidence includes similarity to: 4 ESTs, 4 Proteins	mRNA
Down	XM_023898577.3	5528.69	-0.513612	0.144753	-3.54819	0.000387893	0.00918868	4834.64	7299.47	7831.8	6043.92	4729.57	4933.11	4330.91	4226.11	LOC111902768	mRNA	BTB/POZ domain-containing protein SR1IP1	Supporting evidence includes similarity to: 2 ESTs, 10 Proteins	mRNA
Down	XM_023916127.3	5328.82	-0.514339	0.131399	-3.91433	9.06554e-05	0.00392844	4803.97	6629.15	7522.41	6119.03	4090.64	4757.42	4358.85	4349.13	LOC111920547	mRNA	uncharacterized LOC111920547	Supporting evidence includes similarity to: 1 EST, 1 Protein	mRNA
Down	XM_023899801.2	1195.72	-0.51493	0.135352	-3.80439	0.000142154	0.00511001	1071.41	1536.85	1665.33	1354.14	1029.04	995.26	920.9	992.848	LOC111904022	mRNA	gibberellin 20 oxidase 1	Supporting evidence includes similarity to: 1 mRNA, 1 EST, 72 Proteins	mRNA
Down	XM_023897274.3	1303.58	-0.51497	0.122054	-4.21921	2.45163e-05	0.00171361	1361.76	1594.61	1868.49	1309.96	1106.51	1091.45	1021.02	1074.86	LOC111901426	mRNA	arogenate dehydratase 1	Supporting evidence includes similarity to: 11 ESTs, 31 Proteins	mRNA
Down	XM_023885381.3	171.643	-0.515108	0.135385	-3.80477	0.000141938	0.00511001	186.066	216.902	198.498	206.545	157.683	134.468	139.707	133.273	LOC111889245	mRNA	uncharacterized LOC111889245	Supporting evidence includes similarity to: 2 ESTs, 5 Proteins	mRNA
Down	XM_023882477.3	517.673	-0.515423	0.128418	-4.01364	5.97886e-05	0.00306138	527.527	609.289	750.191	548.946	422.918	440.702	419.12	422.69	LOC111886242	mRNA	WAT1-related protein At1g21890	Supporting evidence includes similarity to: 6 ESTs, 12 Proteins	mRNA
Down	XM_023887328.3	1486.92	-0.51655	0.0999044	-5.17045	2.33537e-07	5.41253e-05	1522.26	1778.82	2027.84	1671.14	1236.85	1212.18	1249.21	1197.1	LOC111891268	mRNA	uncharacterized LOC111891268	Supporting evidence includes similarity to: 6 ESTs, 7 Proteins	mRNA
Down	XM_023894352.3	161.237	-0.516657	0.136197	-3.79345	0.000148571	0.00519891	184.021	190.743	186.383	198.813	144.922	117.782	129.229	138.005	LOC111898445	mRNA	pentatricopeptide repeat-containing protein At3g53700, chloroplastic	Supporting evidence includes similarity to: 1 Protein	mRNA
Down	XM_023882362.3	3020.43	-0.51793	0.147126	-3.52031	0.000431044	0.00971892	2750.09	3637.2	4492.76	3347.8	2762.64	2499.93	2152.65	2520.37	LOC111886137	mRNA	uncharacterized LOC111886137	Supporting evidence includes similarity to: 2 ESTs, 4 Proteins	mRNA
Down	XM_023909160.2	865.57	-0.518921	0.147649	-3.51455	0.000440505	0.00979679	751.419	1161.9	1190.99	973.081	711.851	691.971	773.044	670.31	LOC111913465	mRNA	uncharacterized LOC111913465	Supporting evidence includes similarity to: 6 Proteins	mRNA
Down	XM_023895832.3	10738.9	-0.519094	0.135293	-3.83681	0.000124644	0.00472168	9725.51	13180.9	15647.8	12047	9256.79	9230.2	8121.62	8701.41	LOC111899953	mRNA	serine/threonine-protein kinase STN7, chloroplastic	Supporting evidence includes similarity to: 3 ESTs, 8 Proteins	mRNA
Down	XM_023912085.3	1768.04	-0.519133	0.108294	-4.79374	1.63699e-06	0.000250729	1790.12	2140.68	2455.59	1943.95	1511.2	1491.91	1408.71	1402.13	LOC111916410	mRNA	APETALA2-like protein 3	Supporting evidence includes similarity to: 28 Proteins	mRNA
Down	XM_023917003.3	228.935	-0.519383	0.125563	-4.13643	3.52755e-05	0.00221908	251.495	295.38	266.527	266.189	204.167	165.877	186.276	195.573	LOC111921421	mRNA	uncharacterized LOC111921421		mRNA
Down	XM_023875016.3	1040.42	-0.519626	0.136972	-3.79367	0.000148439	0.00519891	972.245	1312.31	1458.45	1160.85	823.96	919.683	755.581	920.296	LOC111878508	mRNA	UPF0187 protein At3g61320, chloroplastic	Supporting evidence includes similarity to: 2 ESTs, 11 Proteins	mRNA
Down	XM_023893466.3	9751.32	-0.519722	0.144059	-3.6077	0.000308927	0.00796696	8666.37	12001.6	14404.6	10882.8	7234.26	8776.74	7978.42	8065.8	LOC111897513	mRNA	ubiquinol oxidase 2, mitochondrial-like	Supporting evidence includes similarity to: 1 mRNA, 10 ESTs, 63 Proteins	mRNA
Down	XM_023882920.3	10220.4	-0.519749	0.120726	-4.3052	1.66837e-05	0.00135663	10579.2	12227.2	14887.3	10471.9	8057.31	9046.66	8430.14	8063.44	LOC111886666	mRNA	trans-cinnamate 4-monooxygenase	Supporting evidence includes similarity to: 19 ESTs, 120 Proteins	mRNA
Down	XM_023875803.3	30449.5	-0.520044	0.138492	-3.75505	0.000173304	0.00572718	27486.6	37645.1	45422.4	32961	24739.8	25930.7	24254.3	25156.3	LOC111879365	mRNA	magnesium-chelatase subunit ChlH, chloroplastic	Supporting evidence includes similarity to: 16 ESTs, 34 Proteins	mRNA
Down	XM_023894983.3	869.673	-0.520836	0.119547	-4.35676	1.32001e-05	0.00115102	936.463	1003.85	1235.72	924.482	743.752	704.73	642.651	765.731	LOC111899106	mRNA	3-oxoacyl-[acyl-carrier-protein] synthase II, chloroplastic	Supporting evidence includes similarity to: 22 Proteins	mRNA
Down	XM_023916830.3	689.214	-0.522376	0.112609	-4.63887	3.50326e-06	0.00043429	723.816	895.949	877.863	754.386	540.496	576.151	515.751	629.303	LOC111921256	mRNA	protein CURLY FLAG LEAF 1	Supporting evidence includes similarity to: 4 ESTs, 3 Proteins	mRNA
Down	XM_023914365.3	2892.65	-0.523174	0.143159	-3.6545	0.000257684	0.00733549	2545.62	3753.83	4133.97	3211.94	2547.53	2452.82	2306.33	2189.15	LOC111918744	mRNA	probable aminotransferase ACS12	Supporting evidence includes similarity to: 1 EST, 10 Proteins	mRNA
Down	XM_023890210.3	212.793	-0.523486	0.140452	-3.72714	0.000193663	0.00621058	220.825	268.131	284.234	230.844	171.355	194.341	158.334	174.281	LOC111894125	mRNA	UDP-glycosyltransferase 73E1	Supporting evidence includes similarity to: 17 Proteins	mRNA
Down	XM_023877895.3	313.825	-0.52404	0.133609	-3.9222	8.77435e-05	0.00388467	305.679	398.926	405.383	371.118	276.173	278.751	231.68	242.889	LOC111881509	mRNA	trans-Golgi network-localized SYP41-interacting protein 1	Supporting evidence includes similarity to: 2 ESTs, 1 Protein	mRNA
Down	XM_023913968.3	4381	-0.524935	0.149352	-3.51474	0.000440181	0.00979679	3723.36	5749.55	6322.1	4881.97	3821.75	3671.86	3512.46	3364.96	LOC111918288	mRNA	uncharacterized LOC111918288	Supporting evidence includes similarity to: 1 EST, 5 Proteins	mRNA
Down	XM_023904982.3	1207.75	-0.525229	0.126402	-4.15524	3.24946e-05	0.00209656	1197.16	1591.34	1647.62	1263.57	1010.81	1062.98	994.246	894.273	LOC111909168	mRNA	uncharacterized LOC111909168	Supporting evidence includes similarity to: 1 EST, 2 Proteins	mRNA
Down	XM_023917318.3	5128.86	-0.528282	0.147642	-3.57812	0.000346073	0.00864644	4500.34	6680.38	7589.51	5459.63	4193.63	4412.91	4023.55	4170.91	LOC111921743	mRNA	uncharacterized LOC111921743	Supporting evidence includes similarity to: 3 ESTs, 1 Protein	mRNA
Down	XM_023902713.3	33614.8	-0.528358	0.140417	-3.76277	0.000168044	0.00560592	32308	40786.4	46800.7	38915.5	31975.9	27788.8	21907.2	28436.1	LOC111906925	mRNA	protein REDUCED CHLOROPLAST COVERAGE 2	Supporting evidence includes similarity to: 6 ESTs, 16 Proteins	mRNA
Down	XM_023888865.3	2354.84	-0.529088	0.137444	-3.84948	0.000118371	0.00458239	2114.2	3030.09	3310.16	2672.93	2012.5	2085.73	1783.59	1829.55	LOC111892822	mRNA	fimbrin-1	Supporting evidence includes similarity to: 1 EST, 32 Proteins	mRNA
Down	XM_023912553.3	2153.18	-0.529455	0.13232	-4.00132	6.29895e-05	0.00316478	2051.83	2722.72	3058.54	2342.68	1904.95	1862.92	1572.86	1708.9	LOC111916900	mRNA	probable aminotransferase TAT2	Supporting evidence includes similarity to: 3 ESTs, 50 Proteins	mRNA
Down	XM_023899023.3	608.416	-0.52948	0.11209	-4.72371	2.31581e-06	0.000323735	621.582	752.074	830.335	670.443	497.657	516.279	497.123	481.835	LOC111903244	mRNA	probable fructokinase-7	Supporting evidence includes similarity to: 53 Proteins	mRNA
Down	XM_023907904.3	6414.21	-0.530523	0.142394	-3.72573	0.000194754	0.00621448	5669.89	8416.68	8920.28	7315.23	5840.64	5474.91	4697.64	4978.43	LOC111912176	mRNA	uncharacterized LOC111912176	Supporting evidence includes similarity to: 1 EST, 7 Proteins	mRNA
Down	XM_023895828.3	22639.6	-0.532519	0.141297	-3.76879	0.00016404	0.00550856	20309.8	28986.4	32242.4	25546.4	20744.8	18865.8	16327.1	18094.4	LOC111899948	mRNA	protein CHUP1, chloroplastic	Supporting evidence includes similarity to: 3 ESTs, 10 Proteins	mRNA
Down	XM_023873662.3	11437.2	-0.533716	0.13405	-3.98147	6.84894e-05	0.00333739	11019.8	13389.1	16738.1	12969.3	10445.3	9632.62	8070.39	9232.93	LOC111877130	mRNA	plastidic ATP/ADP-transporter	Supporting evidence includes similarity to: 21 Proteins	mRNA
Down	XM_023879060.3	4016.71	-0.534226	0.136304	-3.91936	8.87832e-05	0.00389982	3612.95	4903.74	5717.29	4773.73	2891.15	3452.98	3323.86	3458.01	LOC111882695	mRNA	uncharacterized LOC111882695	Supporting evidence includes similarity to: 6 ESTs, 4 Proteins	mRNA
Down	XM_023889003.3	874.704	-0.534697	0.143641	-3.72246	0.000197293	0.00624979	803.559	1108.49	1253.42	973.081	639.845	723.379	794	701.854	LOC111892929	mRNA	protein RGF1 INDUCIBLE TRANSCRIPTION FACTOR 1	Supporting evidence includes similarity to: 3 ESTs, 14 Proteins	mRNA
Down	XM_023885595.2	303.209	-0.536971	0.118233	-4.54162	5.58241e-06	0.000634378	333.283	366.227	384.88	351.237	212.37	260.102	254.965	262.604	LOC111889447	mRNA	ribulose bisphosphate carboxylase/oxygenase activase 2, chloroplastic	Supporting evidence includes similarity to: 53 Proteins	mRNA
Down	XM_023902318.3	1140.94	-0.537151	0.151585	-3.54357	0.000394742	0.00928302	1015.18	1472.54	1698.88	1217.18	926.044	946.184	869.674	981.807	LOC111906568	mRNA	enolase	Supporting evidence includes similarity to: 2 ESTs, 68 Proteins	mRNA
Down	XM_023917080.3	7103.7	-0.537194	0.126974	-4.23075	2.32915e-05	0.00166096	7391.51	8082.07	10007.8	8164.6	6655.49	5700.66	4795.43	6032	LOC111921500	mRNA	ABC transporter C family member 4	Supporting evidence includes similarity to: 6 ESTs, 14 Proteins	mRNA
Down	XM_023889052.3	3659.46	-0.537436	0.139096	-3.86378	0.000111647	0.00446945	3280.69	4843.79	5266.25	3942.03	2961.34	3067.25	2959.45	2954.88	LOC111892975	mRNA	uncharacterized LOC111892975	Supporting evidence includes similarity to: 3 Proteins	mRNA
Down	XM_023900220.3	1539.46	-0.538008	0.148581	-3.62096	0.000293509	0.00774878	1342.33	1961.93	2283.19	1705.38	1237.76	1269.1	1208.46	1307.5	LOC111904454	mRNA	UDP-glycosyltransferase 85C2	Supporting evidence includes similarity to: 6 ESTs, 10 Proteins	mRNA
Down	XM_023882888.3	27182.7	-0.538145	0.13811	-3.89649	9.75984e-05	0.00406406	24199.8	35337.6	38352	30889	23409	23712.5	20002.5	21559.5	LOC111886628	mRNA	ABC transporter F family member 5	Supporting evidence includes similarity to: 7 ESTs, 15 Proteins	mRNA
Down	XM_023913891.3	21852.5	-0.540086	0.146424	-3.68852	0.000225565	0.00674083	18901	27858.3	32022.4	24800.9	18430.6	19227.9	16657.7	16921	LOC111918224	mRNA	4-hydroxy-3-methylbut-2-enyl diphosphate reductase, chloroplastic	Supporting evidence includes similarity to: 12 ESTs, 69 Proteins	mRNA
Down	XM_023901185.3	581.663	-0.541446	0.146187	-3.70378	0.00021241	0.00648518	533.661	730.274	832.199	661.607	469.402	535.909	447.062	443.193	LOC111905504	mRNA	purine-uracil permease NCS1	Supporting evidence includes similarity to: 6 Proteins	mRNA
Down	XM_023899884.3	421.745	-0.544226	0.126381	-4.30624	1.66055e-05	0.00135663	434.494	492.663	589.901	482.675	339.063	320.957	385.358	328.846	LOC111904108	mRNA	uncharacterized LOC111904108	Supporting evidence includes similarity to: 4 Proteins	mRNA
Down	XM_023877817.3	865.283	-0.547137	0.144362	-3.79004	0.000150623	0.00519934	779.022	1073.61	1272.99	983.021	712.762	677.248	750.924	672.676	LOC111881422	mRNA	cytochrome P450 736A117	Supporting evidence includes similarity to: 1 EST, 12 Proteins	mRNA
Down	XM_023900236.3	23607.8	-0.547319	0.144379	-3.79086	0.000150129	0.00519934	21091.9	29352.7	35939.3	25747.4	19916.3	19353.6	18378.4	19082.5	LOC111904475	mRNA	solanesyl diphosphate synthase 1, chloroplastic	Supporting evidence includes similarity to: 14 ESTs, 16 Proteins	mRNA
Down	XM_023887632.3	1497.2	-0.548661	0.146581	-3.74305	0.000181797	0.00591452	1379.14	1969.56	2169.5	1594.92	1065.5	1269.1	1298.11	1231.79	LOC111891577	mRNA	uncharacterized LOC111891577	Supporting evidence includes similarity to: 7 ESTs, 9 Proteins	mRNA
Down	XM_023886473.3	3912.96	-0.548931	0.136495	-4.02162	5.77995e-05	0.00300025	3559.78	4968.05	5682.81	4383.83	3232.04	3270.42	2897.75	3308.97	LOC111890349	mRNA	UDP-glycosyltransferase 83A1	Supporting evidence includes similarity to: 2 ESTs, 22 Proteins	mRNA
Down	XM_042899265.2	6670.77	-0.553446	0.156081	-3.54589	0.000391284	0.00921773	5610.6	8870.11	9755.27	7502.99	5222.67	6047.14	5144.7	5212.65	LOC111908237	mRNA	RHOMBOID-like protein 9, chloroplastic	Supporting evidence includes similarity to: 1 mRNA, 4 ESTs, 5 Proteins	mRNA
Down	XM_023912046.2	35766.4	-0.553687	0.114663	-4.82882	1.37342e-06	0.000219516	37598.6	41930.8	51848.9	38808.4	30064.5	31010.1	26218.3	28651.4	LOC111916377	mRNA	phenylalanine ammonia-lyase	Supporting evidence includes similarity to: 9 ESTs, 384 Proteins	mRNA
Down	XM_023882505.2	4649.18	-0.553998	0.125652	-4.40899	1.03854e-05	0.000983484	4355.16	5962.09	6652.93	5153.68	3736.99	3849.52	3659.15	3823.92	LOC111886262	mRNA	transcription activator GLK1	Supporting evidence includes similarity to: 2 ESTs, 16 Proteins	mRNA
Down	XM_023892851.3	715.603	-0.555499	0.150743	-3.68507	0.000228638	0.00679127	664.52	972.246	1023.24	746.654	557.814	642.895	540.199	577.255	LOC111896885	mRNA	zinc finger protein CONSTANS-LIKE 2	Supporting evidence includes similarity to: 3 Proteins	mRNA
Down	XM_042896359.2	408.804	-0.555723	0.137602	-4.03861	5.37682e-05	0.00288742	385.422	498.113	571.263	490.406	339.975	342.55	344.61	298.091	LOC111912336	mRNA	probable serine/threonine-protein kinase PBL17	Supporting evidence includes similarity to: 13 Proteins	mRNA
Down	XM_023873270.3	37650.6	-0.556502	0.148854	-3.73858	0.000185065	0.00599216	36230.7	48164.3	54660.5	40238.7	24988.6	34028.3	28750.5	34143.2	LOC111876697	mRNA	oxygen-evolving enhancer protein 1, chloroplastic	Supporting evidence includes similarity to: 24 ESTs, 43 Proteins	mRNA
Down	XM_023882531.2	11345.8	-0.559185	0.15518	-3.60346	0.000314015	0.00806277	10190.7	14160.8	17927.2	11790.7	8646.12	9475.58	9256.73	9318.89	LOC111886297	mRNA	plastid-lipid-associated protein 6, chloroplastic	Supporting evidence includes similarity to: 5 ESTs, 18 Proteins	mRNA
Down	XM_023903688.2	708.946	-0.559471	0.14487	-3.86189	0.000112514	0.00448375	735.062	912.298	1000.88	730.087	473.048	560.447	617.038	642.709	LOC111907874	mRNA	uncharacterized LOC111907874	Supporting evidence includes similarity to: 2 Proteins	mRNA
Down	XM_023881684.3	1691.89	-0.562199	0.131707	-4.26857	1.96732e-05	0.00148723	1640.85	2111.26	2456.52	1861.11	1244.14	1357.44	1352.83	1510.96	LOC111885429	mRNA	uncharacterized LOC111885429	Supporting evidence includes similarity to: 2 ESTs, 6 Proteins	mRNA
Down	XM_023917435.3	456.281	-0.563391	0.159425	-3.53389	0.000409489	0.00941612	407.913	672.506	610.404	485.988	373.699	346.476	384.194	369.065	LOC111921862	mRNA	homeobox protein BEL1 homolog	Supporting evidence includes similarity to: 1 EST, 12 Proteins	mRNA
Down	XM_023874605.3	15835.2	-0.564428	0.151587	-3.72347	0.000196501	0.00624487	13547	20676.6	23839.3	17512.1	13262.7	12926.6	12510.7	12406.3	LOC111878087	mRNA	protein SYM1	Supporting evidence includes similarity to: 32 ESTs, 8 Proteins	mRNA
Down	XM_023875974.3	4147.29	-0.565778	0.153042	-3.69689	0.000218255	0.00658278	3566.94	5259.07	6122.67	4852.15	3624.88	3601.19	3051.43	3099.99	LOC111879508	mRNA	sinalpyl alcohol oxidase Nec3	Supporting evidence includes similarity to: 11 Proteins	mRNA
Down	XM_023887332.3	303.111	-0.566463	0.15889	-3.56514	0.000363667	0.00885978	277.054	384.756	428.68	357.864	267.058	232.62	211.889	264.97	LOC111891270	mRNA	E3 ubiquitin-protein ligase ATL42	Supporting evidence includes similarity to: 4 ESTs, 5 Proteins	mRNA
Down	XM_023887047.3	24201.2	-0.56693	0.142193	-3.98706	6.6898e-05	0.00329146	21595.9	32774.1	34863.8	26350.5	20475.1	19969	18188.7	19392.5	LOC111890968	mRNA	tonoplast dicarboxylate transporter	Supporting evidence includes similarity to: 4 ESTs, 14 Proteins	mRNA
Down	XM_023907982.3	968.376	-0.566972	0.159132	-3.5629	0.000366783	0.0089042	850.586	1261.09	1471.49	1041.56	844.924	780.307	743.938	753.113	LOC111912259	mRNA	ACT domain-containing protein ACR9	Supporting evidence includes similarity to: 11 Proteins	mRNA
Down	XM_023904034.3	7868.55	-0.567542	0.140797	-4.03092	5.55578e-05	0.00293873	6899.77	10510.5	11194.1	8981.94	6425.8	6744.01	5989.93	6202.34	LOC111908198	mRNA	zinc finger protein CONSTANS-LIKE 16	Supporting evidence includes similarity to: 6 ESTs, 24 Proteins	mRNA
Down	XM_023908967.3	2854.29	-0.568567	0.120056	-4.73584	2.18147e-06	0.000307685	2785.87	3694.97	4024	3133.52	2281.39	2393.92	2164.29	2356.34	LOC111913252	mRNA	dicarboxylate transporter 2.1, chloroplastic	Supporting evidence includes similarity to: 1 EST, 13 Proteins	mRNA
Down	XM_023906824.3	418.886	-0.569552	0.151923	-3.74894	0.000177581	0.00582895	396.668	535.171	621.587	448.434	360.938	349.421	313.176	325.692	LOC111911042	mRNA	1-aminocyclopropane-1-carboxylate oxidase homolog 1	Supporting evidence includes similarity to: 1 EST, 41 Proteins	mRNA
Down	XM_023907957.3	2606.43	-0.570487	0.146872	-3.88426	0.000102644	0.00417543	2357.51	3170.7	4042.64	2889.42	2075.4	2115.17	2035.06	2165.5	LOC111912235	mRNA	3-ketoacyl-CoA synthase 12	Supporting evidence includes similarity to: 9 ESTs, 21 Proteins	mRNA
Down	XM_023899894.3	3368.32	-0.57132	0.124693	-4.58181	4.60978e-06	0.000541312	3220.37	4377.29	4755.56	3753.15	2503.78	2864.07	2687.03	2785.34	LOC111904115	mRNA	transcription factor UNE10	Supporting evidence includes similarity to: 4 ESTs, 11 Proteins	mRNA
Down	XM_023892591.2	5443.76	-0.572051	0.127416	-4.48964	7.1344e-06	0.000743582	5713.85	6805.72	8044.28	5471.78	4004.96	4572.9	4390.28	4546.28	LOC111896614	mRNA	arogenate dehydratase 1	Supporting evidence includes similarity to: 5 ESTs, 31 Proteins	mRNA
Down	XM_023890581.3	411.604	-0.575241	0.132248	-4.34972	1.3631e-05	0.00117324	413.025	531.901	579.65	445.121	310.808	327.827	344.61	339.887	LOC111894511	mRNA	elongation of fatty acids protein 3-like	Supporting evidence includes similarity to: 1 EST, 11 Proteins	mRNA
Down	XM_023882750.3	1550.09	-0.576244	0.152005	-3.79095	0.000150071	0.00519934	1397.54	1960.84	2301.83	1762.81	1213.15	1364.31	1072.25	1328	LOC111886494	mRNA	ammonium transporter 1 member 2	Supporting evidence includes similarity to: 6 ESTs, 76 Proteins	mRNA
Down	XM_023889122.2	31058	-0.576245	0.12332	-4.67277	2.97167e-06	0.000382066	32712.8	38468	45866	31671	23986	25391.9	23533.6	26834.5	LOC111893052	mRNA	phenylalanine ammonia-lyase	Supporting evidence includes similarity to: 1 mRNA, 31 ESTs, 387 Proteins	mRNA
Down	XM_023878719.3	677.311	-0.576317	0.154	-3.74232	0.000182331	0.00591452	589.89	897.039	974.782	781.999	547.788	570.262	491.302	565.426	LOC111882357	mRNA	NAC domain-containing protein 2	Supporting evidence includes similarity to: 6 ESTs, 68 Proteins	mRNA
Down	XM_023886036.3	868.785	-0.576559	0.159154	-3.62264	0.000291613	0.00772292	739.151	1127.02	1285.11	1009.53	743.752	699.823	629.844	716.049	LOC111889881	mRNA	uncharacterized LOC111889881	Supporting evidence includes similarity to: 5 Proteins	mRNA
Down	XM_023893634.2	8415.71	-0.577612	0.15223	-3.79434	0.000148039	0.00519891	7371.07	11288.7	12658.2	8994.09	6594.42	6805.85	7121.55	6491.76	LOC111897687	mRNA	ferredoxin--nitrite reductase, chloroplastic-like	Supporting evidence includes similarity to: 4 ESTs, 59 Proteins	mRNA
Down	XM_023893858.3	1240.09	-0.577674	0.162018	-3.5655	0.000363159	0.00885978	1059.14	1645.84	1820.03	1415.99	1033.6	1067.89	847.554	1030.7	LOC111897905	mRNA	uncharacterized LOC111897905	Supporting evidence includes similarity to: 1 EST, 14 Proteins	mRNA
Down	XM_023906711.3	411.21	-0.580539	0.134286	-4.32314	1.53822e-05	0.00128094	419.159	522.092	584.31	445.121	298.048	325.864	348.103	346.984	LOC111910903	mRNA	cytochrome P450 94A2	Supporting evidence includes similarity to: 1 EST, 26 Proteins	mRNA
Down	XM_023873253.3	826.989	-0.58362	0.153882	-3.79264	0.000149055	0.00519891	711.548	1081.24	1196.58	978.603	726.434	623.264	650.801	647.441	LOC111876418	mRNA	protein PYRICULARIA ORYZAE RESISTANCE 21	Supporting evidence includes similarity to: 2 ESTs, 7 Proteins	mRNA
Down	XM_023873668.3	4006.94	-0.583731	0.150189	-3.88665	0.000101639	0.00415376	3662.02	4859.05	6219.59	4486.55	3250.27	3255.7	2843.03	3479.3	LOC111877139	mRNA	(6-4)DNA photolyase	Supporting evidence includes similarity to: 1 EST, 6 Proteins	mRNA
Down	XM_023872967.3	528.373	-0.585267	0.151531	-3.86236	0.000112299	0.00448375	561.264	641.987	804.242	529.064	422.918	466.221	364.402	436.885	LOC111876443	mRNA	UDP-glycosyltransferase 90A1	Supporting evidence includes similarity to: 1 EST, 19 Proteins	mRNA
Down	XM_023878295.3	3602.03	-0.588631	0.149497	-3.9374	8.23701e-05	0.00374901	3162.09	4701.01	5249.47	4194.96	3088.03	3106.51	2546.16	2767.99	LOC111881907	mRNA	probable anion transporter 6, chloroplastic	Supporting evidence includes similarity to: 5 Proteins	mRNA
Down	XM_023913917.3	566.824	-0.590943	0.162008	-3.64761	0.000264694	0.00748367	595.001	694.306	844.314	592.022	518.621	507.445	356.252	426.633	LOC111918241	mRNA	uncharacterized LOC111918241, transcript variant X3	Supporting evidence includes similarity to: 1 EST, 2 Proteins	mRNA
Down	XM_023909648.3	5378.38	-0.592004	0.140596	-4.21068	2.54605e-05	0.00175867	4873.49	6692.37	7995.82	6304.59	4385.04	4702.46	4007.25	4066.02	LOC111913930	mRNA	carboxyl-terminal-processing peptidase 3, chloroplastic	Supporting evidence includes similarity to: 1 EST, 5 Proteins	mRNA
Down	XM_023911476.3	1250.58	-0.592091	0.161895	-3.65725	0.000254933	0.00732527	1058.12	1715.6	1827.48	1413.78	942.45	1056.11	918.572	1072.5	LOC111915839	mRNA	1-aminocyclopropane-1-carboxylate oxidase homolog 1	Supporting evidence includes similarity to: 18 ESTs, 13 Proteins	mRNA
Down	XM_023893333.3	11969.1	-0.592805	0.15148	-3.91343	9.09959e-05	0.00392844	10926.8	15429.5	18186.3	13033.3	8184	10339.3	9794.61	9859.08	LOC111897379	mRNA	fatty acid desaturase 4, chloroplastic	Supporting evidence includes similarity to: 1 EST, 8 Proteins	mRNA
Down	XM_023888260.3	598.341	-0.593577	0.159273	-3.7268	0.000193926	0.00621058	502.991	786.952	844.314	744.445	519.533	441.683	485.481	461.331	LOC111892186	mRNA	auxin-responsive protein SAUR32	Supporting evidence includes similarity to: 5 Proteins	mRNA
Down	XM_023876817.3	552.448	-0.595197	0.144027	-4.13253	3.58798e-05	0.00222531	583.756	641.987	786.535	648.352	443.881	485.852	343.446	485.778	LOC111880394	mRNA	uncharacterized LOC111880394, transcript variant X1	Supporting evidence includes similarity to: 8 Proteins	mRNA
Down	XM_023909916.3	645.493	-0.596156	0.167505	-3.55903	0.000372222	0.00899358	564.331	900.308	955.212	688.115	517.71	566.336	468.018	503.916	LOC111914163	mRNA	tropinone reductase homolog At5g06060	Supporting evidence includes similarity to: 8 ESTs, 48 Proteins	mRNA
Down	XR_002853147.3	469.408	-0.59838	0.169744	-3.52519	0.000423179	0.00960318	407.913	696.486	659.795	497.033	370.053	394.57	371.387	358.024	LOC111900200	ncRNA	uncharacterized LOC111900200		lnc_RNA
Down	XM_023874567.3	1174.99	-0.59918	0.170376	-3.5168	0.000436782	0.00976329	974.289	1591.34	1817.23	1279.03	943.362	967.777	903.437	923.451	LOC111878054	mRNA	probable carboxylesterase 18	Supporting evidence includes similarity to: 3 ESTs, 9 Proteins	mRNA
Down	XM_023895507.3	1056.62	-0.599707	0.154775	-3.87471	0.000106751	0.00431264	995.758	1345.01	1590.78	1161.95	838.544	810.734	729.968	980.23	LOC111899656	mRNA	lysine histidine transporter-like 8	Supporting evidence includes similarity to: 2 ESTs, 3 Proteins	mRNA
Down	XR_002849538.3	325.691	-0.600655	0.153636	-3.9096	9.24482e-05	0.00395239	292.389	400.016	452.91	425.24	267.058	276.788	231.68	259.449	LOC111889449	ncRNA	uncharacterized LOC111889449		lnc_RNA
Down	XR_006183342.1	668.768	-0.602925	0.15245	-3.95489	7.65689e-05	0.00357741	626.694	984.235	923.527	691.429	514.064	561.429	520.408	528.362	LOC111891732	ncRNA	uncharacterized LOC111891732		lnc_RNA
Down	XM_052765310.1	5497.78	-0.605246	0.151408	-3.99745	6.40298e-05	0.00319021	4802.95	7454.25	8198.05	6081.48	4203.66	4623.93	4468.29	4149.61	LOC128127059	mRNA	ferredoxin--nitrite reductase, chloroplastic-like	Supporting evidence includes similarity to: 1 EST, 59 Proteins	mRNA
Down	XM_023886480.3	423.345	-0.606714	0.154209	-3.93436	8.34203e-05	0.00378253	394.623	482.853	603.88	562.2	325.391	386.718	330.639	300.457	LOC111890356	mRNA	UDP-glycosyltransferase 83A1	Supporting evidence includes similarity to: 22 Proteins	mRNA
Down	XM_023916525.3	22415.9	-0.609059	0.147784	-4.12127	3.76791e-05	0.00230429	20685	28632.2	33008.4	25989.3	19751.4	18901.1	14652.9	17707.2	LOC111920927	mRNA	uncharacterized LOC111920927	Supporting evidence includes similarity to: 3 ESTs, 5 Proteins	mRNA
Down	XM_023875129.2	37644.8	-0.610555	0.153098	-3.98799	6.66352e-05	0.00328771	33102.3	47885.3	57784.3	43203.2	32675.9	30215.1	26545.4	29746.8	LOC111878619	mRNA	putative elongation factor TypA-like SVR3, chloroplastic	Supporting evidence includes similarity to: 1 EST, 11 Proteins	mRNA
Down	XM_023878604.3	5533.45	-0.610672	0.154798	-3.94496	7.98118e-05	0.00368347	4972.66	7071.67	8704.08	6000.85	4567.33	4643.56	4060.81	4246.61	LOC111882247	mRNA	uncharacterized methyltransferase At2g41040, chloroplastic	Supporting evidence includes similarity to: 7 ESTs, 10 Proteins	mRNA
Down	XM_023879332.3	14837.6	-0.615445	0.162305	-3.79191	0.000149493	0.00519934	13324.1	18332.1	24253.1	15910.6	10818.1	12473.1	12331.4	11258.1	LOC111882972	mRNA	probable aquaporin TIP-type RB7-5A	Supporting evidence includes similarity to: 4 ESTs, 128 Proteins	mRNA
Down	XM_023874017.3	725.583	-0.615496	0.149375	-4.12049	3.78075e-05	0.00230429	714.615	891.589	1068.91	838.329	631.642	577.133	461.032	621.417	LOC111877498	mRNA	probable LRR receptor-like serine/threonine-protein kinase At1g56130	Supporting evidence includes similarity to: 4 ESTs, 20 Proteins	mRNA
Down	XM_023879324.3	1282.72	-0.618702	0.139054	-4.44936	8.61271e-06	0.00084751	1254.41	1563.01	1975.66	1421.52	1069.14	1009.98	930.214	1037.8	LOC111882966	mRNA	protein NUCLEAR FUSION DEFECTIVE 4	Supporting evidence includes similarity to: 1 EST, 12 Proteins	mRNA
Down	XM_023882768.3	1271.94	-0.620857	0.125359	-4.95264	7.3215e-07	0.000136303	1287.12	1646.93	1823.76	1408.26	1021.75	1093.41	904.601	989.693	LOC111886514	mRNA	homeobox protein BEL1 homolog	Supporting evidence includes similarity to: 13 Proteins	mRNA
Down	XM_023877295.3	319.705	-0.624465	0.161744	-3.86081	0.00011301	0.00448424	299.545	428.355	476.208	346.819	251.563	226.731	266.607	261.815	LOC111880884	mRNA	short-chain dehydrogenase TIC 32 B, chloroplastic	Supporting evidence includes similarity to: 26 Proteins	mRNA
Down	XM_023906299.3	499.77	-0.62631	0.153592	-4.07775	4.54728e-05	0.00260051	442.673	602.749	704.527	677.07	394.662	409.293	351.595	415.592	LOC111910462	mRNA	phosphoenolpyruvate carboxylase 4	Supporting evidence includes similarity to: 2 ESTs, 11 Proteins	mRNA
Down	XM_023911129.3	1547.76	-0.628677	0.144545	-4.34934	1.36548e-05	0.00117324	1485.46	1977.19	2307.42	1749.56	1307.03	1305.42	1024.52	1225.48	LOC111915465	mRNA	L-aspartate oxidase 2-a, chloroplastic	Supporting evidence includes similarity to: 6 Proteins	mRNA
Down	XM_052765947.1	379.483	-0.628777	0.168679	-3.72766	0.000193264	0.00621058	355.774	523.182	570.331	393.209	268.881	299.363	334.132	290.993	LOC111893350	mRNA	uncharacterized LOC111893350	Supporting evidence includes similarity to: 1 Protein	mRNA
Down	XM_023895458.3	39023.9	-0.630191	0.135889	-4.63754	3.52581e-06	0.00043429	35870.8	50542.6	58363	44879.9	31696	31578.4	28836.6	30424.2	LOC111899617	mRNA	GDP-L-galactose phosphorylase 2	Supporting evidence includes similarity to: 10 ESTs, 27 Proteins	mRNA
Down	XM_023884589.2	554.799	-0.631088	0.151106	-4.17646	2.96083e-05	0.00198242	572.51	706.295	840.586	576.559	398.308	504.501	431.927	407.706	LOC111888408	mRNA	protein NRT1/ PTR FAMILY 2.13	Supporting evidence includes similarity to: 2 ESTs, 14 Proteins	mRNA
Down	XM_023889719.3	43019	-0.631374	0.144861	-4.35847	1.30973e-05	0.00115102	39987.8	56908	64041.1	48203.4	37172.1	35262	29213.8	33364.1	LOC111893654	mRNA	nitrate reductase [NADH]	Supporting evidence includes similarity to: 1 mRNA, 30 ESTs, 30 Proteins	mRNA
Down	XM_023884580.2	174.374	-0.631853	0.167522	-3.77176	0.000162101	0.00545935	193.222	250.691	235.774	167.887	151.302	136.431	132.721	126.965	LOC111888393	mRNA	uncharacterized LOC111888393		mRNA
Down	XM_023902221.3	471.946	-0.632367	0.172443	-3.66711	0.000245305	0.00715365	423.248	589.669	759.51	522.437	365.496	405.367	337.625	372.219	LOC111906464	mRNA	linamarin synthase 2	Supporting evidence includes similarity to: 45 Proteins	mRNA
Down	XM_052768397.1	1210.17	-0.632577	0.163694	-3.8644	0.000111364	0.00446828	1082.66	1498.7	1906.7	1396.11	815.757	1034.52	1016.37	930.548	LOC111884563	mRNA	chaperone protein dnaJ 20, chloroplastic-like	Supporting evidence includes similarity to: 11 ESTs, 15 Proteins	mRNA
Down	XM_023906209.3	2654.12	-0.634644	0.171358	-3.70362	0.000212548	0.00648518	3336.91	3639.38	3856.26	2080.91	2028	1963.04	2321.46	2006.99	LOC111910365	mRNA	ethylene-responsive transcription factor RAP2-12	Supporting evidence includes similarity to: 4 ESTs, 33 Proteins	mRNA
Down	XM_023915089.3	1446.13	-0.634822	0.153542	-4.1345	3.55726e-05	0.00222531	1302.46	1901.98	2234.73	1597.13	1124.74	1204.32	1132.79	1070.92	LOC111919529	mRNA	tryptophan aminotransferase-related protein 3	Supporting evidence includes similarity to: 2 ESTs, 19 Proteins	mRNA
Down	XM_023900395.3	1135	-0.636783	0.172951	-3.68187	0.000231533	0.00685417	1027.45	1636.03	1569.34	1294.5	1028.13	920.664	669.428	934.491	LOC111904656	mRNA	putative leucine-rich repeat receptor-like protein kinase At2g19210	Supporting evidence includes similarity to: 2 ESTs, 11 Proteins	mRNA
Down	XM_023889242.3	2443.27	-0.637031	0.163766	-3.88988	0.000100296	0.0041276	2130.55	3158.71	3929.88	2676.25	1858.47	1970.89	2001.3	1820.09	LOC111893175	mRNA	uncharacterized LOC111893175	Supporting evidence includes similarity to: 15 ESTs, 4 Proteins	mRNA
Down	XM_023903725.3	174.196	-0.637144	0.168126	-3.78969	0.000150838	0.00519934	168.686	255.051	219.932	204.336	115.755	144.283	144.364	141.159	LOC111907916	mRNA	pathogen-related protein	Supporting evidence includes similarity to: 5 ESTs, 14 Proteins	mRNA
Down	XR_002850909.3	452.139	-0.637601	0.17409	-3.66247	0.000249791	0.00723653	450.852	603.839	684.957	462.793	417.449	364.143	280.578	352.504	LOC111893579	ncRNA	uncharacterized LOC111893579		lnc_RNA
Down	XM_023915359.2	299.783	-0.64035	0.168532	-3.79957	0.000144946	0.00515775	292.389	369.497	469.685	328.042	205.99	248.324	261.95	222.385	LOC111919766	mRNA	probable E3 ubiquitin-protein ligase RHC2A	Supporting evidence includes similarity to: 3 ESTs, 17 Proteins	mRNA
Down	XM_023873104.3	226.287	-0.640395	0.16897	-3.78999	0.000150654	0.00519934	227.982	299.739	332.693	242.994	160.417	169.803	165.32	211.345	LOC111876545	mRNA	probable WRKY transcription factor 26	Supporting evidence includes similarity to: 4 ESTs, 65 Proteins	mRNA
Down	XM_023916075.3	1004.35	-0.644306	0.134403	-4.79384	1.63622e-06	0.000250729	971.222	1301.41	1492.93	1134.34	827.606	752.825	753.252	801.218	LOC111920495	mRNA	protein KINESIN LIGHT CHAIN-RELATED 2	Supporting evidence includes similarity to: 22 Proteins	mRNA
Down	XM_023887179.3	739.459	-0.644679	0.15635	-4.1233	3.73489e-05	0.00229221	628.739	989.685	1010.19	979.708	632.554	589.893	529.721	555.175	LOC111891092	mRNA	low affinity inorganic phosphate transporter 1	Supporting evidence includes similarity to: 1 mRNA, 11 ESTs, 172 Proteins	mRNA
Down	XR_002850946.3	373.208	-0.64581	0.127698	-5.05733	4.25172e-07	8.91545e-05	398.712	505.742	500.438	416.403	266.146	325.864	280.578	291.782	LOC111893765	ncRNA	uncharacterized LOC111893765		lnc_RNA
Down	XM_023878449.3	25208	-0.647352	0.162795	-3.9765	6.99383e-05	0.00334754	22556.9	32326.1	39654.8	28545.2	21142.2	21056.5	16158.2	20224.4	LOC111882084	mRNA	uncharacterized LOC111882084	Supporting evidence includes similarity to: 6 ESTs, 5 Proteins	mRNA
Down	XM_023886005.2	118.661	-0.647434	0.156254	-4.14348	3.42072e-05	0.00215959	145.172	139.515	164.017	130.333	92.969	90.2997	93.1378	93.8434	LOC111889844	mRNA	G-type lectin S-receptor-like serine/threonine-protein kinase At2g19130	Supporting evidence includes similarity to: 20 Proteins	mRNA
Down	XR_002855805.3	894.21	-0.647811	0.162039	-3.99787	6.3915e-05	0.00319021	794.358	1195.69	1396.01	979.708	692.71	676.266	746.267	672.676	LOC111908254	ncRNA	uncharacterized LOC111908254		lnc_RNA
Down	XM_052769211.1	323.402	-0.647823	0.156716	-4.13375	3.56885e-05	0.00222531	287.277	415.275	469.685	406.463	247.917	248.324	265.443	246.832	LOC128132591	mRNA	sugar transporter ERD6-like 16	Supporting evidence includes similarity to: 3 Proteins	mRNA
Down	XM_023890899.3	868.097	-0.650337	0.167392	-3.88511	0.000102283	0.0041704	781.067	1154.27	1393.21	913.437	684.507	675.285	637.994	705.009	LOC111894801	mRNA	chlorophyllase-2	Supporting evidence includes similarity to: 1 EST, 22 Proteins	mRNA
Down	XM_023878811.3	474.68	-0.65259	0.180105	-3.62338	0.000290782	0.00771361	442.673	585.309	725.961	567.722	459.376	368.069	288.727	359.602	LOC111882445	mRNA	ferrochelatase-2, chloroplastic, transcript variant X1	Supporting evidence includes similarity to: 6 ESTs, 13 Proteins	mRNA
Down	XM_023886326.3	2450.12	-0.652968	0.129105	-5.05766	4.24429e-07	8.91545e-05	2403.52	3123.83	3406.15	3048.47	1677.09	1828.57	1894.19	2219.12	LOC111890168	mRNA	linoleate 13S-lipoxygenase 2-1, chloroplastic	Supporting evidence includes similarity to: 3 ESTs, 75 Proteins	mRNA
Down	XM_023892946.2	1254.14	-0.65727	0.186847	-3.51769	0.000435315	0.00974287	1027.45	1751.57	1954.22	1407.16	940.627	1105.19	811.463	1035.43	LOC111896970	mRNA	cytochrome P450 Tp4149	Supporting evidence includes similarity to: 1 EST, 40 Proteins	mRNA
Down	XM_023905322.3	389.746	-0.659849	0.136121	-4.84753	1.25009e-06	0.000205785	363.953	525.362	502.302	518.019	304.428	298.382	302.698	302.822	LOC111909510	mRNA	protein NLP4	Supporting evidence includes similarity to: 1 EST, 10 Proteins	mRNA
Down	XM_023894632.3	1065.44	-0.660838	0.169018	-3.90987	9.23475e-05	0.00395239	880.234	1391.88	1622.46	1326.53	857.684	902.016	750.924	791.755	LOC111898756	mRNA	cellulose synthase-like protein G3	Supporting evidence includes similarity to: 6 ESTs, 13 Proteins	mRNA
Down	XM_052764766.1	637.884	-0.660904	0.160562	-4.11619	3.85194e-05	0.00232356	588.867	893.769	966.395	677.07	505.861	514.316	452.883	503.916	LOC111921780	mRNA	probable aquaporin TIP-type RB7-5A	Supporting evidence includes similarity to: 1 EST, 135 Proteins	mRNA
Down	XM_023896436.3	411.942	-0.665358	0.184735	-3.60169	0.000316151	0.00810205	333.283	546.071	633.701	508.078	328.126	352.365	288.727	305.188	LOC111900558	mRNA	myosin-2		mRNA
Down	XM_023894468.3	193.738	-0.669411	0.176494	-3.79283	0.00014894	0.00519891	174.82	236.522	275.847	263.98	170.443	141.339	153.677	133.273	LOC111898572	mRNA	auxin efflux carrier component 5	Supporting evidence includes similarity to: 6 Proteins	mRNA
Down	XM_023893346.3	222.536	-0.67137	0.181089	-3.70741	0.000209394	0.00645667	207.535	297.56	335.489	252.935	198.698	184.525	151.349	152.2	LOC111897391	mRNA	chaperonin-like RBCX protein 1, chloroplastic	Supporting evidence includes similarity to: 2 ESTs, 2 Proteins	mRNA
Down	XM_023880093.1	248.294	-0.675229	0.167331	-4.03529	5.45343e-05	0.00291147	234.116	342.248	307.532	339.087	180.469	200.23	159.499	223.174	LOC111883774	mRNA	WRKY DNA-binding transcription factor 70	Supporting evidence includes similarity to: 12 ESTs, 14 Proteins	mRNA
Down	XM_023914996.3	254.062	-0.676356	0.124282	-5.44213	5.26464e-08	1.62687e-05	303.635	297.56	349.468	300.429	198.698	206.119	169.977	206.613	LOC111919436	mRNA	UDP-glycosyltransferase 71E1	Supporting evidence includes similarity to: 5 ESTs, 30 Proteins	mRNA
Down	XM_023874173.3	2703.41	-0.683947	0.153593	-4.45299	8.46826e-06	0.000839815	2403.52	3396.32	4249.53	3280.42	2001.57	2257.49	1943.09	2095.31	LOC111877657	mRNA	geraniol 8-hydroxylase	Supporting evidence includes similarity to: 4 ESTs, 16 Proteins	mRNA
Down	XM_023884956.3	570.602	-0.684161	0.184753	-3.70311	0.000212974	0.00648518	470.276	748.804	848.974	745.55	349.089	456.406	455.211	490.509	LOC111888833	mRNA	acidic endochitinase SE2	Supporting evidence includes similarity to: 48 Proteins	mRNA
Down	XM_023874554.3	376.185	-0.685361	0.190783	-3.59236	0.000327698	0.00830998	300.568	541.711	530.259	482.675	272.527	340.587	284.07	257.084	LOC111878037	mRNA	nicotianamine synthase	Supporting evidence includes similarity to: 4 ESTs, 20 Proteins	mRNA
Down	XM_023879675.3	861.315	-0.687463	0.146523	-4.69184	2.70759e-06	0.000361299	843.43	1144.46	1308.41	954.304	580.6	664.488	676.413	718.415	LOC111883351	mRNA	protein DETOXIFICATION 27	Supporting evidence includes similarity to: 16 ESTs, 25 Proteins	mRNA
Down	XM_023896647.3	721.974	-0.691983	0.183989	-3.76101	0.000169231	0.00563486	618.515	963.526	1175.14	810.717	522.267	594.8	479.66	611.165	LOC111900768	mRNA	probable L-type lectin-domain containing receptor kinase S.7	Supporting evidence includes similarity to: 3 Proteins	mRNA
Down	XM_023886091.3	298.237	-0.693885	0.183212	-3.78733	0.000152274	0.00523857	286.255	440.345	437.068	311.474	242.449	251.269	180.455	236.58	LOC111889943	mRNA	hexose carrier protein HEX6	Supporting evidence includes similarity to: 4 ESTs, 42 Proteins	mRNA
Down	XM_023876036.3	136.76	-0.697338	0.193937	-3.59569	0.000323529	0.00824694	126.77	174.394	206.885	167.887	115.755	108.949	108.273	85.1688	LOC111879568	mRNA	glutamate receptor 3.1		mRNA
Down	XM_023905728.3	585.215	-0.698615	0.160852	-4.34321	1.40415e-05	0.00119482	523.438	741.174	894.637	737.818	501.303	443.646	402.821	436.885	LOC111909939	mRNA	uncharacterized LOC111909939		mRNA
Down	XM_023899006.3	169.971	-0.699289	0.188219	-3.7153	0.000202959	0.00630523	157.44	214.722	257.208	210.963	113.021	122.69	158.334	125.387	LOC111903232	mRNA	ethylene-responsive transcription factor ERF027	Supporting evidence includes similarity to: 16 Proteins	mRNA
Down	XM_023888777.3	1379.24	-0.699304	0.173424	-4.03235	5.52222e-05	0.00293862	1153.2	1888.9	2165.77	1620.33	1097.4	1157.21	977.947	973.133	LOC111892729	mRNA	cytochrome P450 CYP72A219	Supporting evidence includes similarity to: 1 EST, 85 Proteins	mRNA
Down	XM_023902304.3	2674.73	-0.700433	0.134597	-5.20391	1.95141e-07	4.84115e-05	2602.88	3567.44	3966.23	3110.32	2193.89	2112.23	1792.9	2051.94	LOC111906555	mRNA	sulfite exporter TauE/SafE family protein 4	Supporting evidence includes similarity to: 5 ESTs, 8 Proteins	mRNA
Down	XM_023914615.3	450.401	-0.703622	0.194906	-3.61005	0.000306135	0.00793421	396.668	562.42	699.867	573.245	357.293	436.776	289.891	287.05	LOC111919007	mRNA	dehydrodolichyl diphosphate synthase 6	Supporting evidence includes similarity to: 1 EST, 37 Proteins	mRNA
Down	XM_023907652.3	242.288	-0.704518	0.179459	-3.9258	8.64425e-05	0.0038676	226.959	326.989	352.263	294.906	213.282	207.1	160.663	156.143	LOC111911902	mRNA	ethylene-responsive transcription factor WIN1	Supporting evidence includes similarity to: 1 EST, 27 Proteins	mRNA
Down	XM_023891761.3	123.367	-0.709144	0.190187	-3.72867	0.000192493	0.00620985	145.172	187.473	151.902	128.124	111.198	101.096	79.1671	82.803	LOC111895684	mRNA	uncharacterized LOC111895684	Supporting evidence includes similarity to: 1 EST	mRNA
Down	XM_023889825.3	2297.18	-0.712236	0.164469	-4.3305	1.48768e-05	0.00125378	2084.55	3164.16	3710.88	2452.03	1876.7	1763.79	1656.69	1668.68	LOC111893745	mRNA	CBL-interacting serine/threonine-protein kinase 12	Supporting evidence includes similarity to: 3 ESTs, 53 Proteins	mRNA
Down	XM_023882210.3	76.3208	-0.712819	0.198554	-3.59005	0.00033062	0.00836185	97.1222	90.4668	111.83	79.5253	63.8022	55.9466	55.8827	55.9906	LOC111885972	mRNA	probable peroxygenase 3	Supporting evidence includes similarity to: 1 EST, 24 Proteins	mRNA
Down	XM_023880671.3	873.483	-0.714341	0.197296	-3.62065	0.000293868	0.00774878	664.52	1164.08	1397.87	1115.56	739.195	681.174	566.976	658.481	LOC111884364	mRNA	probable metal-nicotianamine transporter YSL7	Supporting evidence includes similarity to: 2 ESTs, 66 Proteins	mRNA
Down	XM_023877207.3	316.088	-0.715363	0.183513	-3.89815	9.69287e-05	0.00406094	327.149	428.355	505.097	311.474	255.209	258.139	190.933	252.352	LOC111880794	mRNA	9-cis-epoxycarotenoid dioxygenase NCED2, chloroplastic	Supporting evidence includes similarity to: 1 mRNA, 1 EST, 139 Proteins	mRNA
Down	XM_023904610.3	12740.4	-0.716731	0.165017	-4.34337	1.40315e-05	0.00119482	11097.5	17178.9	19613.1	15477.6	10669.6	10288.3	7945.82	9652.47	LOC111908812	mRNA	sucrose-phosphate synthase 4	Supporting evidence includes similarity to: 1 EST, 56 Proteins	mRNA
Down	XM_023881783.3	1019.94	-0.719092	0.187838	-3.82825	0.000129056	0.0048059	878.189	1309.04	1750.13	1138.76	766.538	846.069	662.443	808.315	LOC111885530	mRNA	uncharacterized LOC111885530	Supporting evidence includes similarity to: 1 Protein	mRNA
Down	XM_023895855.3	841.758	-0.72016	0.164352	-4.3818	1.177e-05	0.00106335	790.268	1097.59	1196.58	1106.73	719.142	733.194	495.959	594.605	LOC111899978	mRNA	cysteine-rich receptor-like protein kinase 44	Supporting evidence includes similarity to: 1 EST, 56 Proteins	mRNA
Down	XM_023880099.3	248.263	-0.720807	0.204586	-3.52325	0.000426288	0.00963592	240.25	361.867	383.949	249.621	216.016	216.916	167.648	149.834	LOC111883783	mRNA	putative E3 ubiquitin-protein ligase LIN	Supporting evidence includes similarity to: 1 EST, 2 Proteins	mRNA
Down	XM_042896582.2	257.395	-0.726923	0.199864	-3.63708	0.000275742	0.00758017	210.602	391.296	383.949	298.22	194.141	207.1	168.812	205.036	LOC111890947	mRNA	probable long-chain-alcohol O-fatty-acyltransferase 5	Supporting evidence includes similarity to: 2 Proteins	mRNA
Down	XM_023917493.3	376.568	-0.727561	0.17079	-4.25998	2.04449e-05	0.00151948	355.774	434.895	556.353	532.378	318.1	269.918	232.845	312.286	LOC111921916	mRNA	demethylepipodophyllotoxin synthase	Supporting evidence includes similarity to: 11 Proteins	mRNA
Down	XM_052764133.1	4512.08	-0.734394	0.20869	-3.51907	0.000433062	0.00974009	4928.7	6449.3	6465.62	4703.04	2473.7	2971.06	2999.04	5106.19	LOC128126365	mRNA	chlorophyll a-b binding protein 13, chloroplastic-like	Supporting evidence includes similarity to: 30 ESTs, 110 Proteins	mRNA
Down	XM_023899517.3	1779.03	-0.73669	0.17519	-4.20509	2.60977e-05	0.00178866	1480.35	2512.36	2761.26	2140.56	1412.76	1482.09	1194.49	1248.35	LOC111903760	mRNA	probable (S)-N-methylcoclaurine 3'-hydroxylase isozyme 2	Supporting evidence includes similarity to: 12 Proteins	mRNA
Down	XM_042896088.1	1027.97	-0.738608	0.189787	-3.89176	9.95191e-05	0.00411486	840.363	1460.55	1550.7	1291.18	876.825	833.309	601.903	768.885	LOC111905405	mRNA	uncharacterized LOC111905405	Supporting evidence includes similarity to: 3 Proteins	mRNA
Down	XM_023881461.3	182.208	-0.73907	0.195804	-3.77453	0.000160309	0.00542681	181.976	245.241	278.642	205.44	124.87	105.022	157.17	159.297	LOC111885176	mRNA	aspartic proteinase PCS1	Supporting evidence includes similarity to: 14 Proteins	mRNA
Down	XM_052765554.1	2624.1	-0.742113	0.163018	-4.55235	5.30512e-06	0.000606781	3125.29	3036.63	4417.27	2556.96	1858.47	1796.18	2315.64	1886.33	LOC128127153	mRNA	chlorophyll a-b binding protein of LHCII type 1-like	Supporting evidence includes similarity to: 2 ESTs, 199 Proteins	mRNA
Down	XM_023884979.3	296.964	-0.744911	0.197369	-3.77421	0.000160518	0.00542681	264.786	350.968	497.642	374.432	207.813	267.955	192.097	220.019	LOC111888853	mRNA	UDP-glycosyltransferase 88B1	Supporting evidence includes similarity to: 1 EST, 16 Proteins	mRNA
Down	XM_023875264.3	137.521	-0.745272	0.165128	-4.5133	6.38281e-06	0.000693993	147.217	190.743	197.566	153.528	97.5263	110.912	97.7947	104.884	LOC111878761	mRNA	protein NUCLEAR FUSION DEFECTIVE 4	Supporting evidence includes similarity to: 6 Proteins	mRNA
Down	XM_023882401.3	271.414	-0.747186	0.202332	-3.69288	0.00022173	0.00665341	232.071	328.078	415.634	385.477	252.475	190.415	167.648	199.516	LOC111886171	mRNA	oligopeptide transporter 5	Supporting evidence includes similarity to: 2 ESTs, 16 Proteins	mRNA
Down	XM_023904404.3	401.727	-0.752523	0.176526	-4.26296	2.01737e-05	0.00150567	343.506	565.69	543.306	565.513	313.542	296.419	251.472	334.366	LOC111908583	mRNA	probable receptor-like protein kinase At5g18500	Supporting evidence includes similarity to: 2 ESTs, 7 Proteins	mRNA
Down	XM_023889673.3	434.234	-0.752582	0.212104	-3.54817	0.000387921	0.00918868	354.752	644.167	712.914	468.316	353.647	365.125	266.607	308.343	LOC111893606	mRNA	phosphatidylinositol/phosphatidylcholine transfer protein SFH6	Supporting evidence includes similarity to: 3 Proteins	mRNA
Down	XM_023884790.3	2078.98	-0.753164	0.212138	-3.55034	0.000384727	0.00917187	1603.03	3177.24	3422.92	2235.55	1860.29	1549.82	1349.33	1433.68	LOC111888659	mRNA	protein LURP-one-related 10	Supporting evidence includes similarity to: 1 Protein	mRNA
Down	XM_052764227.1	119.854	-0.754947	0.196643	-3.83918	0.000123444	0.00470638	142.105	190.743	120.217	150.215	88.4117	97.1703	72.1818	97.7864	LOC128126407	mRNA	30S ribosomal protein S3, chloroplastic	Supporting evidence includes similarity to: 1 Protein	mRNA
Down	XM_023905164.3	189.925	-0.764089	0.177622	-4.30177	1.69443e-05	0.00136282	200.378	271.4	293.553	191.082	133.985	141.339	133.886	153.777	LOC111909353	mRNA	ABC transporter G family member 22	Supporting evidence includes similarity to: 24 Proteins	mRNA
Down	XM_052771753.1	4073.83	-0.770506	0.192918	-3.99396	6.49798e-05	0.00321504	3051.68	5806.23	5820.73	5868.31	3281.26	3244.9	2501.91	3015.61	LOC111899382	mRNA	glucan endo-1,3-beta-glucosidase, acidic	Supporting evidence includes similarity to: 23 ESTs, 21 Proteins	mRNA
Down	XM_042895874.2	218.96	-0.772252	0.185821	-4.15589	3.24019e-05	0.00209656	216.736	299.739	334.557	254.039	133.985	146.246	167.648	198.727	LOC111890012	mRNA	cadmium-induced protein AS8, transcript variant X2	Supporting evidence includes similarity to: 5 Proteins	mRNA
Down	XM_023888778.2	992.596	-0.791563	0.196954	-4.01903	5.84371e-05	0.00301851	803.559	1460.55	1672.79	1095.68	718.231	793.067	719.49	677.408	LOC111892730	mRNA	cytochrome P450 CYP72A219	Supporting evidence includes similarity to: 1 EST, 111 Proteins	mRNA
Down	XM_023894507.3	479.515	-0.794418	0.207131	-3.83533	0.000125395	0.00472957	402.802	597.299	887.182	545.632	367.319	360.217	329.475	346.195	LOC111898610	mRNA	beta-amyrin 28-monooxygenase	Supporting evidence includes similarity to: 3 ESTs, 20 Proteins	mRNA
Down	XM_023878336.3	447.252	-0.825294	0.211735	-3.89777	9.70825e-05	0.00406094	382.355	637.628	810.765	456.166	310.808	342.55	309.683	328.058	LOC111881957	mRNA	early light-induced protein 1, chloroplastic		mRNA
Down	XM_023879051.3	752.297	-0.852928	0.194045	-4.39552	1.10509e-05	0.0010299	662.476	1007.12	1140.66	1064.76	586.981	590.874	377.208	588.296	LOC111882685	mRNA	wall-associated receptor kinase 2	Supporting evidence includes similarity to: 2 ESTs, 41 Proteins	mRNA
Down	XR_002856294.2	186.882	-0.87436	0.229186	-3.81506	0.00013615	0.00499613	144.15	299.739	292.621	230.844	123.959	115.819	142.035	145.891	LOC111909731	ncRNA	uncharacterized LOC111909731		lnc_RNA
Down	XM_023917104.3	153.948	-0.8746	0.203608	-4.29551	1.7429e-05	0.00137051	135.971	243.061	214.34	204.336	114.844	117.782	88.4809	112.77	LOC111921521	mRNA	probable WRKY transcription factor 70	Supporting evidence includes similarity to: 8 ESTs, 8 Proteins	mRNA
Down	XM_023884193.3	278.191	-0.879604	0.192703	-4.56456	5.00551e-06	0.000580046	233.093	403.286	445.455	360.073	184.115	193.359	195.589	210.556	LOC111888087	mRNA	1-aminocyclopropane-1-carboxylate oxidase homolog 1	Supporting evidence includes similarity to: 6 ESTs, 39 Proteins	mRNA
Down	XM_023900695.3	121.103	-0.899525	0.223273	-4.02881	5.60611e-05	0.00293887	111.435	160.224	206.885	152.424	70.1825	92.2627	76.8387	98.575	LOC111905016	mRNA	UPF0481 protein At3g47200	Supporting evidence includes similarity to: 2 ESTs, 4 Proteins	mRNA
Down	XM_023913984.1	661.468	-0.903866	0.216894	-4.16731	3.08211e-05	0.00202959	476.41	909.028	1097.79	965.349	446.616	524.131	428.434	443.982	LOC111918303	mRNA	protein SRC2	Supporting evidence includes similarity to: 2 Proteins	mRNA
Down	XM_023910693.3	481.638	-0.905282	0.21804	-4.15191	3.29716e-05	0.00210421	453.919	616.918	884.386	555.573	377.345	383.774	344.61	236.58	LOC111914992	mRNA	11-beta-hydroxysteroid dehydrogenase-like 2	Supporting evidence includes similarity to: 2 ESTs, 4 Proteins	mRNA
Down	XM_023895343.3	1135.28	-0.921343	0.168779	-5.45888	4.79145e-08	1.50708e-05	1068.34	1766.83	1767.84	1340.89	846.747	876.496	692.713	722.358	LOC111899511	mRNA	uncharacterized LOC111899511	Supporting evidence includes similarity to: 1 EST, 3 Proteins	mRNA
Down	XM_023876575.2	159.071	-0.923239	0.239993	-3.84694	0.0001196	0.00459318	159.485	214.722	302.872	155.737	97.5263	136.431	100.123	105.672	LOC111880170	mRNA	uncharacterized LOC111880170, transcript variant X1	Supporting evidence includes similarity to: 2 ESTs, 1 Protein	mRNA
Down	XM_052765557.1	2603.9	-0.963599	0.191954	-5.01994	5.1687e-07	0.000104645	2541.54	3084.59	3442.49	4703.04	1513.02	1663.67	1585.67	2297.19	LOC128127156	mRNA	chlorophyll a-b binding protein of LHCII type 1-like	Supporting evidence includes similarity to: 219 Proteins	mRNA
Down	XR_002848149.3	171.451	-0.97813	0.184376	-5.30509	1.12615e-07	3.05169e-05	182.999	257.231	251.617	217.59	144.922	99.1334	118.751	99.3636	LOC111885579	ncRNA	uncharacterized LOC111885579		lnc_RNA
Down	XM_023915948.3	129.42	-0.99597	0.233965	-4.25692	2.07263e-05	0.00152748	106.323	223.442	165.881	194.395	96.6148	76.5585	83.824	88.3232	LOC111920383	mRNA	protein DOWNY MILDEW RESISTANCE 6	Supporting evidence includes similarity to: 4 ESTs, 23 Proteins	mRNA
Down	XM_023901138.1	121.95	-1.00139	0.255836	-3.91418	9.07121e-05	0.00392844	105.301	207.093	192.906	145.796	87.5002	101.096	57.0469	78.86	LOC111905442	mRNA	uncharacterized LOC111905442	Supporting evidence includes similarity to: 3 Proteins	mRNA
Down	XM_023884183.3	121.202	-1.0023	0.274763	-3.64789	0.000264407	0.00748367	94.0552	177.664	232.978	142.483	83.8544	87.3552	60.5396	90.689	LOC111888080	mRNA	1-aminocyclopropane-1-carboxylate oxidase homolog 1	Supporting evidence includes similarity to: 3 ESTs, 47 Proteins	mRNA
Down	XM_023893133.3	547.212	-1.00538	0.24859	-4.04433	5.24737e-05	0.00284521	382.355	1063.8	676.569	799.671	408.334	388.681	331.803	326.48	LOC111897180	mRNA	metalloendoproteinase 2-MMP	Supporting evidence includes similarity to: 3 ESTs, 5 Proteins	mRNA
Down	XM_023887374.1	139.153	-1.05828	0.290833	-3.63877	0.000273941	0.00758017	96.0999	261.591	244.161	150.215	79.2971	97.1703	88.4809	96.2092	LOC111891314	mRNA	uncharacterized LOC111891314	Supporting evidence includes similarity to: 3 Proteins	mRNA
Down	XM_023900747.3	140.344	-1.14651	0.314826	-3.64174	0.000270798	0.00753626	126.77	221.262	203.157	223.113	51.9533	66.7433	81.4956	148.257	LOC111905064	mRNA	polyphenol oxidase I, chloroplastic	Supporting evidence includes similarity to: 3 ESTs, 16 Proteins	mRNA
Down	XM_023915909.3	148.745	-1.15396	0.275983	-4.18127	2.8989e-05	0.0019489	124.725	283.39	205.953	207.649	101.172	119.745	58.2111	89.1118	LOC111920332	mRNA	probable leucine-rich repeat receptor-like protein kinase At1g35710	Supporting evidence includes similarity to: 5 Proteins	mRNA
Down	XM_023880101.3	61.7318	-1.25118	0.286992	-4.35965	1.30271e-05	0.00115102	82.8095	120.986	88.5318	55.2259	39.1928	44.1683	33.7625	29.1782	LOC111883782	mRNA	probable WRKY transcription factor 70	Supporting evidence includes similarity to: 3 Proteins	mRNA
Down	XR_002850661.3	29.4616	-1.29408	0.331342	-3.90557	9.40055e-05	0.00398991	36.8042	56.678	33.5489	40.8672	20.9636	14.7228	13.9707	18.1378	LOC111892761	ncRNA	uncharacterized LOC111892761		lnc_RNA
Down	XM_023907323.2	451.938	-1.34648	0.283583	-4.74809	2.05349e-06	0.000300028	340.439	766.243	727.825	759.909	285.287	339.605	250.308	145.891	LOC111911571	mRNA	probable aspartyl protease At4g16563	Supporting evidence includes similarity to: 4 Proteins	mRNA
Down	XM_042895753.2	34.4546	-1.35136	0.36754	-3.67677	0.000236206	0.00696906	25.5585	61.0379	65.234	46.3898	20.9636	23.5564	13.9707	18.9264	LOC122194705	mRNA	uncharacterized LOC122194705		mRNA
Down	XM_023894922.3	64.6399	-1.39853	0.282543	-4.9498	7.42879e-07	0.000136303	56.2287	125.346	98.7829	94.9886	32.8126	39.2607	30.2698	39.43	LOC111899040	mRNA	pelargonidin 3-O-(6-caffeoylglucoside) 5-O-(6-O-malonylglucoside) 4'''-malonyltransferase	Supporting evidence includes similarity to: 1 EST, 5 Proteins	mRNA
Down	XM_023883306.3	53.6401	-1.5452	0.352969	-4.37773	1.1992e-05	0.00107222	39.8712	93.7367	91.3276	94.9886	41.0157	25.5195	19.7918	22.8694	LOC111887144	mRNA	putative UPF0481 protein At3g02645	Supporting evidence includes similarity to: 1 Protein	mRNA
Down	XM_052769329.1	26.2775	-1.6149	0.456778	-3.53542	0.000407132	0.00938736	42.9382	34.8788	42.868	38.6581	10.0261	5.88911	8.14956	26.8124	LOC111895824	mRNA	MDIS1-interacting receptor like kinase 2-like	Supporting evidence includes similarity to: 2 Proteins	mRNA
Down	XM_052767533.1	13.1981	-1.68819	0.477161	-3.53799	0.000403187	0.00935669	16.3574	18.5293	19.5702	26.5084	6.38022	4.90759	4.65689	8.6746	LOC111881209	mRNA	uncharacterized LOC111881209, transcript variant X2	Supporting evidence includes similarity to: 2 ESTs, 12 Proteins	mRNA
Down	XM_023882033.3	20.9464	-1.81242	0.456249	-3.97243	7.11426e-05	0.00338677	25.5585	51.2282	20.5021	33.1356	13.6719	7.85215	9.31378	6.3088	LOC111885798	mRNA	protein LURP-one-related 15	Supporting evidence includes similarity to: 1 EST, 3 Proteins	mRNA
Down	XM_023909265.3	23.1016	-1.81927	0.457127	-3.9798	6.89738e-05	0.00333739	18.4021	38.1487	44.7319	43.0762	17.3178	7.85215	5.82111	9.4632	LOC111913546	mRNA	dof zinc finger protein DOF1.7	Supporting evidence includes similarity to: 2 Proteins	mRNA
Down	XM_052768725.1	123.894	-2.15488	0.449774	-4.79104	1.65921e-06	0.000251942	49.0723	303.009	322.442	134.751	37.3699	51.039	47.7331	45.7388	LOC111889957	mRNA	uncharacterized LOC111889957	Supporting evidence includes similarity to: 7 ESTs, 17 Proteins	mRNA

## Sheet: 15d UP Padj=0.01
Supplementary Table 2C. Output from DESeq2 differential expression analysis of lettuce (Lactuca sativa cv. Green Oakleaf) 22 days after treatment (15 Days after transplanting) with Pseudomonas psychrotolerans strain IALR 632, relative to the untreated control. Differentially expressed transcripts were identified using an
adjusted p-value threshold of Padj ≤ 0.01. This table also incorporates transcript count data generated via the Read Mapping and Transcript Assembly (RMTA) pipeline. Each transcript is annotated with its corresponding gene ID and associated metadata from the L. sativa cv. Salinas v11
reference genome, including gene product description, model evidence, transcript biotype, and genomic feature classification.
Gene Regulation	transcript_id	baseMean	log2FoldChange	pvalue	padj	CK_9	CK_10	CK_11	CK_12	T_9	T_10	T_11	T_12	gene_id	gbkey	product	model_evidence	transcript_biotype
Up	XM_023881316.3	59.584	9.08459	1.10421e-17	2.33361e-16	0	0	0	0	152.306	74.2499	149.879	100.237	LOC111885020	mRNA	costunolide synthase	Supporting evidence includes similarity to: 21 Proteins	mRNA
Up	XM_023877449.3	38.3926	8.44925	8.79954e-16	1.44037e-14	0	0	0	0	89.6484	74.2499	81.2902	61.9523	LOC111881059	mRNA	DUF724 domain-containing protein 6	Supporting evidence includes similarity to: 2 ESTs, 9 Proteins	mRNA
Up	XM_023898302.3	26.1532	7.89456	3.05929e-13	3.62939e-12	0	0	0	0	68.4412	36.2999	66.895	37.589	LOC111902473	mRNA	short-chain dehydrogenase reductase 3b	Supporting evidence includes similarity to: 2 ESTs, 18 Proteins	mRNA
Up	XM_023914356.3	39.5132	7.76462	1.69341e-13	2.07441e-12	0	1.006	0	0	104.108	70.9499	71.1289	68.9132	LOC111918736	mRNA	protein LITTLE ZIPPER 1	Supporting evidence includes similarity to: 1 Protein	mRNA
Up	XM_023907396.3	21.1372	7.58675	4.85206e-12	5.04214e-11	0	0	0	0	66.5133	42.0749	27.0967	33.4125	LOC111911640	mRNA	tyrosine N-monooxygenase	Supporting evidence includes similarity to: 6 Proteins	mRNA
Up	XM_023878794.3	19.1158	7.44105	6.69712e-11	6.05874e-10	0	0	0	0	75.189	28.875	20.3225	28.5398	LOC111882425	mRNA	auxin efflux carrier component 5	Supporting evidence includes similarity to: 11 Proteins	mRNA
Up	XM_023874483.3	124.508	6.87784	1.30025e-17	2.72289e-16	2.67799	1.006	2.63551	2.27002	164.837	160.875	127.863	533.903	LOC111877984	mRNA	13S globulin seed storage protein 1	Supporting evidence includes similarity to: 12 ESTs, 6 Proteins	mRNA
Up	XM_023910120.3	65.4142	6.7717	3.38775e-19	8.68557e-18	1.339	0	0	3.40504	163.873	132.825	120.242	101.63	LOC111914366	mRNA	LOB domain-containing protein 25	Supporting evidence includes similarity to: 5 Proteins	mRNA
Up	XM_023892795.3	6.87258	5.97102	3.90126e-07	2.12974e-06	0	0	0	0	14.4594	7.42499	17.7822	15.314	LOC111896808	mRNA	RING-H2 finger protein ATL66		mRNA
Up	XM_023892480.2	6.32787	5.85316	1.44954e-06	7.26173e-06	0	0	0	0	10.6036	5.77499	20.3225	13.9219	LOC111896491	mRNA	F-box/FBD/LRR-repeat protein At1g13570	Supporting evidence includes similarity to: 1 EST, 4 Proteins	mRNA
Up	XM_023896490.3	34.7541	5.8325	9.25072e-14	1.17638e-12	0	0	5.27102	0	74.225	61.0499	88.0644	49.4226	LOC111900606	mRNA	transcription factor MYB16	Supporting evidence includes similarity to: 55 Proteins	mRNA
Up	XM_023878984.3	10.1573	5.78629	2.89498e-07	1.60539e-06	0	0	0	1.13501	28.9188	14.025	21.1693	16.0101	LOC111882608	mRNA	uncharacterized LOC111882608	Supporting evidence includes similarity to: 5 Proteins	mRNA
Up	XM_052766199.1	177.053	5.74746	1.36254e-06	6.85409e-06	0	10.06	15.8131	0	571.629	351.449	162.58	304.889	LOC111906131	mRNA	early nodulin-93	Supporting evidence includes similarity to: 12 Proteins	mRNA
Up	XM_023881040.3	149.515	5.68031	1.55364e-11	1.52707e-10	1.339	12.072	9.22429	0	478.125	212.025	275.201	208.132	LOC111884729	mRNA	secoisolariciresinol dehydrogenase	Supporting evidence includes similarity to: 1 EST, 21 Proteins	mRNA
Up	XM_023901440.3	307.74	5.63229	1.93512e-13	2.35655e-12	0	26.156	10.542	11.3501	884.916	573.374	441.169	514.413	LOC111905714	mRNA	1-aminocyclopropane-1-carboxylate oxidase 1	Supporting evidence includes similarity to: 12 Proteins	mRNA
Up	XM_023901374.3	5.12765	5.54392	4.68192e-06	2.1783e-05	0	0	0	0	11.5675	14.025	8.46773	6.96093	LOC111905679	mRNA	S-type anion channel SLAH1	Supporting evidence includes similarity to: 5 ESTs, 10 Proteins	mRNA
Up	XM_052764651.1	13.0727	5.41653	6.61912e-05	0.000253563	1.339	0	0	1.13501	14.4594	6.59999	1.69355	79.3546	LOC111890250	mRNA	lipoxygenase 2, chloroplastic-like	Supporting evidence includes similarity to: 12 ESTs, 81 Proteins	mRNA
Up	XM_023912381.3	4.6048	5.38576	0.000199594	0.000701835	0	0	0	0	13.4955	2.475	19.4758	1.39219	LOC111916723	mRNA	protein JINGUBANG	Supporting evidence includes similarity to: 9 Proteins	mRNA
Up	XM_052765180.1	4.14125	5.24711	7.78255e-05	0.00029518	0	0	0	0	8.67565	6.59999	2.54032	15.314	LOC111907119	mRNA	CBS domain-containing protein CBSX5	Supporting evidence includes similarity to: 6 Proteins	mRNA
Up	XM_023910066.2	6.92703	5.23415	9.99883e-05	0.000372347	0	0	1.31776	0	11.5675	7.42499	1.69355	33.4125	LOC111914289	mRNA	polyphenol oxidase I, chloroplastic	Supporting evidence includes similarity to: 16 Proteins	mRNA
Up	XR_008226839.1	4.02294	5.19776	3.20877e-05	0.000129819	0	0	0	0	6.74773	11.55	7.62095	6.26484	LOC122196152	ncRNA	uncharacterized LOC122196152		lnc_RNA
Up	XM_042902393.2	6.78243	5.19231	2.57711e-05	0.000105795	0	1.006	0	0	26.9909	6.59999	12.7016	6.96093	LOC111893528	mRNA	putative receptor-like protein kinase At5g39000		mRNA
Up	XM_023899016.3	6.72097	5.18578	9.82059e-06	4.31856e-05	0	0	1.31776	0	12.5315	7.42499	14.3951	18.0984	LOC111903238	mRNA	transcription factor CSA	Supporting evidence includes similarity to: 10 Proteins	mRNA
Up	XM_052763970.1	3.72386	5.07795	9.52585e-05	0.000355886	0	0	0	0	13.4955	4.94999	5.08064	6.26484	LOC111904912	mRNA	uncharacterized LOC111904912		mRNA
Up	XM_023913642.3	6.08924	5.04486	1.44814e-05	6.19306e-05	0	1.006	0	0	10.6036	10.725	15.2419	11.1375	LOC111917996	mRNA	two-component response regulator-like APRR5	Supporting evidence includes similarity to: 3 Proteins	mRNA
Up	XM_023902112.3	10.0455	5.02789	5.10369e-06	2.35599e-05	0	0	2.63551	0	21.2071	15.675	14.3951	26.4515	LOC111906351	mRNA	protein RGF1 INDUCIBLE TRANSCRIPTION FACTOR 1	Supporting evidence includes similarity to: 4 Proteins	mRNA
Up	XM_023909779.3	5.99228	5.00746	2.45889e-05	0.000101323	0	0	1.31776	0	17.3513	7.42499	9.3145	12.5297	LOC111914034	mRNA	basic leucine zipper 43	Supporting evidence includes similarity to: 10 Proteins	mRNA
Up	XM_023881503.3	3.26757	4.90028	0.000376365	0.00125658	0	0	0	0	3.85584	14.025	3.38709	4.87265	LOC111885227	mRNA	LOB domain-containing protein 33	Supporting evidence includes similarity to: 1 EST	mRNA
Up	XM_023880189.3	5.43919	4.86514	5.63962e-05	0.000218345	0	0	1.31776	0	15.4234	5.77499	8.46773	12.5297	LOC111883858	mRNA	probable caffeoyl-CoA O-methyltransferase At4g26220	Supporting evidence includes similarity to: 50 Proteins	mRNA
Up	XM_023898009.2	5.35601	4.86059	6.03583e-05	0.000232554	0	1.006	0	0	9.63961	13.2	5.08064	13.9219	LOC111902140	mRNA	uncharacterized LOC111902140		mRNA
Up	XM_052765444.1	3.11758	4.83556	0.000279895	0.000957827	0	0	0	0	4.8198	3.29999	8.46773	8.35311	LOC111892386	mRNA	sodium/hydrogen exchanger 4, transcript variant X1	Supporting evidence includes similarity to: 28 Proteins	mRNA
Up	XM_023906609.3	71.1451	4.80227	6.6417e-08	4.04881e-07	0	3.018	15.8131	1.13501	165.801	113.025	103.306	167.062	LOC111910792	mRNA	cytosolic sulfotransferase 12	Supporting evidence includes similarity to: 19 Proteins	mRNA
Up	XM_023910589.3	5.17118	4.78725	9.72571e-05	0.000362698	1.339	0	0	0	16.3873	7.42499	5.08064	11.1375	LOC111914881	mRNA	polyphenol oxidase I, chloroplastic	Supporting evidence includes similarity to: 4 ESTs, 10 Proteins	mRNA
Up	XM_023873428.3	175.127	4.78363	0.00046406	0.00152113	0	29.174	19.7663	0	489.692	362.999	185.443	313.938	LOC111876863	mRNA	stearoyl-[acyl-carrier-protein] 9-desaturase 6, chloroplastic	Supporting evidence includes similarity to: 6 ESTs, 82 Proteins	mRNA
Up	XM_023890541.3	8.29738	4.76149	1.58349e-05	6.71911e-05	0	1.006	1.31776	0	11.5675	18.15	16.9355	17.4023	LOC111894465	mRNA	zinc finger protein WIP6	Supporting evidence includes similarity to: 12 Proteins	mRNA
Up	XM_023883107.3	24.894	4.7544	9.14402e-12	9.26039e-11	0	2.012	3.95327	1.13501	59.7656	65.9999	32.1774	34.1085	LOC111886865	mRNA	36.4 kDa proline-rich protein	Supporting evidence includes similarity to: 1 EST, 5 Proteins	mRNA
Up	XM_023887893.3	11.9614	4.68658	8.6975e-07	4.50667e-06	0	1.006	2.63551	0	27.9549	29.7	21.1693	13.2258	LOC111891829	mRNA	protein RGF1 INDUCIBLE TRANSCRIPTION FACTOR 1	Supporting evidence includes similarity to: 2 Proteins	mRNA
Up	XR_002845817.3	2.79288	4.68309	0.00131989	0.0039589	0	0	0	0	4.8198	3.29999	1.69355	12.5297	LOC111878513	ncRNA	uncharacterized LOC111878513		lnc_RNA
Up	XM_023882120.3	19.5021	4.68125	4.80635e-10	3.89668e-09	0	3.018	1.31776	1.13501	49.162	46.1999	24.5564	30.6281	LOC111885880	mRNA	uncharacterized LOC111885880	Supporting evidence includes similarity to: 6 Proteins	mRNA
Up	XM_052763825.1	2.77944	4.68069	0.00234438	0.0066564	0	0	0	0	1.92792	3.29999	1.69355	15.314	LOC128126092	mRNA	uncharacterized LOC128126092	Supporting evidence includes similarity to: 2 Proteins	mRNA
Up	XM_023904331.3	2.76107	4.6691	0.00163478	0.0048004	0	0	0	0	0.963961	6.59999	3.38709	11.1375	LOC111908510	mRNA	putative F-box/FBD/LRR-repeat protein At4g13965	Supporting evidence includes similarity to: 1 Protein	mRNA
Up	XM_023877200.3	11.3699	4.60989	8.30834e-07	4.32125e-06	1.339	0	1.31776	1.13501	14.4594	25.575	26.25	20.8828	LOC111880788	mRNA	uncharacterized LOC111880788		mRNA
Up	XM_023906384.3	34.0863	4.6053	8.52695e-17	1.57661e-15	2.67799	2.012	6.58878	0	65.5493	56.0999	81.2902	58.4718	LOC111910548	mRNA	uncharacterized LOC111910548	Supporting evidence includes similarity to: 2 ESTs, 5 Proteins	mRNA
Up	XM_023904902.3	2.64208	4.60327	0.000995552	0.00305693	0	0	0	0	1.92792	5.77499	5.08064	8.35311	LOC111909114	mRNA	UPF0481 protein At3g47200	Supporting evidence includes similarity to: 2 Proteins	mRNA
Up	XM_023879114.3	440.038	4.59419	2.48315e-19	6.49512e-18	9.37298	38.2279	59.299	32.9153	1188.56	963.598	565.644	662.68	LOC111882751	mRNA	pyruvate decarboxylase 1	Supporting evidence includes similarity to: 4 ESTs, 30 Proteins	mRNA
Up	XM_023906466.3	65.0082	4.59415	8.0684e-22	2.84387e-20	1.339	12.072	2.63551	3.40504	161.945	73.4249	156.653	108.59	LOC111910638	mRNA	homeobox protein knotted-1-like 6	Supporting evidence includes similarity to: 1 EST, 17 Proteins	mRNA
Up	XM_023874241.3	91.1424	4.57612	7.93884e-31	1.03305e-28	1.339	9.05399	9.22429	9.0801	266.053	128.7	141.411	164.278	LOC111877733	mRNA	geranylgeranyl diphosphate reductase, chloroplastic	Supporting evidence includes similarity to: 1 EST, 107 Proteins	mRNA
Up	XM_023903968.2	2.57542	4.55471	0.000813219	0.00253893	0	0	0	0	3.85584	4.94999	7.62095	4.17656	LOC111908135	mRNA	benzoate carboxyl methyltransferase	Supporting evidence includes similarity to: 19 Proteins	mRNA
Up	XM_023889963.3	29.2523	4.54644	2.01873e-14	2.76456e-13	1.339	1.006	6.58878	1.13501	72.2971	48.6749	58.4273	44.5499	LOC111893875	mRNA	PLASMODESMATA CALLOSE-BINDING PROTEIN 3	Supporting evidence includes similarity to: 2 Proteins	mRNA
Up	XM_023901720.3	4.32246	4.53794	0.000397739	0.00132069	0	0	1.31776	0	3.85584	5.77499	7.62095	16.0101	LOC111905986	mRNA	protein DETOXIFICATION 24	Supporting evidence includes similarity to: 16 Proteins	mRNA
Up	XM_052767734.1	2.49882	4.51873	0.00103394	0.00316174	0	0	0	0	2.89188	6.59999	4.23386	6.26484	LOC128129021	mRNA	uncharacterized LOC128129021	Supporting evidence includes similarity to: 2 Proteins	mRNA
Up	XM_023908026.2	2.49745	4.49762	0.00167574	0.00490813	0	0	0	0	9.63961	2.475	5.08064	2.78437	LOC111912300	mRNA	glutaredoxin-C1	Supporting evidence includes similarity to: 1 EST, 13 Proteins	mRNA
Up	XM_052770536.1	4.23203	4.48894	0.000252349	0.000872072	0	0	1.31776	0	7.71169	8.24999	11.008	5.56874	LOC111920677	mRNA	exocyst complex component SEC3A	Supporting evidence includes similarity to: 9 Proteins	mRNA
Up	XM_023917355.3	257.656	4.48512	6.83108e-12	6.99332e-11	6.69498	32.1919	43.4859	5.67506	593.8	554.399	348.87	476.127	LOC111921768	mRNA	non-symbiotic hemoglobin 2	Supporting evidence includes similarity to: 4 ESTs, 8 Proteins	mRNA
Up	XM_023911130.2	6.82584	4.4838	9.22863e-05	0.000345719	0	2.012	0	0	13.4955	10.725	18.629	9.7453	LOC111915466	mRNA	uncharacterized LOC111915466	Supporting evidence includes similarity to: 5 Proteins	mRNA
Up	XM_023881726.3	2.45162	4.47584	0.00283154	0.00787743	0	0	0	0	9.63961	4.94999	0.846773	4.17656	LOC111885472	mRNA	ABC transporter G family member 10	Supporting evidence includes similarity to: 7 Proteins	mRNA
Up	XM_023900426.3	2.41977	4.46876	0.00171867	0.0050205	0	0	0	0	4.8198	1.65	5.92741	6.96093	LOC111904693	mRNA	probable aspartic proteinase GIP2	Supporting evidence includes similarity to: 2 Proteins	mRNA
Up	XM_023874694.3	16.8988	4.46567	5.50837e-09	3.91374e-08	0	3.018	1.31776	1.13501	41.4503	36.2999	33.8709	18.0984	LOC111878182	mRNA	uncharacterized LOC111878182		mRNA
Up	XM_023875596.3	4.08549	4.45141	0.000474886	0.00155342	0	0	1.31776	0	3.85584	9.89998	5.08064	12.5297	LOC111879120	mRNA	transmembrane emp24 domain-containing protein p24delta9-like	Supporting evidence includes similarity to: 12 Proteins	mRNA
Up	XM_023881382.3	2.41839	4.4505	0.0028058	0.00781002	0	0	0	0	9.63961	5.77499	2.54032	1.39219	LOC111885092	mRNA	receptor-like cytosolic serine/threonine-protein kinase RBK2	Supporting evidence includes similarity to: 15 Proteins	mRNA
Up	XM_023916326.3	30.0905	4.41792	3.04606e-12	3.21874e-11	0	3.018	7.90653	0	85.7925	56.0999	55.887	32.0203	LOC111920769	mRNA	cytochrome P450 76T24	Supporting evidence includes similarity to: 14 Proteins	mRNA
Up	XM_023895335.3	6.64884	4.40753	0.000350882	0.00118006	0	0	0	2.27002	24.099	8.24999	14.3951	4.17656	LOC111899501	mRNA	vacuolar iron transporter homolog 4	Supporting evidence includes similarity to: 2 ESTs, 33 Proteins	mRNA
Up	XM_023915392.3	3.97471	4.40394	0.000563264	0.0018161	0	1.006	0	0	9.63961	9.89998	8.46773	2.78437	LOC111919817	mRNA	cytochrome P450 76T24	Supporting evidence includes similarity to: 17 Proteins	mRNA
Up	XM_023873978.3	2.30346	4.39954	0.00264071	0.00740028	0	0	0	0	2.89188	1.65	7.62095	6.26484	LOC111877458	mRNA	zinc finger protein WIP2	Supporting evidence includes similarity to: 17 Proteins	mRNA
Up	XM_023873671.3	3.90139	4.38514	0.00125803	0.00379317	0	0	0	1.13501	9.63961	4.12499	1.69355	14.6179	LOC111877138	mRNA	zinc finger protein 3	Supporting evidence includes similarity to: 3 Proteins	mRNA
Up	XM_023885281.2	3.87673	4.38023	0.00037381	0.00124925	0	1.006	0	0	5.78377	8.24999	7.62095	8.35311	LOC111889141	mRNA	uncharacterized LOC111889141		mRNA
Up	XM_023874243.3	15.2023	4.34464	3.2613e-08	2.07845e-07	0	5.02999	0	0	23.1351	27.225	27.9435	38.2851	LOC111877734	mRNA	geranylgeranyl diphosphate reductase, chloroplastic	Supporting evidence includes similarity to: 3 ESTs, 85 Proteins	mRNA
Up	XM_023904715.3	91.0258	4.3214	1.29477e-30	1.62092e-28	1.339	17.102	7.90653	6.81007	222.675	190.575	155.806	125.993	LOC111908927	mRNA	transcription factor bHLH94	Supporting evidence includes similarity to: 2 ESTs, 18 Proteins	mRNA
Up	XM_023895977.3	2.17233	4.30846	0.00253314	0.00713264	0	0	0	0	2.89188	5.77499	5.92741	2.78437	LOC111900091	mRNA	uncharacterized LOC111900091	Supporting evidence includes similarity to: 4 Proteins	mRNA
Up	XM_023893025.3	12.2736	4.28214	1.42251e-06	7.13322e-06	0	1.006	3.95327	0	38.5584	12.375	18.629	23.6672	LOC111897051	mRNA	kirola	Supporting evidence includes similarity to: 9 Proteins	mRNA
Up	XM_023875557.3	43.1738	4.27965	2.93954e-18	6.64104e-17	6.69498	2.012	7.90653	1.13501	115.675	76.7249	55.887	79.3546	LOC111879079	mRNA	uncharacterized LOC111879079	Supporting evidence includes similarity to: 1 EST, 2 Proteins	mRNA
Up	XM_023910152.3	57.6425	4.27561	2.55622e-20	7.56628e-19	1.339	6.03599	13.1776	2.27002	160.981	113.85	85.524	77.9624	LOC111914401	mRNA	kirola	Supporting evidence includes similarity to: 1 EST, 1 Protein	mRNA
Up	XR_006185167.2	3.61861	4.27444	0.00255559	0.00718608	0	1.006	0	0	1.92792	18.15	5.08064	2.78437	LOC122195143	ncRNA	uncharacterized LOC122195143		lnc_RNA
Up	XR_006191410.2	2.10541	4.25882	0.00327003	0.00895051	0	0	0	0	3.85584	4.12499	6.77418	2.08828	LOC122197746	ncRNA	uncharacterized LOC122197746		lnc_RNA
Up	XM_023877950.3	20.7823	4.24427	1.86064e-11	1.81076e-10	1.339	2.012	3.95327	1.13501	46.2701	34.6499	44.879	32.0203	LOC111881554	mRNA	cysteine-rich receptor-like protein kinase 2	Supporting evidence includes similarity to: 6 Proteins	mRNA
Up	XM_023875010.3	3.52722	4.23394	0.000668128	0.00212311	0	1.006	0	0	6.74773	7.42499	6.77418	6.26484	LOC111878501	mRNA	uncharacterized LOC111878501	Supporting evidence includes similarity to: 1 EST, 23 Proteins	mRNA
Up	XM_023907349.3	8.98544	4.22769	1.55887e-05	6.62417e-05	0	0	3.95327	0	23.1351	17.325	13.5484	13.9219	LOC111911597	mRNA	probable indole-3-pyruvate monooxygenase YUCCA4	Supporting evidence includes similarity to: 46 Proteins	mRNA
Up	XM_023908446.3	8.9733	4.22275	2.48081e-05	0.000102104	0	0	3.95327	0	22.1711	22.275	10.1613	13.2258	LOC111912718	mRNA	indole-3-acetic acid-amido synthetase GH3.5	Supporting evidence includes similarity to: 1 EST, 48 Proteins	mRNA
Up	XM_023899417.3	22.9577	4.21229	1.75135e-12	1.90712e-11	0	4.02399	3.95327	1.13501	47.2341	34.6499	47.4193	45.246	LOC111903665	mRNA	glyoxylase I 4	Supporting evidence includes similarity to: 19 Proteins	mRNA
Up	XM_023901548.2	31.5941	4.19005	4.5261e-16	7.66326e-15	2.67799	2.012	6.58878	2.27002	71.3331	47.8499	52.4999	67.521	LOC111905828	mRNA	delta-1-pyrroline-5-carboxylate dehydrogenase 12A1, mitochondrial	Supporting evidence includes similarity to: 14 Proteins	mRNA
Up	XM_023879081.3	3.44967	4.18465	0.000856231	0.00266117	0	0	1.31776	0	6.74773	4.94999	7.62095	6.96093	LOC111882715	mRNA	UDP-glucosyltransferase 29	Supporting evidence includes similarity to: 13 Proteins	mRNA
Up	XM_023904461.3	3.43167	4.18401	0.001736	0.0050667	0	1.006	0	0	13.4955	3.29999	3.38709	6.26484	LOC111908643	mRNA	mannose/glucose-specific lectin	Supporting evidence includes similarity to: 8 Proteins	mRNA
Up	XM_023909881.3	24.756	4.16996	0.00194584	0.00561969	9.37298	0	1.31776	0	65.5493	92.3999	12.7016	16.7062	LOC111914136	mRNA	root allergen protein	Supporting evidence includes similarity to: 48 ESTs, 9 Proteins	mRNA
Up	XM_023883974.3	19.3532	4.13881	4.03923e-10	3.31108e-09	0	2.012	5.27102	1.13501	28.9188	42.0749	48.266	27.1476	LOC111887825	mRNA	protein RGF1 INDUCIBLE TRANSCRIPTION FACTOR 1	Supporting evidence includes similarity to: 1 EST, 5 Proteins	mRNA
Up	XM_023878519.3	13.7604	4.13631	7.09923e-08	4.30238e-07	1.339	2.012	1.31776	1.13501	39.5224	23.1	22.8629	18.7945	LOC111882168	mRNA	CASP-like protein 3A1	Supporting evidence includes similarity to: 6 Proteins	mRNA
Up	XM_023873645.3	35.1782	4.12931	2.78164e-15	4.25681e-14	0	6.03599	5.27102	3.40504	95.4321	41.2499	61.8144	68.2171	LOC111877105	mRNA	polyprenol reductase 2	Supporting evidence includes similarity to: 1 EST, 15 Proteins	mRNA
Up	XM_023914997.3	16.4341	4.12764	6.24148e-09	4.38493e-08	2.67799	0	0	4.54005	29.8828	28.05	24.5564	41.7656	LOC111919437	mRNA	11S globulin seed storage protein 1	Supporting evidence includes similarity to: 11 ESTs, 7 Proteins	mRNA
Up	XM_023905491.3	5.44094	4.09988	0.000361183	0.00121149	0	0	1.31776	1.13501	12.5315	10.725	10.1613	7.65702	LOC111909705	mRNA	uncharacterized LOC111909705		mRNA
Up	XM_023888143.3	3.2635	4.09929	0.00148086	0.00439394	0	0	1.31776	0	5.78377	9.89998	4.23386	4.87265	LOC111892078	mRNA	F-box/kelch-repeat protein SKIP25	Supporting evidence includes similarity to: 5 Proteins	mRNA
Up	XM_023909575.2	8.1214	4.09817	3.45769e-05	0.000138993	1.339	1.006	1.31776	0	21.2071	19.8	8.46773	11.8336	LOC111913864	mRNA	peroxidase 16	Supporting evidence includes similarity to: 1 EST, 45 Proteins	mRNA
Up	XM_023916457.3	29.1677	4.07511	1.33829e-15	2.12504e-14	1.339	3.018	6.58878	2.27002	56.8737	61.8749	53.3467	48.0304	LOC111920881	mRNA	uncharacterized LOC111920881		mRNA
Up	XM_023872427.3	5.39177	4.07063	0.000687107	0.0021764	1.339	0	1.31776	0	9.63961	16.5	10.1613	4.17656	LOC111875896	mRNA	cysteine proteinase inhibitor 5	Supporting evidence includes similarity to: 2 Proteins	mRNA
Up	XM_023887582.3	7.92007	4.06955	3.64821e-05	0.000145999	1.339	0	0	2.27002	11.5675	11.55	22.0161	14.6179	LOC111891536	mRNA	probable protein phosphatase 2C 72	Supporting evidence includes similarity to: 5 ESTs, 7 Proteins	mRNA
Up	XR_008226799.1	3.18983	4.0597	0.00149367	0.00442711	1.339	0	0	0	7.71169	4.12499	6.77418	5.56874	LOC128128769	ncRNA	uncharacterized LOC128128769		lnc_RNA
Up	XM_023914816.3	3.15512	4.05691	0.00208023	0.00597861	0	0	0	1.13501	6.74773	2.475	9.3145	5.56874	LOC111919205	mRNA	uncharacterized LOC111919205	Supporting evidence includes similarity to: 2 Proteins	mRNA
Up	XM_023897587.3	5.23357	4.05609	0.000562538	0.00181433	1.339	1.006	0	0	11.5675	6.59999	14.3951	6.96093	LOC111901704	mRNA	dehydration-responsive element-binding protein 1B	Supporting evidence includes similarity to: 158 Proteins	mRNA
Up	XR_002847001.2	13.2216	4.04483	1.58163e-07	9.09758e-07	4.01699	0	1.31776	1.13501	22.1711	35.4749	22.8629	18.7945	LOC111881946	ncRNA	uncharacterized LOC111881946		lnc_RNA
Up	XM_023913553.3	10.5402	4.03545	3.95038e-06	1.86181e-05	0	0	5.27102	0	16.3873	18.975	18.629	25.0593	LOC111917915	mRNA	LOB domain-containing protein 41	Supporting evidence includes similarity to: 2 ESTs, 18 Proteins	mRNA
Up	XM_023886979.3	969.677	4.02951	1.29833e-29	1.34987e-27	87.0348	142.852	162.084	55.6156	2453.28	1640.92	1570.76	1644.87	LOC111890876	mRNA	sucrose synthase	Supporting evidence includes similarity to: 1 EST, 118 Proteins	mRNA
Up	XM_023913790.3	51.0114	4.02923	8.77572e-23	3.53937e-21	5.35599	10.06	7.90653	0	109.892	84.1499	82.137	108.59	LOC111918122	mRNA	uncharacterized LOC111918122	Supporting evidence includes similarity to: 37 Proteins	mRNA
Up	XM_023893781.3	80.5703	4.02492	2.86164e-26	1.84446e-24	9.37298	13.078	2.63551	11.3501	145.558	107.25	228.629	126.689	LOC111897843	mRNA	delta-9 acyl-lipid desaturase 1	Supporting evidence includes similarity to: 25 Proteins	mRNA
Up	XM_023897893.3	3.07372	4.00611	0.00231077	0.00657269	1.339	0	0	0	3.85584	6.59999	9.3145	3.48046	LOC111902021	mRNA	homeobox protein knotted-1-like 6	Supporting evidence includes similarity to: 1 EST, 12 Proteins	mRNA
Up	XM_023882604.3	3.0491	3.99538	0.00238711	0.00676288	0	0	1.31776	0	7.71169	2.475	5.92741	6.96093	LOC111886375	mRNA	mavicyanin	Supporting evidence includes similarity to: 2 Proteins	mRNA
Up	XR_006191222.2	5.08346	3.98707	0.000651655	0.00207523	0	0	2.63551	0	9.63961	10.725	9.3145	8.35311	LOC122197616	ncRNA	uncharacterized LOC122197616		lnc_RNA
Up	XM_023876882.1	3.03617	3.98173	0.00270727	0.0075653	0	0	1.31776	0	6.74773	4.12499	9.3145	2.78437	LOC111880448	mRNA	uncharacterized LOC111880448	Supporting evidence includes similarity to: 1 Protein	mRNA
Up	XM_023898309.3	3.00619	3.97869	0.00214812	0.00615576	0	0	1.31776	0	5.78377	6.59999	3.38709	6.96093	LOC111902479	mRNA	receptor-like protein kinase HERK 1	Supporting evidence includes similarity to: 1 EST	mRNA
Up	XM_023910687.3	3.02229	3.9736	0.00243199	0.00687684	1.339	0	0	0	8.67565	6.59999	3.38709	4.17656	LOC111914986	mRNA	protein TAPETUM DETERMINANT 1	Supporting evidence includes similarity to: 5 Proteins	mRNA
Up	XM_023874122.3	41.0791	3.90259	3.37946e-15	5.15642e-14	2.67799	3.018	14.4953	1.13501	92.5403	94.8748	63.508	56.3835	LOC111877600	mRNA	axial regulator YABBY 5	Supporting evidence includes similarity to: 1 EST, 44 Proteins	mRNA
Up	XR_008231997.1	2.8442	3.89939	0.00307556	0.00846976	1.339	0	0	0	3.85584	4.12499	5.08064	8.35311	LOC128133349	ncRNA	uncharacterized LOC128133349		lnc_RNA
Up	XM_023903496.3	377.118	3.88936	0.00154086	0.00455369	5.35599	17.102	167.355	1.13501	724.899	815.099	701.975	584.022	LOC111907682	mRNA	glycine-rich protein 5-like	Supporting evidence includes similarity to: 11 ESTs, 4 Proteins	mRNA
Up	XM_023904074.3	2.80831	3.87477	0.00296009	0.00818883	0	0	1.31776	0	3.85584	4.94999	6.77418	5.56874	LOC111908243	mRNA	anthocyanidin 3-O-glucosyltransferase 5	Supporting evidence includes similarity to: 1 EST, 10 Proteins	mRNA
Up	XM_023904783.3	4.49474	3.82111	0.00256352	0.00720641	0	0	0	2.27002	13.4955	4.12499	4.23386	11.8336	LOC111908989	mRNA	putative Myb family transcription factor At1g14600	Supporting evidence includes similarity to: 4 Proteins	mRNA
Up	XM_023889750.3	96.543	3.79076	7.76697e-25	4.12048e-23	2.67799	21.126	14.4953	12.4851	249.666	162.525	197.298	112.071	LOC111893687	mRNA	protein LIGHT-DEPENDENT SHORT HYPOCOTYLS 3	Supporting evidence includes similarity to: 1 EST, 3 Proteins	mRNA
Up	XM_023879560.3	21.3749	3.72698	6.39086e-10	5.12309e-09	1.339	2.012	6.58878	2.27002	61.6935	35.4749	37.258	24.3632	LOC111883217	mRNA	protein LATERAL ROOT PRIMORDIUM 1	Supporting evidence includes similarity to: 1 EST, 13 Proteins	mRNA
Up	XM_023875589.3	35.5434	3.72073	1.45182e-15	2.30354e-14	1.339	7.04199	9.22429	2.27002	80.0088	43.7249	71.1289	69.6093	LOC111879112	mRNA	HVA22-like protein a	Supporting evidence includes similarity to: 12 Proteins	mRNA
Up	XM_023879767.3	62.3157	3.72068	1.28865e-05	5.55346e-05	0	18.108	14.4953	2.27002	133.991	75.8999	131.25	122.512	LOC111883434	mRNA	protein MIZU-KUSSEI 1	Supporting evidence includes similarity to: 1 Protein	mRNA
Up	XM_042901132.2	14.6456	3.71136	1.22185e-06	6.18397e-06	1.339	1.006	2.63551	3.40504	17.3513	9.89998	47.4193	34.1085	LOC111899670	mRNA	myb family transcription factor EFM-like	Supporting evidence includes similarity to: 1 EST, 4 Proteins	mRNA
Up	XR_002853972.3	12.8118	3.70147	3.24836e-07	1.78984e-06	2.67799	0	5.27102	0	21.2071	28.05	23.7096	21.5789	LOC111902835	ncRNA	uncharacterized LOC111902835		lnc_RNA
Up	XM_023902950.2	16.6242	3.70138	4.18817e-09	3.02878e-08	0	2.012	5.27102	2.27002	37.5945	28.875	22.8629	34.1085	LOC111907150	mRNA	uncharacterized LOC111907150	Supporting evidence includes similarity to: 4 Proteins	mRNA
Up	XM_023882810.3	63.7342	3.68955	3.28172e-20	9.60378e-19	1.339	11.066	19.7663	4.54005	133.991	120.45	82.9837	135.738	LOC111886555	mRNA	6,7,8-trihydroxycoumarin synthase	Supporting evidence includes similarity to: 14 Proteins	mRNA
Up	XM_023906654.3	6.10399	3.68737	0.000889922	0.00275306	0	1.006	1.31776	1.13501	15.4234	11.55	1.69355	16.7062	LOC111910839	mRNA	VQ motif-containing protein 11	Supporting evidence includes similarity to: 1 EST, 3 Proteins	mRNA
Up	XM_023898408.2	52.4505	3.66025	1.33892e-26	8.90751e-25	4.01699	8.04799	11.8598	6.81007	95.4321	98.9998	99.0724	95.3647	LOC111902580	mRNA	protein ALTERED PHOSPHATE STARVATION RESPONSE 1	Supporting evidence includes similarity to: 1 EST, 4 Proteins	mRNA
Up	XM_023910225.3	143.649	3.65757	4.81614e-28	3.93858e-26	14.729	25.15	36.8972	7.94508	301.72	259.875	165.967	336.909	LOC111914487	mRNA	uncharacterized LOC111914487	Supporting evidence includes similarity to: 3 Proteins	mRNA
Up	XM_023916220.1	21.88	3.65736	2.37673e-10	2.0014e-09	1.339	5.02999	3.95327	2.27002	41.4503	22.275	42.3386	56.3835	LOC111920647	mRNA	uncharacterized LOC111920647	Supporting evidence includes similarity to: 1 Protein	mRNA
Up	XM_023872673.3	7535.86	3.64966	4.76061e-31	6.52298e-29	618.617	1552.26	1469.3	808.128	13922.5	11686.1	14849.9	15380.2	LOC111876146	mRNA	flocculation protein FLO11	Supporting evidence includes similarity to: 16 ESTs	mRNA
Up	XM_023884116.3	1272.29	3.64052	0.000104329	0.000387117	45.5259	141.846	546.869	21.5652	2621.97	2540.17	2415	1845.34	LOC111887989	mRNA	non-specific lipid-transfer protein 1	Supporting evidence includes similarity to: 41 ESTs, 5 Proteins	mRNA
Up	XM_023889427.3	10.1693	3.63137	1.3546e-05	5.81466e-05	2.67799	1.006	2.63551	0	31.8107	14.85	18.629	9.7453	LOC111893363	mRNA	S-type anion channel SLAH4	Supporting evidence includes similarity to: 9 Proteins	mRNA
Up	XM_023875669.3	13.7782	3.62112	6.30869e-08	3.8606e-07	1.339	3.018	3.95327	0	26.0269	19.8	29.637	26.4515	LOC111879192	mRNA	transmembrane ascorbate ferrireductase 2		mRNA
Up	XM_023910343.2	522.841	3.61638	8.92034e-05	0.000335019	16.068	52.3119	235.878	11.3501	1139.4	1017.22	1053.39	657.112	LOC111914646	mRNA	protodermal factor 1	Supporting evidence includes similarity to: 2 ESTs, 3 Proteins	mRNA
Up	XM_023880571.2	3.91116	3.61195	0.00307488	0.00846903	0	1.006	1.31776	0	10.6036	5.77499	4.23386	8.35311	LOC111884258	mRNA	malonyl-coenzyme A:anthocyanin 3-O-glucoside-6''-O-malonyltransferase	Supporting evidence includes similarity to: 22 Proteins	mRNA
Up	XM_023898559.3	33.7596	3.59957	1.90105e-13	2.31641e-12	6.69498	4.02399	10.542	0	80.9727	67.6499	58.4273	41.7656	LOC111902750	mRNA	probable indole-3-acetic acid-amido synthetase GH3.1	Supporting evidence includes similarity to: 3 ESTs, 41 Proteins	mRNA
Up	XM_023911398.3	46.5358	3.59691	1.28165e-18	3.05147e-17	5.35599	6.03599	6.58878	10.2151	126.279	63.5249	84.6773	69.6093	LOC111915748	mRNA	protein SHI RELATED SEQUENCE 5	Supporting evidence includes similarity to: 13 Proteins	mRNA
Up	XM_023883702.3	35.8412	3.59508	1.79406e-12	1.95056e-11	10.712	3.018	6.58878	2.27002	92.5403	75.0749	65.2015	31.3242	LOC111887531	mRNA	AAA-ATPase At3g28580	Supporting evidence includes similarity to: 34 Proteins	mRNA
Up	XR_006188735.1	11.5287	3.58247	8.71216e-07	4.51313e-06	0	2.012	3.95327	1.13501	22.1711	15.675	27.0967	20.1867	LOC122196704	ncRNA	uncharacterized LOC122196704		lnc_RNA
Up	XM_023896227.2	11.5384	3.56062	2.40514e-06	1.16895e-05	4.01699	0	0	3.40504	22.1711	15.675	29.637	17.4023	LOC111900355	mRNA	kirola	Supporting evidence includes similarity to: 5 ESTs, 4 Proteins	mRNA
Up	XM_023902119.3	175.187	3.52767	1.71228e-11	1.67188e-10	9.37298	45.2699	40.8504	15.8902	426.071	188.1	352.257	323.683	LOC111906363	mRNA	kirola	Supporting evidence includes similarity to: 4 ESTs, 4 Proteins	mRNA
Up	XM_023876574.3	26.0528	3.52313	1.35826e-12	1.5012e-11	6.69498	3.018	2.63551	4.54005	40.4864	55.2749	60.9676	34.8046	LOC111880143	mRNA	protein CUP-SHAPED COTYLEDON 3	Supporting evidence includes similarity to: 17 Proteins	mRNA
Up	XM_023891893.3	5.52059	3.51355	0.000884006	0.00273763	0	1.006	2.63551	0	9.63961	8.24999	5.92741	16.7062	LOC111895834	mRNA	uncharacterized LOC111895834		mRNA
Up	XM_023915011.3	23.3519	3.50163	9.70858e-10	7.59435e-09	5.35599	7.04199	0	2.27002	66.5133	42.0749	36.4112	27.1476	LOC111919457	mRNA	protein SPIRAL1-like 1	Supporting evidence includes similarity to: 15 Proteins	mRNA
Up	XM_023901615.3	5.41982	3.47125	0.000979878	0.00301557	1.339	0	0	2.27002	10.6036	10.725	13.5484	4.87265	LOC111905878	mRNA	YDG domain-containing protein At5g47150	Supporting evidence includes similarity to: 1 Protein	mRNA
Up	XM_023884046.3	63.1788	3.46158	4.60851e-15	6.87952e-14	8.03398	11.066	21.0841	2.27002	184.117	82.4999	117.701	78.6585	LOC111887911	mRNA	1-aminocyclopropane-1-carboxylate oxidase homolog 1	Supporting evidence includes similarity to: 1 EST, 10 Proteins	mRNA
Up	XM_023883775.3	24.4583	3.45097	1.74216e-09	1.31938e-08	0	7.04199	9.22429	0	35.6666	36.2999	48.266	59.1679	LOC111887607	mRNA	MLP-like protein 31	Supporting evidence includes similarity to: 7 Proteins	mRNA
Up	XM_023883854.3	19.5483	3.44876	7.60941e-11	6.84218e-10	2.67799	2.012	5.27102	3.40504	39.5224	33.8249	35.5645	34.1085	LOC111887678	mRNA	uncharacterized LOC111887678		mRNA
Up	XR_008230918.1	7.12856	3.43347	0.000202328	0.000710724	1.339	1.006	2.63551	0	16.3873	14.85	15.2419	5.56874	LOC128132651	ncRNA	uncharacterized LOC128132651		lnc_RNA
Up	XM_023890914.3	16.9485	3.39353	4.48956e-09	3.22531e-08	2.67799	3.018	1.31776	4.54005	30.8468	28.875	40.6451	23.6672	LOC111894818	mRNA	uncharacterized LOC111894818	Supporting evidence includes similarity to: 1 EST	mRNA
Up	XM_023888172.2	30.5117	3.39129	2.79533e-12	2.96439e-11	1.339	5.02999	9.22429	5.67506	41.4503	75.8999	37.258	68.2171	LOC111892105	mRNA	receptor-like protein EIX2	Supporting evidence includes similarity to: 11 Proteins	mRNA
Up	XM_023877999.3	35.083	3.37988	6.13234e-14	7.93981e-13	4.01699	11.066	7.90653	1.13501	77.1169	75.8999	57.5805	45.9421	LOC111881592	mRNA	protein trichome birefringence-like 2	Supporting evidence includes similarity to: 17 Proteins	mRNA
Up	XM_023900661.3	11.9525	3.37459	1.91563e-06	9.43678e-06	1.339	1.006	3.95327	2.27002	25.063	18.975	30.4838	12.5297	LOC111904973	mRNA	protein ENHANCED DOWNY MILDEW 2	Supporting evidence includes similarity to: 8 Proteins	mRNA
Up	XM_023880802.2	160.152	3.37065	1.25256e-10	1.09811e-09	8.03398	36.2159	52.7102	15.8902	363.413	228.525	313.306	263.123	LOC111884474	mRNA	receptor like protein 29	Supporting evidence includes similarity to: 8 ESTs, 8 Proteins	mRNA
Up	XM_023915622.3	291.581	3.36567	0.00030933	0.00104902	8.03398	30.18	158.131	10.2151	617.899	564.299	492.822	451.068	LOC111920048	mRNA	cytochrome P450 77A1	Supporting evidence includes similarity to: 3 ESTs, 12 Proteins	mRNA
Up	XM_023892508.3	18.3341	3.35933	5.41437e-09	3.85092e-08	4.01699	5.02999	3.95327	0	45.3062	23.925	29.637	34.8046	LOC111896538	mRNA	WRKY transcription factor 23	Supporting evidence includes similarity to: 6 Proteins	mRNA
Up	XM_023892378.3	39.0446	3.35117	2.57269e-13	3.08557e-12	10.712	4.02399	10.542	3.40504	75.189	103.95	39.7983	64.7366	LOC111896378	mRNA	probable indole-3-acetic acid-amido synthetase GH3.1	Supporting evidence includes similarity to: 40 Proteins	mRNA
Up	XM_023883642.2	5.12762	3.34971	0.00111426	0.00338979	1.339	0	2.63551	0	8.67565	11.55	8.46773	8.35311	LOC111887465	mRNA	plant cysteine oxidase 2	Supporting evidence includes similarity to: 5 Proteins	mRNA
Up	XM_023910324.3	4.91608	3.34711	0.00117586	0.00356358	0	1.006	1.31776	1.13501	5.78377	10.725	11.008	8.35311	LOC111914630	mRNA	prohibitin-1, mitochondrial, transcript variant X1	Supporting evidence includes similarity to: 5 ESTs, 18 Proteins	mRNA
Up	XM_023880626.3	27.7919	3.32827	2.48852e-14	3.3652e-13	5.35599	6.03599	5.27102	3.40504	55.9097	45.3749	55.0402	45.9421	LOC111884314	mRNA	expansin-like A1	Supporting evidence includes similarity to: 16 Proteins	mRNA
Up	XM_023903981.3	9.87707	3.31791	9.73575e-06	4.28216e-05	4.01699	0	0	3.40504	19.2792	18.975	15.2419	18.0984	LOC111908146	mRNA	AT-hook motif nuclear-localized protein 1	Supporting evidence includes similarity to: 3 Proteins	mRNA
Up	XM_023913377.3	24.2675	3.315	7.69886e-11	6.91669e-10	2.67799	4.02399	3.95327	6.81007	66.5133	43.7249	33.0241	33.4125	LOC111917710	mRNA	protein RGF1 INDUCIBLE TRANSCRIPTION FACTOR 1	Supporting evidence includes similarity to: 3 Proteins	mRNA
Up	XM_023881745.3	20.0872	3.31383	4.13351e-06	1.94192e-05	0	2.012	11.8598	1.13501	61.6935	20.625	43.1854	20.1867	LOC111885488	mRNA	secoisolariciresinol dehydrogenase	Supporting evidence includes similarity to: 2 ESTs, 30 Proteins	mRNA
Up	XM_023901110.3	36.3565	3.28179	4.83438e-11	4.44943e-10	1.339	6.03599	9.22429	10.2151	117.603	50.3249	55.0402	41.0695	LOC111905379	mRNA	CO(2)-response secreted protease	Supporting evidence includes similarity to: 6 ESTs, 13 Proteins	mRNA
Up	XM_023893727.3	7.58317	3.27621	0.000149239	0.000537467	0	4.02399	0	1.13501	15.4234	9.07499	17.7822	13.2258	LOC111897774	mRNA	transcription factor RAX2	Supporting evidence includes similarity to: 33 Proteins	mRNA
Up	XM_023885480.3	108.36	3.2628	3.45547e-25	1.92187e-23	6.69498	28.168	28.9906	17.0252	275.693	183.15	164.274	162.886	LOC111889342	mRNA	glucan endo-1,3-beta-glucosidase 11	Supporting evidence includes similarity to: 5 ESTs, 3 Proteins	mRNA
Up	XR_006184731.2	9.2131	3.26271	1.50663e-05	6.42065e-05	1.339	3.018	0	2.27002	14.4594	13.2	22.0161	17.4023	LOC122194917	ncRNA	uncharacterized LOC122194917		lnc_RNA
Up	XM_023911704.3	6.48019	3.26267	0.000306655	0.00104131	2.67799	0	2.63551	0	9.63961	13.2	11.8548	11.8336	LOC111916055	mRNA	cysteine-rich receptor-like protein kinase 43	Supporting evidence includes similarity to: 1 EST, 13 Proteins	mRNA
Up	XM_023900663.3	26129.6	3.26041	3.25021e-31	4.51321e-29	2624.43	5112.48	7043.4	4972.49	46542	38925.9	50911.4	52905.1	LOC111904975	mRNA	uncharacterized LOC111904975	Supporting evidence includes similarity to: 14 ESTs	mRNA
Up	XM_023878746.3	16.9694	3.25942	3.09712e-05	0.00012572	5.35599	4.02399	0	3.40504	27.9549	14.85	8.46773	71.6976	LOC111882386	mRNA	xanthohumol 4-O-methyltransferase	Supporting evidence includes similarity to: 21 Proteins	mRNA
Up	XM_023887307.3	14.2632	3.2465	4.43342e-07	2.3981e-06	5.35599	1.006	2.63551	2.27002	29.8828	14.025	33.8709	25.0593	LOC111891238	mRNA	uncharacterized LOC111891238, transcript variant X1	Supporting evidence includes similarity to: 5 Proteins	mRNA
Up	XM_023882568.3	8.98741	3.23724	2.34697e-05	9.71369e-05	0	3.018	0	3.40504	17.3513	17.325	12.7016	18.0984	LOC111886334	mRNA	cellulose synthase-like protein E1	Supporting evidence includes similarity to: 1 EST, 10 Proteins	mRNA
Up	XM_023895482.2	49.7073	3.22294	4.18727e-17	8.05903e-16	5.35599	7.04199	21.0841	5.67506	87.7204	100.65	103.306	66.8249	LOC111899638	mRNA	protein ALTERED PHOSPHATE STARVATION RESPONSE 1	Supporting evidence includes similarity to: 1 Protein	mRNA
Up	XM_023911248.3	6.17633	3.21689	0.00100349	0.00307818	2.67799	1.006	1.31776	0	2.89188	13.2	14.3951	13.9219	LOC111915606	mRNA	malonyl-coenzyme A:anthocyanin 3-O-glucoside-6''-O-malonyltransferase	Supporting evidence includes similarity to: 24 Proteins	mRNA
Up	XM_052768052.1	26.5006	3.21241	3.99985e-07	2.18011e-06	1.339	6.03599	2.63551	10.2151	10.6036	69.2999	57.5805	54.2952	LOC111876150	mRNA	cytochrome b561 and DOMON domain-containing protein At5g47530	Supporting evidence includes similarity to: 1 EST, 12 Proteins	mRNA
Up	XM_052766154.1	50.9786	3.20856	6.76411e-05	0.000258782	4.01699	6.03599	28.9906	1.13501	83.8646	72.5999	122.782	88.4038	LOC128127569	mRNA	mannose/glucose-specific lectin-like		mRNA
Up	XM_023900758.3	15.3005	3.19878	2.8767e-06	1.38256e-05	0	2.012	7.90653	2.27002	41.4503	12.375	31.3306	25.0593	LOC111905077	mRNA	arogenate dehydrogenase 2, chloroplastic	Supporting evidence includes similarity to: 8 Proteins	mRNA
Up	XM_023892840.3	5.81402	3.19849	0.000708153	0.00223827	0	2.012	0	2.27002	6.74773	11.55	9.3145	14.6179	LOC111896870	mRNA	probable inactive ATP-dependent zinc metalloprotease FTSHI 3, chloroplastic	Supporting evidence includes similarity to: 17 Proteins	mRNA
Up	XM_023902990.3	23.4812	3.18038	1.8788e-11	1.82585e-10	2.67799	7.04199	3.95327	4.54005	42.4143	33.8249	39.7983	53.5991	LOC111907192	mRNA	cysteine-rich receptor-like protein kinase 10	Supporting evidence includes similarity to: 37 Proteins	mRNA
Up	XM_023886408.3	7.26615	3.15863	0.000288385	0.000983791	1.339	3.018	1.31776	0	17.3513	7.42499	18.629	9.04921	LOC111890254	mRNA	delta(12)-fatty-acid desaturase FAD2	Supporting evidence includes similarity to: 4 ESTs, 115 Proteins	mRNA
Up	XM_052771091.1	5.68758	3.15802	0.00161196	0.00474145	0	3.018	1.31776	0	7.71169	5.77499	18.629	9.04921	LOC128133592	mRNA	uncharacterized LOC128133592		mRNA
Up	XM_023880568.3	27.9805	3.14035	2.39416e-11	2.29542e-10	2.67799	5.02999	14.4953	1.13501	49.162	50.3249	47.4193	53.5991	LOC111884254	mRNA	uncharacterized LOC111884254	Supporting evidence includes similarity to: 1 EST, 1 Protein	mRNA
Up	XM_023884211.3	11.5982	3.11398	4.76462e-06	2.21279e-05	2.67799	0	2.63551	4.54005	21.2071	13.2	26.25	22.275	LOC111888100	mRNA	1-aminocyclopropane-1-carboxylate oxidase homolog 1	Supporting evidence includes similarity to: 1 EST, 51 Proteins	mRNA
Up	XM_052770080.1	7.21889	3.10124	0.000189005	0.000666868	1.339	1.006	3.95327	0	13.4955	14.025	9.3145	14.6179	LOC111894770	mRNA	glutaredoxin-C7	Supporting evidence includes similarity to: 8 Proteins	mRNA
Up	XM_023916783.3	17.266	3.09733	7.61747e-08	4.59759e-07	2.67799	3.018	9.22429	0	32.7747	24.75	28.7903	36.8929	LOC111921214	mRNA	phosphoprotein ECPP44	Supporting evidence includes similarity to: 6 Proteins	mRNA
Up	XM_023907335.3	8.11401	3.07031	0.00019082	0.000672814	1.339	4.02399	1.31776	0	12.5315	16.5	7.62095	21.5789	LOC111911580	mRNA	protein ACCELERATED CELL DEATH 6	Supporting evidence includes similarity to: 1 Protein	mRNA
Up	XM_023878238.3	6191.8	3.05966	1.40773e-07	8.15399e-07	658.786	952.681	3129.67	564.101	12371.5	10041.9	9972.44	11843.3	LOC111881849	mRNA	36.4 kDa proline-rich protein	Supporting evidence includes similarity to: 23 ESTs, 20 Proteins	mRNA
Up	XM_023909385.3	55.4867	3.05691	8.92801e-16	1.46024e-14	5.35599	21.126	15.8131	4.54005	115.675	70.1249	107.54	103.718	LOC111913661	mRNA	uncharacterized LOC111913661		mRNA
Up	XM_023901921.3	7.13647	3.05657	0.00186977	0.00541359	2.67799	0	2.63551	1.13501	9.63961	3.29999	8.46773	29.2359	LOC111906195	mRNA	probable leucine-rich repeat receptor-like protein kinase At1g35710	Supporting evidence includes similarity to: 1 Protein	mRNA
Up	XM_023894171.3	27.2798	3.05275	3.26162e-10	2.70798e-09	1.339	6.03599	6.58878	9.0801	76.1529	32.9999	41.4919	44.5499	LOC111898238	mRNA	acid phosphatase 1	Supporting evidence includes similarity to: 12 Proteins	mRNA
Up	XM_052769626.1	103.66	3.05079	2.83372e-20	8.32806e-19	44.1869	15.09	23.7196	7.94508	223.639	171.6	179.516	163.582	LOC111877672	mRNA	glycine-rich cell wall structural protein	Supporting evidence includes similarity to: 4 Proteins	mRNA
Up	XM_023895983.1	15.0019	3.04812	5.27135e-06	2.42797e-05	1.339	4.02399	3.95327	3.40504	53.0179	12.375	20.3225	21.5789	LOC111900099	mRNA	uncharacterized LOC111900099	Supporting evidence includes similarity to: 2 Proteins	mRNA
Up	XM_023917188.3	45.2934	3.04728	3.65909e-18	8.20222e-17	8.03398	11.066	13.1776	6.81007	95.4321	93.2249	60.1209	74.4819	LOC111921602	mRNA	kelch repeat-containing protein At3g27220	Supporting evidence includes similarity to: 2 ESTs, 10 Proteins	mRNA
Up	XM_023892238.3	7.03854	3.04633	0.000738861	0.00232573	0	1.006	5.27102	0	16.3873	15.675	11.008	6.96093	LOC111896227	mRNA	probable indole-3-pyruvate monooxygenase YUCCA4	Supporting evidence includes similarity to: 52 Proteins	mRNA
Up	XM_023906686.3	24.1586	3.04265	8.15907e-07	4.25003e-06	1.339	1.006	15.8131	3.40504	40.4864	36.2999	28.7903	66.1288	LOC111910881	mRNA	AP2-like ethylene-responsive transcription factor AIL5	Supporting evidence includes similarity to: 35 Proteins	mRNA
Up	XM_042897462.2	6.57329	3.03528	0.000577666	0.00186022	0	4.02399	1.31776	0	14.4594	8.24999	12.7016	11.8336	LOC122195511	mRNA	uncharacterized LOC122195511		mRNA
Up	XM_023913608.3	21.4785	3.02148	8.87875e-11	7.91134e-10	4.01699	6.03599	3.95327	4.54005	43.3782	42.0749	33.0241	34.8046	LOC111917967	mRNA	zinc-finger homeodomain protein 6	Supporting evidence includes similarity to: 1 EST, 7 Proteins	mRNA
Up	XM_023897766.3	21.7057	3.02109	9.42545e-08	5.61026e-07	5.35599	5.02999	5.27102	3.40504	47.2341	62.6999	27.9435	16.7062	LOC111901911	mRNA	extensin-3	Supporting evidence includes similarity to: 5 ESTs, 5 Proteins	mRNA
Up	XM_023898052.3	710.94	3.01718	2.14152e-10	1.81145e-09	77.6618	113.678	325.486	108.961	1605.96	1261.42	1120.28	1074.07	LOC111902197	mRNA	osmotin-like protein	Supporting evidence includes similarity to: 5 ESTs, 15 Proteins	mRNA
Up	XM_023913789.3	5.39457	3.01631	0.00192354	0.00555605	0	1.006	2.63551	1.13501	13.4955	7.42499	4.23386	13.2258	LOC111918121	mRNA	beta-amyrin synthase 1, transcript variant X1	Supporting evidence includes similarity to: 1 EST, 170 Proteins	mRNA
Up	XM_023893018.3	20.082	3.00963	2.2199e-07	1.24877e-06	1.339	6.03599	9.22429	1.13501	49.162	36.2999	17.7822	39.6773	LOC111897044	mRNA	CLAVATA3/ESR (CLE)-related protein 46		mRNA
Up	XM_023886837.2	20.0351	3.00689	4.93931e-09	3.52871e-08	1.339	5.02999	7.90653	3.40504	42.4143	23.1	38.1048	38.9812	LOC111890750	mRNA	uncharacterized LOC111890750	Supporting evidence includes similarity to: 2 Proteins	mRNA
Up	XM_023883260.3	13.4131	3.00262	3.70391e-07	2.02628e-06	2.67799	2.012	3.95327	3.40504	26.9909	25.575	16.9355	25.7554	LOC111887034	mRNA	SUN domain-containing protein 1		mRNA
Up	XM_023873557.3	26.3524	2.99182	3.15614e-07	1.74228e-06	2.67799	12.072	0	7.94508	45.3062	28.05	34.7177	80.0507	LOC111877003	mRNA	G-type lectin S-receptor-like serine/threonine-protein kinase At1g67520	Supporting evidence includes similarity to: 2 ESTs, 12 Proteins	mRNA
Up	XM_023916458.3	75.9672	2.98765	6.49602e-21	2.0395e-19	5.35599	23.138	27.6729	11.3501	140.738	109.725	157.5	132.258	LOC111920883	mRNA	protein LITTLE ZIPPER 1	Supporting evidence includes similarity to: 2 ESTs, 1 Protein	mRNA
Up	XM_023880881.2	20.7288	2.97521	5.78293e-10	4.65741e-09	2.67799	8.04799	5.27102	2.27002	39.5224	31.35	39.7983	36.8929	LOC111884574	mRNA	kirola	Supporting evidence includes similarity to: 5 ESTs	mRNA
Up	XM_023906058.3	155.108	2.97301	1.5121e-48	2.60711e-45	29.4579	32.1919	46.1214	32.9153	324.855	241.725	244.717	288.879	LOC111910254	mRNA	thionin-like protein 2	Supporting evidence includes similarity to: 3 Proteins	mRNA
Up	XM_052771471.1	308.12	2.96572	4.71044e-12	4.90483e-11	26.7799	53.3179	86.9719	112.366	747.07	443.849	547.015	447.588	LOC111902368	mRNA	scopoletin 8-hydroxylase	Supporting evidence includes similarity to: 4 ESTs, 11 Proteins	mRNA
Up	XM_023880010.3	91.4825	2.96449	1.26786e-16	2.29101e-15	8.03398	20.12	25.0374	29.5103	91.5763	145.2	248.104	164.278	LOC111883689	mRNA	WAT1-related protein At4g30420	Supporting evidence includes similarity to: 1 EST, 6 Proteins	mRNA
Up	XM_023886594.3	74.1165	2.96429	3.23473e-12	3.41462e-11	9.37298	11.066	42.1682	5.67506	142.666	142.725	139.717	99.5413	LOC111890477	mRNA	replication protein A 70 kDa DNA-binding subunit A	Supporting evidence includes similarity to: 8 Proteins	mRNA
Up	XM_023885178.3	34.9531	2.95346	1.8098e-10	1.55051e-09	2.67799	11.066	17.1308	1.13501	73.261	61.0499	49.9596	63.3444	LOC111889045	mRNA	ATPase family AAA domain-containing protein FIGL1	Supporting evidence includes similarity to: 1 EST, 6 Proteins	mRNA
Up	XM_023896102.3	52.5689	2.94835	0.000364473	0.00122141	1.339	33.1979	3.95327	9.0801	101.216	54.4499	102.459	114.855	LOC111900228	mRNA	probable xyloglucan endotransglucosylase/hydrolase protein 6	Supporting evidence includes similarity to: 1 EST, 76 Proteins	mRNA
Up	XM_052770284.1	39.3418	2.94308	1.72088e-14	2.37366e-13	9.37298	15.09	6.58878	4.54005	63.6214	89.0999	72.8225	53.5991	LOC111878549	mRNA	very-long-chain aldehyde decarbonylase CER1	Supporting evidence includes similarity to: 4 ESTs, 27 Proteins	mRNA
Up	XM_023872918.3	81.0756	2.92471	0.000435666	0.00143552	6.69498	14.084	52.7102	2.27002	153.27	175.725	149.879	93.9725	LOC111876398	mRNA	transcription factor SPEECHLESS	Supporting evidence includes similarity to: 21 Proteins	mRNA
Up	XM_023904648.3	10.3092	2.91057	0.000219379	0.00076555	0	2.012	7.90653	0	22.1711	22.275	9.3145	18.7945	LOC111908849	mRNA	uncharacterized acetyltransferase At3g50280	Supporting evidence includes similarity to: 1 EST, 11 Proteins	mRNA
Up	XM_023889453.3	102.056	2.90528	4.11586e-19	1.04487e-17	5.35599	21.126	31.6261	37.4554	216.891	142.725	164.274	196.994	LOC111893393	mRNA	protein LIGHT-DEPENDENT SHORT HYPOCOTYLS 10	Supporting evidence includes similarity to: 16 Proteins	mRNA
Up	XM_023883761.3	454.867	2.90454	2.93391e-06	1.40907e-05	32.1359	192.146	119.916	83.9909	1171.21	292.05	803.587	943.902	LOC111887588	mRNA	kirola	Supporting evidence includes similarity to: 4 ESTs, 3 Proteins	mRNA
Up	XM_023912955.3	20.7296	2.8921	6.08345e-08	3.72828e-07	0	8.04799	5.27102	5.67506	55.9097	32.9999	32.1774	25.7554	LOC111917270	mRNA	U-box domain-containing protein 7	Supporting evidence includes similarity to: 3 Proteins	mRNA
Up	XM_023898907.3	70.6974	2.87128	5.60409e-22	2.02707e-20	8.03398	24.144	23.7196	11.3501	151.342	108.075	114.314	124.601	LOC111903119	mRNA	AP2-like ethylene-responsive transcription factor ANT	Supporting evidence includes similarity to: 30 Proteins	mRNA
Up	XM_023893042.3	52.1507	2.86733	3.70271e-17	7.17313e-16	5.35599	18.108	15.8131	10.2151	114.711	66.8249	95.6853	90.4921	LOC111897073	mRNA	zinc transporter 1	Supporting evidence includes similarity to: 4 ESTs, 21 Proteins	mRNA
Up	XM_023899835.3	30.3763	2.85491	2.55122e-12	2.72226e-11	2.67799	9.05399	11.8598	5.67506	68.4412	45.3749	49.1128	50.8148	LOC111904056	mRNA	F-box protein At5g07670	Supporting evidence includes similarity to: 6 Proteins	mRNA
Up	XM_023916206.3	37.8119	2.85284	4.70542e-09	3.36869e-08	6.69498	3.018	21.0841	6.81007	58.8016	37.9499	99.9192	68.2171	LOC111920635	mRNA	glucose-1-phosphate adenylyltransferase large subunit 1	Supporting evidence includes similarity to: 69 Proteins	mRNA
Up	XM_023898724.3	7.72768	2.84915	0.00297254	0.00821229	0	0	7.90653	0	19.2792	11.55	8.46773	14.6179	LOC111902910	mRNA	stemmadenine O-acetyltransferase	Supporting evidence includes similarity to: 8 Proteins	mRNA
Up	XM_023876784.1	7.27415	2.84914	0.00144026	0.00428762	0	2.012	3.95327	1.13501	18.3153	9.89998	3.38709	19.4906	LOC111880363	mRNA	glycine-rich RNA-binding protein 2-like	Supporting evidence includes similarity to: 14 Proteins	mRNA
Up	XR_006191956.2	10.7647	2.84582	1.00076e-05	4.39332e-05	0	4.02399	3.95327	2.27002	21.2071	14.85	20.3225	19.4906	LOC122198109	ncRNA	uncharacterized LOC122198109		lnc_RNA
Up	XM_023874555.3	639.717	2.84474	1.08709e-38	4.41016e-36	101.764	150.9	254.327	119.176	1290.74	1054.35	956.853	1189.62	LOC111878038	mRNA	uncharacterized LOC111878038	Supporting evidence includes similarity to: 7 ESTs, 10 Proteins	mRNA
Up	XM_023878418.3	152.104	2.83999	8.655e-36	2.1838e-33	26.7799	35.2099	60.6168	27.2403	316.179	249.15	260.806	240.848	LOC111882047	mRNA	heavy metal-associated isoprenylated plant protein 37	Supporting evidence includes similarity to: 6 Proteins	mRNA
Up	XM_023880803.2	5.9708	2.83958	0.000680196	0.00215715	1.339	2.012	1.31776	1.13501	8.67565	9.89998	10.1613	13.2258	LOC111884484	mRNA	delta(12) fatty acid desaturase DES8.11	Supporting evidence includes similarity to: 6 ESTs, 120 Proteins	mRNA
Up	XM_023890128.3	298.945	2.82496	3.92769e-13	4.59118e-12	85.6958	27.162	71.1588	112.366	558.133	440.549	556.33	540.168	LOC111894055	mRNA	heavy metal-associated isoprenylated plant protein 3	Supporting evidence includes similarity to: 2 ESTs, 3 Proteins	mRNA
Up	XM_023872724.3	46.6116	2.82367	4.50597e-11	4.16385e-10	1.339	14.084	25.0374	5.67506	88.6844	75.0749	90.6047	72.3937	LOC111876192	mRNA	B3 domain-containing protein Os06g0194400	Supporting evidence includes similarity to: 2 ESTs, 7 Proteins	mRNA
Up	XM_023909284.3	88.1021	2.8066	3.48441e-16	6.01271e-15	6.69498	38.2279	22.4018	19.2952	202.432	111.375	138.024	166.366	LOC111913563	mRNA	plant UBX domain-containing protein 10	Supporting evidence includes similarity to: 2 ESTs, 2 Proteins	mRNA
Up	XM_023898984.2	10.296	2.80302	3.31419e-05	0.000133666	0	6.03599	2.63551	1.13501	18.3153	15.675	21.1693	17.4023	LOC111903199	mRNA	serine carboxypeptidase 1	Supporting evidence includes similarity to: 32 Proteins	mRNA
Up	XM_023917012.3	65.9321	2.80171	6.1563e-26	3.8022e-24	20.085	19.114	14.4953	12.4851	110.856	100.65	124.476	125.297	LOC111921429	mRNA	probable WRKY transcription factor 12	Supporting evidence includes similarity to: 1 EST, 9 Proteins	mRNA
Up	XM_023901266.3	8.27308	2.79988	9.44203e-05	0.000353074	1.339	2.012	2.63551	2.27002	17.3513	13.2	16.9355	10.4414	LOC111905573	mRNA	protein SIEVE ELEMENT OCCLUSION B	Supporting evidence includes similarity to: 1 EST, 6 Proteins	mRNA
Up	XM_023910226.3	55.9934	2.78314	1.09654e-12	1.22436e-11	6.69498	15.09	25.0374	10.2151	83.8646	94.8748	61.8144	150.356	LOC111914488	mRNA	uncharacterized LOC111914488	Supporting evidence includes similarity to: 1 EST, 4 Proteins	mRNA
Up	XM_023883864.3	25.4808	2.78226	1.47472e-11	1.45641e-10	6.69498	8.04799	3.95327	6.81007	51.0899	37.1249	44.879	45.246	LOC111887689	mRNA	coniferyl alcohol acyltransferase	Supporting evidence includes similarity to: 11 ESTs, 3 Proteins	mRNA
Up	XM_023882457.3	157.539	2.78162	1.43804e-27	1.08588e-25	18.746	42.2519	68.5233	30.6453	288.224	242.55	285.362	284.006	LOC111886221	mRNA	protein LIGHT-DEPENDENT SHORT HYPOCOTYLS 10	Supporting evidence includes similarity to: 3 ESTs, 11 Proteins	mRNA
Up	XM_023883522.3	10.4318	2.77792	0.000121804	0.000445015	0	1.006	2.63551	6.81007	23.1351	19.8	20.3225	9.7453	LOC111887356	mRNA	internal alternative NAD(P)H-ubiquinone oxidoreductase A2, mitochondrial	Supporting evidence includes similarity to: 18 Proteins	mRNA
Up	XM_023894301.3	9.43789	2.77211	8.40284e-05	0.000317253	1.339	2.012	6.58878	0	17.3513	14.025	16.0887	18.0984	LOC111898380	mRNA	tetrahydroberberine oxidase	Supporting evidence includes similarity to: 2 ESTs, 9 Proteins	mRNA
Up	XM_023899029.3	49.073	2.7654	1.28935e-09	9.9343e-09	8.03398	21.126	19.7663	1.13501	92.5403	108.075	85.524	56.3835	LOC111903249	mRNA	3-ketoacyl-CoA synthase 5	Supporting evidence includes similarity to: 1 EST, 4 Proteins	mRNA
Up	XM_023874539.3	19.8454	2.76527	9.60019e-09	6.55105e-08	8.03398	5.02999	5.27102	2.27002	41.4503	38.7749	32.1774	25.7554	LOC111878024	mRNA	uncharacterized LOC111878024	Supporting evidence includes similarity to: 2 Proteins	mRNA
Up	XR_008226211.1	11.894	2.7593	0.000129408	0.000470259	1.339	2.012	9.22429	0	31.8107	15.675	21.1693	13.9219	LOC128128374	ncRNA	uncharacterized LOC128128374		lnc_RNA
Up	XM_023886378.3	5.51919	2.75	0.00337778	0.00921982	0	3.018	1.31776	1.13501	10.6036	3.29999	10.1613	14.6179	LOC111890222	mRNA	geraniol 8-hydroxylase	Supporting evidence includes similarity to: 10 Proteins	mRNA
Up	XM_023910799.3	7.06538	2.74953	0.00320363	0.00878748	4.01699	0	1.31776	2.27002	11.5675	4.12499	6.77418	26.4515	LOC111915111	mRNA	3-ketoacyl-CoA synthase 11	Supporting evidence includes similarity to: 4 Proteins	mRNA
Up	XM_052770694.1	499.166	2.74525	7.62458e-10	6.03722e-09	56.2379	151.906	222.701	87.3959	1082.53	753.224	629.999	1009.33	LOC111891935	mRNA	gibberellin-regulated protein 14	Supporting evidence includes similarity to: 3 ESTs, 1 Protein	mRNA
Up	XM_023902332.3	24.4533	2.74271	2.77111e-09	2.04839e-08	6.69498	10.06	1.31776	6.81007	31.8107	37.1249	44.0322	57.7757	LOC111906578	mRNA	trihelix transcription factor PTL	Supporting evidence includes similarity to: 1 EST, 1 Protein	mRNA
Up	XM_042902647.2	9.33835	2.74016	0.00102674	0.00314204	0	1.006	6.58878	2.27002	24.099	9.07499	25.4032	6.26484	LOC111897625	mRNA	lysine-specific demethylase JMJ26	Supporting evidence includes similarity to: 8 Proteins	mRNA
Up	XM_023893784.2	37.528	2.70753	5.29945e-11	4.85373e-10	6.69498	15.09	11.8598	5.67506	92.5403	53.6249	73.6692	41.0695	LOC111897845	mRNA	delta-9 acyl-lipid desaturase 1	Supporting evidence includes similarity to: 1 EST, 23 Proteins	mRNA
Up	XM_023911712.3	5.5974	2.70598	0.00188909	0.00546341	0	1.006	2.63551	2.27002	13.4955	8.24999	10.1613	6.96093	LOC111916063	mRNA	cold-responsive protein kinase 1	Supporting evidence includes similarity to: 4 ESTs, 11 Proteins	mRNA
Up	XM_023876052.3	12.5166	2.69794	1.32555e-05	5.70297e-05	8.03398	1.006	1.31776	3.40504	27.9549	18.15	22.8629	17.4023	LOC111879586	mRNA	probable 1-deoxy-D-xylulose-5-phosphate synthase 2, chloroplastic	Supporting evidence includes similarity to: 1 EST, 12 Proteins	mRNA
Up	XM_052764714.1	9.77069	2.692	0.00127711	0.00384397	2.67799	4.02399	2.63551	1.13501	12.5315	5.77499	7.62095	41.7656	LOC111909532	mRNA	dolichyl-diphosphooligosaccharide--protein glycosyltransferase subunit STT3A		mRNA
Up	XR_006188690.2	21.6344	2.68697	3.6629e-06	1.73342e-05	0	10.06	11.8598	1.13501	25.063	47.0249	38.9515	38.9812	LOC122196669	ncRNA	uncharacterized LOC122196669		lnc_RNA
Up	XM_023890370.3	11.6219	2.68352	5.05175e-05	0.000197023	0	7.04199	2.63551	2.27002	26.0269	14.85	14.3951	25.7554	LOC111894291	mRNA	uncharacterized LOC111894291	Supporting evidence includes similarity to: 1 EST, 2 Proteins	mRNA
Up	XM_023910206.3	13.8849	2.67731	1.39471e-05	5.97445e-05	2.67799	6.03599	1.31776	4.54005	34.7026	11.55	20.3225	29.932	LOC122194377	mRNA	MLP-like protein 31		mRNA
Up	XR_002860140.3	7.09341	2.66322	0.00356748	0.00969158	0	6.03599	0	1.13501	23.1351	9.07499	7.62095	9.7453	LOC111921305	ncRNA	uncharacterized LOC111921305		lnc_RNA
Up	XR_008229505.1	13.9141	2.66136	0.0010956	0.00333746	5.35599	4.02399	1.31776	4.54005	7.71169	12.375	8.46773	67.521	LOC128131586	rRNA	18S ribosomal RNA		rRNA
Up	XM_023872974.3	41.3032	2.65931	6.37409e-07	3.36772e-06	26.7799	4.02399	11.8598	3.40504	102.18	80.0249	69.4354	32.7164	LOC111876447	mRNA	alpha-dioxygenase PIOX	Supporting evidence includes similarity to: 27 Proteins	mRNA
Up	XM_023907109.3	6.31288	2.65615	0.00265282	0.00742819	1.339	4.02399	1.31776	0	17.3513	5.77499	6.77418	13.9219	LOC111911317	mRNA	basic leucine zipper 61	Supporting evidence includes similarity to: 1 EST, 18 Proteins	mRNA
Up	XM_023873117.3	204.001	2.65197	1.01241e-21	3.51454e-20	37.4919	41.2459	108.056	38.5904	349.918	380.324	374.274	302.104	LOC111876554	mRNA	ABC transporter G family member 8	Supporting evidence includes similarity to: 6 Proteins	mRNA
Up	XM_023897551.3	183.456	2.64814	1.11892e-45	1.36179e-42	34.8139	48.2879	75.1121	44.2655	339.314	315.149	294.677	316.026	LOC111901666	mRNA	65-kDa microtubule-associated protein 3	Supporting evidence includes similarity to: 9 Proteins	mRNA
Up	XM_023911548.3	122.339	2.64406	5.11707e-18	1.12567e-16	21.4239	28.168	65.8878	20.4302	200.504	240.075	237.943	164.278	LOC111915909	mRNA	uncharacterized LOC111915909	Supporting evidence includes similarity to: 1 EST, 5 Proteins	mRNA
Up	XM_023904932.3	20.3162	2.64181	3.97617e-07	2.16777e-06	4.01699	7.04199	6.58878	4.54005	57.8377	22.275	37.258	22.9711	LOC111909142	mRNA	uncharacterized LOC111909142	Supporting evidence includes similarity to: 1 EST, 3 Proteins	mRNA
Up	XM_023879594.3	21.3745	2.62039	1.19673e-05	5.18758e-05	1.339	7.04199	14.4953	1.13501	44.3422	37.1249	47.4193	18.0984	LOC111883258	mRNA	transcription repressor OFP6	Supporting evidence includes similarity to: 3 ESTs, 6 Proteins	mRNA
Up	XR_002856066.3	34.065	2.61978	3.91164e-14	5.18695e-13	10.712	8.04799	10.542	9.0801	64.5854	62.6999	56.7338	50.1187	LOC111909066	ncRNA	uncharacterized LOC111909066		lnc_RNA
Up	XM_023908163.3	132.976	2.61688	1.28855e-28	1.1693e-26	30.7969	41.2459	48.757	28.3753	184.117	247.5	292.983	190.033	LOC111912426	mRNA	delta-1-pyrroline-5-carboxylate synthase	Supporting evidence includes similarity to: 62 Proteins	mRNA
Up	XM_023895508.2	73.8338	2.6168	7.15261e-21	2.22873e-19	14.729	25.15	30.3084	12.4851	125.315	131.175	149.879	101.63	LOC111899657	mRNA	lysine histidine transporter-like 8	Supporting evidence includes similarity to: 2 Proteins	mRNA
Up	XM_023893069.3	18.9809	2.61	1.33703e-07	7.78147e-07	4.01699	5.02999	7.90653	4.54005	28.9188	21.45	46.5725	33.4125	LOC111897102	mRNA	equilibrative nucleotide transporter 3	Supporting evidence includes similarity to: 16 Proteins	mRNA
Up	XM_023897100.3	31.3529	2.60703	1.78272e-07	1.01694e-06	5.35599	14.084	15.8131	0	68.4412	56.0999	49.9596	41.0695	LOC111901218	mRNA	brassinosteroid-responsive RING protein 1	Supporting evidence includes similarity to: 11 Proteins	mRNA
Up	XM_052763605.1	10.9433	2.5956	0.000283648	0.000969068	9.37298	0	1.31776	2.27002	22.1711	23.1	16.0887	13.2258	LOC111879316	mRNA	probable receptor-like protein kinase At5g59700		mRNA
Up	XM_042902293.2	11.3414	2.59484	2.76292e-05	0.000112952	1.339	5.02999	5.27102	1.13501	20.2432	14.025	18.629	25.0593	LOC111880226	mRNA	triacylglycerol lipase 1	Supporting evidence includes similarity to: 10 Proteins	mRNA
Up	XM_023877164.3	5.1273	2.5936	0.00333302	0.00910486	0	2.012	1.31776	2.27002	11.5675	7.42499	10.1613	6.26484	LOC111880748	mRNA	F-box/FBD/LRR-repeat protein At1g13570	Supporting evidence includes similarity to: 2 ESTs, 9 Proteins	mRNA
Up	XM_023903962.3	101.04	2.5931	9.11886e-33	1.68455e-30	24.1019	30.18	34.2616	26.1053	203.396	161.7	176.129	152.444	LOC111908120	mRNA	dof zinc finger protein DOF3.4	Supporting evidence includes similarity to: 2 Proteins	mRNA
Up	XM_023886933.3	27.8643	2.59095	3.65764e-11	3.40732e-10	6.69498	12.072	9.22429	3.40504	51.0899	51.1499	44.0322	45.246	LOC111890851	mRNA	uncharacterized LOC111890851	Supporting evidence includes similarity to: 1 Protein	mRNA
Up	XM_052767233.1	33.955	2.57675	3.45087e-13	4.06134e-12	12.051	10.06	7.90653	9.0801	58.8016	47.8499	54.1935	71.6976	LOC111914792	mRNA	cytochrome P450 CYP72A219	Supporting evidence includes similarity to: 13 Proteins	mRNA
Up	XM_023880227.3	65.6342	2.57459	1.69788e-15	2.6766e-14	6.69498	22.132	31.6261	14.7552	123.387	136.125	95.6853	94.6686	LOC111883864	mRNA	uncharacterized LOC111883864		mRNA
Up	XR_002856117.2	23.4059	2.57211	4.27254e-07	2.31896e-06	0	6.03599	10.542	10.2151	39.5224	24.75	39.7983	56.3835	LOC111909202	ncRNA	uncharacterized LOC111909202		lnc_RNA
Up	XM_023885681.3	1910.41	2.57089	1.21722e-20	3.70902e-19	341.444	678.043	451.99	728.678	2636.43	3248.84	3095.8	4102.08	LOC111889532	mRNA	uncharacterized LOC111889532	Supporting evidence includes similarity to: 6 ESTs, 9 Proteins	mRNA
Up	XM_023887182.3	14.6594	2.57079	2.60009e-06	1.25813e-05	4.01699	3.018	7.90653	2.27002	29.8828	27.225	26.25	16.7062	LOC111891098	mRNA	low affinity inorganic phosphate transporter 1	Supporting evidence includes similarity to: 5 ESTs, 177 Proteins	mRNA
Up	XM_023905351.3	63.1928	2.57046	5.75716e-15	8.49007e-14	13.39	20.12	32.9439	6.81007	114.711	108.075	121.088	88.4038	LOC111909553	mRNA	EPIDERMAL PATTERNING FACTOR-like protein 2	Supporting evidence includes similarity to: 1 Protein	mRNA
Up	XM_023902666.3	74.276	2.56907	7.5481e-13	8.55258e-12	4.01699	21.126	21.0841	38.5904	126.279	118.8	108.387	155.925	LOC111906892	mRNA	uncharacterized LOC111906892	Supporting evidence includes similarity to: 1 EST, 4 Proteins	mRNA
Up	XM_023916697.3	157.406	2.56497	1.45141e-29	1.49401e-27	36.1529	39.2339	72.4766	35.1854	315.215	292.875	240.483	227.622	LOC111921118	mRNA	protein IQ-DOMAIN 6	Supporting evidence includes similarity to: 1 EST, 6 Proteins	mRNA
Up	XM_023912286.2	23.6774	2.55187	3.17002e-09	2.32251e-08	6.69498	6.03599	11.8598	3.40504	48.198	44.5499	33.8709	34.8046	LOC111916618	mRNA	calcium-dependent protein kinase 20	Supporting evidence includes similarity to: 254 Proteins	mRNA
Up	XM_023899700.2	252.127	2.55122	2.34548e-24	1.17501e-22	45.5259	72.4319	129.14	47.6705	427.999	461.174	390.362	442.715	LOC111903935	mRNA	formin-like protein 1	Supporting evidence includes similarity to: 2 ESTs, 12 Proteins	mRNA
Up	XM_023881598.3	56.6418	2.55079	2.52256e-08	1.63457e-07	2.67799	15.09	39.5327	9.0801	93.5042	99.8248	116.855	76.5702	LOC111885342	mRNA	uncharacterized LOC111885342	Supporting evidence includes similarity to: 2 ESTs, 5 Proteins	mRNA
Up	XR_002851068.3	16.0197	2.55013	6.34958e-07	3.35563e-06	4.01699	7.04199	2.63551	4.54005	35.6666	28.875	20.3225	25.0593	LOC111893992	ncRNA	uncharacterized LOC111893992		lnc_RNA
Up	XM_023908981.3	42.0439	2.54762	4.16948e-12	4.37014e-11	5.35599	19.114	18.4486	5.67506	85.7925	69.2999	60.9676	71.6976	LOC111913263	mRNA	uncharacterized protein At4g38062	Supporting evidence includes similarity to: 3 Proteins	mRNA
Up	XR_006184093.2	9.03623	2.54691	0.000315339	0.00106817	1.339	4.02399	3.95327	1.13501	16.3873	7.42499	22.0161	16.0101	LOC111913058	ncRNA	uncharacterized LOC111913058, transcript variant X2	Supporting evidence includes similarity to: 2 ESTs	lnc_RNA
Up	XM_023894033.3	17.5994	2.54291	0.000823537	0.00256611	0	10.06	9.22429	1.13501	31.8107	9.07499	20.3225	59.1679	LOC111898108	mRNA	histone H4	Supporting evidence includes similarity to: 1 EST, 306 Proteins	mRNA
Up	XM_023900486.3	24.3615	2.54095	2.60286e-08	1.68186e-07	4.01699	14.084	3.95327	5.67506	34.7026	37.1249	38.9515	56.3835	LOC111904759	mRNA	BAG family molecular chaperone regulator 2	Supporting evidence includes similarity to: 1 EST, 3 Proteins	mRNA
Up	XM_023915709.2	16.4292	2.54019	8.76615e-05	0.000330007	0	2.012	11.8598	5.67506	32.7747	17.325	18.629	43.1578	LOC111920131	mRNA	protein DETOXIFICATION 40	Supporting evidence includes similarity to: 2 ESTs, 59 Proteins	mRNA
Up	XM_023885376.3	17.9998	2.53561	1.12401e-07	6.60301e-07	4.01699	8.04799	6.58878	2.27002	34.7026	28.05	33.8709	26.4515	LOC111889240	mRNA	uncharacterized LOC111889240	Supporting evidence includes similarity to: 2 Proteins	mRNA
Up	XM_023883096.3	1714.23	2.5353	9.77627e-13	1.09632e-11	309.308	546.257	801.195	360.934	3068.29	3034.35	3565.76	2027.72	LOC111886847	mRNA	GDSL esterase/lipase At1g29670	Supporting evidence includes similarity to: 1 EST, 5 Proteins	mRNA
Up	XM_023884569.3	6.2855	2.53341	0.00294114	0.00814293	1.339	0	5.27102	1.13501	15.4234	9.89998	6.77418	10.4414	LOC111888382	mRNA	zinc finger protein 5	Supporting evidence includes similarity to: 4 Proteins	mRNA
Up	XM_023915860.3	82.7659	2.51694	4.67811e-20	1.33504e-18	25.4409	17.102	34.2616	22.7002	178.333	115.5	110.08	158.709	LOC111920275	mRNA	transcription factor bHLH94	Supporting evidence includes similarity to: 22 Proteins	mRNA
Up	XM_023896562.3	31.2745	2.51589	3.45367e-12	3.63646e-11	5.35599	14.084	6.58878	10.2151	57.8377	52.7999	52.4999	50.8148	LOC111900683	mRNA	homeobox protein knotted-1-like 6	Supporting evidence includes similarity to: 9 Proteins	mRNA
Up	XM_023873303.3	285.65	2.5102	1.01346e-08	6.89072e-08	44.1869	101.606	148.906	46.5355	583.196	555.224	454.717	350.831	LOC111876728	mRNA	DNA polymerase alpha catalytic subunit	Supporting evidence includes similarity to: 4 Proteins	mRNA
Up	XM_023910678.2	63.0901	2.5089	3.81381e-08	2.41013e-07	13.39	24.144	17.1308	20.4302	26.0269	117.15	170.201	116.248	LOC111914971	mRNA	acetylserotonin O-methyltransferase	Supporting evidence includes similarity to: 5 ESTs, 32 Proteins	mRNA
Up	XM_023906925.3	95.9322	2.50506	1.33947e-11	1.32728e-10	17.407	26.156	61.9345	10.2151	188.936	142.725	155.806	164.278	LOC111911136	mRNA	histone H2B.3	Supporting evidence includes similarity to: 126 Proteins	mRNA
Up	XM_023902427.3	7.92444	2.4987	0.000881575	0.00273133	1.339	2.012	3.95327	2.27002	18.3153	4.94999	15.2419	15.314	LOC111906659	mRNA	putative pentatricopeptide repeat-containing protein At1g12700, mitochondrial	Supporting evidence includes similarity to: 1 EST, 45 Proteins	mRNA
Up	XM_023908961.2	11.7099	2.4944	3.75697e-05	0.000150061	2.67799	6.03599	5.27102	0	24.099	17.325	19.4758	18.7945	LOC111913244	mRNA	guanosine nucleotide diphosphate dissociation inhibitor At5g09550	Supporting evidence includes similarity to: 24 Proteins	mRNA
Up	XM_023913741.3	6.85843	2.49357	0.0030353	0.00837004	1.339	0	1.31776	5.67506	6.74773	12.375	9.3145	18.0984	LOC111918086	mRNA	ethylene-responsive transcription factor ERF014	Supporting evidence includes similarity to: 6 Proteins	mRNA
Up	XM_023916376.3	24.3189	2.48853	7.5051e-07	3.93315e-06	2.67799	7.04199	9.22429	10.2151	65.5493	18.975	39.7983	41.0695	LOC111920809	mRNA	salutaridine reductase	Supporting evidence includes similarity to: 8 Proteins	mRNA
Up	XM_023878793.3	25.1523	2.48231	1.21983e-06	6.17677e-06	13.39	6.03599	10.542	1.13501	68.4412	38.7749	28.7903	34.1085	LOC111882424	mRNA	germacrene A synthase short form	Supporting evidence includes similarity to: 1 mRNA, 4 ESTs, 57 Proteins	mRNA
Up	XM_052766190.1	13.0808	2.48101	2.81497e-05	0.000114934	5.35599	1.006	7.90653	2.27002	19.2792	15.675	28.7903	24.3632	LOC111905877	mRNA	YDG domain-containing protein At5g47150	Supporting evidence includes similarity to: 2 Proteins	mRNA
Up	XM_023900312.3	15.8185	2.47191	1.08554e-05	4.73237e-05	6.69498	5.02999	7.90653	0	37.5945	19.8	27.9435	21.5789	LOC111904559	mRNA	transcription factor TGA2.3	Supporting evidence includes similarity to: 1 EST, 45 Proteins	mRNA
Up	XM_023899018.3	140.379	2.47144	5.21314e-28	4.24645e-26	24.1019	58.3479	50.0747	37.4554	275.693	198	248.951	230.407	LOC111903242	mRNA	uncharacterized LOC111903242	Supporting evidence includes similarity to: 2 ESTs	mRNA
Up	XM_023904139.3	19.4761	2.47037	5.20336e-07	2.78545e-06	8.03398	3.018	3.95327	9.0801	23.1351	25.575	44.0322	38.9812	LOC111908307	mRNA	sodium/calcium exchanger NCL1	Supporting evidence includes similarity to: 1 EST	mRNA
Up	XM_023899042.2	460.839	2.46969	2.45953e-28	2.1028e-26	105.781	140.84	212.159	105.556	949.502	904.199	553.789	714.887	LOC111903259	mRNA	enolase	Supporting evidence includes similarity to: 11 ESTs, 25 Proteins	mRNA
Up	XM_023897232.3	159.84	2.46894	1.45015e-30	1.78592e-28	45.5259	52.3119	59.299	38.5904	248.702	310.2	324.314	199.779	LOC111901381	mRNA	GDSL esterase/lipase At5g45950	Supporting evidence includes similarity to: 3 ESTs, 9 Proteins	mRNA
Up	XM_023916809.3	951.899	2.46579	3.27524e-05	0.000132301	127.205	244.458	681.28	114.636	1621.38	1750.65	1468.3	1607.28	LOC111921235	mRNA	high mobility group B protein 3	Supporting evidence includes similarity to: 2 ESTs, 34 Proteins	mRNA
Up	XM_023891661.3	173.534	2.46465	4.21342e-15	6.33084e-14	26.7799	54.3239	102.785	29.5103	330.639	320.099	265.887	258.25	LOC111895575	mRNA	uncharacterized LOC111895575	Supporting evidence includes similarity to: 2 Proteins	mRNA
Up	XM_023883274.3	9.38705	2.46384	0.000670075	0.00212734	1.339	6.03599	2.63551	1.13501	26.9909	14.025	7.62095	15.314	LOC111887054	mRNA	uncharacterized protein At4g06744	Supporting evidence includes similarity to: 9 Proteins	mRNA
Up	XR_002854340.3	27.4794	2.46381	2.09172e-08	1.37171e-07	10.712	14.084	5.27102	3.40504	31.8107	47.0249	44.879	62.6484	LOC111903886	ncRNA	uncharacterized LOC111903886		lnc_RNA
Up	XM_023891797.3	208.301	2.45656	2.17315e-30	2.59899e-28	46.8649	74.4439	92.2429	43.1305	411.611	372.899	317.54	307.673	LOC111895724	mRNA	kinesin-like protein KIN-12D	Supporting evidence includes similarity to: 11 Proteins	mRNA
Up	XM_023916502.3	71.9704	2.45207	4.0928e-08	2.57778e-07	13.39	12.072	55.3457	9.0801	130.135	141.9	133.79	80.0507	LOC111920938	mRNA	homeobox-leucine zipper protein HDG11	Supporting evidence includes similarity to: 7 Proteins	mRNA
Up	XM_023891071.3	12.5618	2.4507	0.00032463	0.00109712	1.339	5.02999	9.22429	0	29.8828	26.4	16.0887	12.5297	LOC111894983	mRNA	ethylene-responsive transcription factor 12	Supporting evidence includes similarity to: 7 Proteins	mRNA
Up	XM_042901815.2	13.4433	2.4442	0.000100984	0.000375648	9.37298	3.018	0	4.54005	18.3153	23.1	14.3951	34.8046	LOC122197599	mRNA	jacalin-related lectin 34	Supporting evidence includes similarity to: 2 Proteins	mRNA
Up	XM_023881329.3	75.7334	2.43903	2.30877e-15	3.57408e-14	14.729	29.174	36.8972	13.6201	90.6123	146.85	123.629	150.356	LOC111885036	mRNA	uncharacterized LOC111885036	Supporting evidence includes similarity to: 1 EST, 1 Protein	mRNA
Up	XM_023914560.3	62.8516	2.43601	8.77283e-19	2.14805e-17	14.729	20.12	28.9906	14.7552	128.207	104.775	88.9111	102.326	LOC111918945	mRNA	cyclin-A2-1	Supporting evidence includes similarity to: 1 EST, 27 Proteins	mRNA
Up	XM_023891823.3	3056.46	2.43384	1.15528e-13	1.44515e-12	885.077	514.065	1528.6	892.119	5725.93	4599.37	4734.31	5572.22	LOC111895744	mRNA	organ-specific protein S2	Supporting evidence includes similarity to: 19 ESTs, 1 Protein	mRNA
Up	XM_023914910.3	177.43	2.42984	5.68241e-17	1.07565e-15	40.1699	48.2879	105.42	29.5103	281.477	338.249	254.032	322.291	LOC111919307	mRNA	probable aquaporin PIP2-8	Supporting evidence includes similarity to: 2 ESTs, 299 Proteins	mRNA
Up	XM_052767576.1	12.4544	2.42332	0.000343223	0.00115543	4.01699	3.018	6.58878	2.27002	31.8107	9.89998	9.3145	32.7164	LOC111916906	mRNA	beta-glucosidase 18	Supporting evidence includes similarity to: 1 EST, 21 Proteins	mRNA
Up	XM_023880194.2	46.0945	2.42124	8.01611e-09	5.53213e-08	8.03398	13.078	32.9439	4.54005	92.5403	80.0249	65.2015	72.3937	LOC111883866	mRNA	uncharacterized LOC111883866	Supporting evidence includes similarity to: 2 Proteins	mRNA
Up	XM_023875869.3	14.719	2.41443	6.63185e-06	3.00576e-05	0	6.03599	5.27102	6.81007	25.063	30.525	24.5564	19.4906	LOC111879410	mRNA	protein MIZU-KUSSEI 1	Supporting evidence includes similarity to: 7 Proteins	mRNA
Up	XM_023892033.3	88.3575	2.41295	5.20553e-27	3.60209e-25	21.4239	26.156	40.8504	23.8353	158.09	153.45	135.484	147.572	LOC111896001	mRNA	squamosa promoter-binding-like protein 8	Supporting evidence includes similarity to: 3 ESTs, 19 Proteins	mRNA
Up	XM_023879793.3	404.896	2.4126	2.93555e-63	3.03683e-59	137.917	116.696	105.42	152.092	734.538	625.349	598.668	768.486	LOC111883463	mRNA	protein RSI-1	Supporting evidence includes similarity to: 7 Proteins	mRNA
Up	XM_023877668.2	128.425	2.41068	6.11539e-06	2.78449e-05	17.407	27.162	93.5606	24.9703	219.783	234.3	232.016	178.2	LOC111881249	mRNA	CDT1-like protein a, chloroplastic	Supporting evidence includes similarity to: 6 Proteins	mRNA
Up	XM_023906518.3	141.922	2.40572	3.93127e-25	2.16325e-23	30.7969	47.2819	65.8878	36.3204	269.909	284.625	197.298	203.259	LOC111910687	mRNA	AP2-like ethylene-responsive transcription factor ANT	Supporting evidence includes similarity to: 2 ESTs, 24 Proteins	mRNA
Up	XR_008226180.1	22.9727	2.40277	0.00273406	0.00762779	6.69498	4.02399	2.63551	15.8902	5.78377	29.7	11.8548	107.198	LOC128128322	rRNA	28S ribosomal RNA		rRNA
Up	XM_023883871.3	37.1883	2.40117	6.39003e-07	3.37528e-06	2.67799	18.108	15.8131	10.2151	95.4321	32.1749	42.3386	80.7468	LOC111887696	mRNA	UDP-glycosyltransferase 90A1	Supporting evidence includes similarity to: 1 EST, 9 Proteins	mRNA
Up	XM_023913643.3	25.3754	2.40105	4.58902e-09	3.29334e-08	12.051	8.04799	10.542	2.27002	38.5584	38.7749	44.0322	48.7265	LOC111917997	mRNA	uncharacterized LOC111917997	Supporting evidence includes similarity to: 1 Protein	mRNA
Up	XM_023895725.3	159.409	2.40065	6.74568e-06	3.052e-05	17.407	48.2879	108.056	29.5103	306.54	289.575	260.806	215.093	LOC111899851	mRNA	origin of replication complex subunit 1A	Supporting evidence includes similarity to: 1 EST, 2 Proteins	mRNA
Up	XM_023891785.3	551.677	2.40032	4.90424e-32	7.98966e-30	149.968	203.212	249.056	101.016	1044.93	920.699	873.023	871.508	LOC111895710	mRNA	probable inactive leucine-rich repeat receptor-like protein kinase At3g03770	Supporting evidence includes similarity to: 7 ESTs, 1 Protein	mRNA
Up	XM_023912364.1	26.0599	2.39877	1.77701e-09	1.34331e-08	10.712	7.04199	7.90653	7.94508	37.5945	47.0249	33.8709	56.3835	LOC111916691	mRNA	uncharacterized LOC111916691	Supporting evidence includes similarity to: 1 Protein	mRNA
Up	XM_023888236.3	303.043	2.39837	4.76931e-06	2.21448e-05	40.1699	109.654	193.71	43.1305	518.611	569.249	498.749	451.068	LOC111892174	mRNA	replication protein A 32 kDa subunit A	Supporting evidence includes similarity to: 1 EST, 3 Proteins	mRNA
Up	XM_023883912.3	968.691	2.39731	2.8439e-06	1.36838e-05	149.968	339.021	602.214	145.282	1795.86	1843.05	1509.8	1364.34	LOC111887753	mRNA	DNA (cytosine-5)-methyltransferase CMT3	Supporting evidence includes similarity to: 3 ESTs, 19 Proteins	mRNA
Up	XM_023879798.3	33.3393	2.39175	7.58989e-12	7.7357e-11	6.69498	9.05399	13.1776	13.6201	62.6575	54.4499	61.8144	45.246	LOC111883473	mRNA	AP2-like ethylene-responsive transcription factor AIL6	Supporting evidence includes similarity to: 18 Proteins	mRNA
Up	XM_023882808.3	92.849	2.38317	2.12976e-27	1.56258e-25	30.7969	33.1979	31.6261	23.8353	173.513	159.225	127.016	163.582	LOC111886553	mRNA	uncharacterized LOC111886553	Supporting evidence includes similarity to: 5 Proteins	mRNA
Up	XM_023907949.2	141.521	2.37955	1.07027e-42	7.14316e-40	50.8819	36.2159	54.028	43.1305	225.567	240.9	248.951	232.495	LOC111912231	mRNA	3-ketoacyl-CoA synthase 19	Supporting evidence includes similarity to: 1 EST, 11 Proteins	mRNA
Up	XM_023880429.3	17.1459	2.37569	0.000122753	0.000447693	6.69498	10.06	3.95327	1.13501	53.0179	14.025	28.7903	19.4906	LOC111884109	mRNA	uncharacterized LOC111884109	Supporting evidence includes similarity to: 1 EST, 25 Proteins	mRNA
Up	XM_023914000.3	7.2466	2.37347	0.00142332	0.00423917	0	2.012	3.95327	3.40504	9.63961	11.55	9.3145	18.0984	LOC111918318	mRNA	transmembrane 9 superfamily member 4	Supporting evidence includes similarity to: 5 Proteins	mRNA
Up	XM_023882528.3	31.9648	2.36928	4.45025e-05	0.000175182	4.01699	25.15	9.22429	2.27002	93.5042	35.4749	33.8709	52.207	LOC111886295	mRNA	malonyl-coenzyme A:anthocyanin 3-O-glucoside-6''-O-malonyltransferase	Supporting evidence includes similarity to: 3 ESTs, 4 Proteins	mRNA
Up	XM_023910642.3	308.402	2.3691	3.97694e-25	2.18257e-23	87.0348	143.858	117.28	51.0755	574.521	542.024	453.023	498.402	LOC111914930	mRNA	kinesin-like protein KIN-5B	Supporting evidence includes similarity to: 1 EST, 25 Proteins	mRNA
Up	XM_023877869.2	76.6753	2.36433	1.77529e-10	1.52473e-09	5.35599	25.15	50.0747	19.2952	127.243	138.6	124.476	123.208	LOC111881481	mRNA	E2F transcription factor-like E2FE	Supporting evidence includes similarity to: 11 Proteins	mRNA
Up	XM_023888756.2	221.584	2.36307	8.64942e-19	2.12034e-17	52.2209	63.3779	112.009	61.2906	565.845	332.474	301.451	284.006	LOC111892700	mRNA	non-classical arabinogalactan protein 31	Supporting evidence includes similarity to: 5 ESTs, 18 Proteins	mRNA
Up	XR_008232450.1	18.2285	2.35634	1.33986e-07	7.79577e-07	8.03398	6.03599	6.58878	3.40504	32.7747	28.875	28.7903	31.3242	LOC128134117	ncRNA	uncharacterized LOC128134117		lnc_RNA
Up	XM_023881464.3	7.37091	2.35503	0.0033004	0.00902766	0	2.012	6.58878	1.13501	14.4594	10.725	17.7822	6.26484	LOC111885183	mRNA	tropinone reductase homolog At5g06060	Supporting evidence includes similarity to: 48 Proteins	mRNA
Up	XM_023894031.3	270.334	2.35213	5.61089e-06	2.57576e-05	44.1869	73.4379	195.028	41.9954	423.179	500.774	434.394	449.676	LOC111898106	mRNA	histone H4	Supporting evidence includes similarity to: 310 Proteins	mRNA
Up	XM_023881062.3	204.749	2.35202	3.24199e-32	5.4534e-30	53.5599	80.4799	65.8878	66.9657	407.755	380.324	244.717	338.301	LOC111884747	mRNA	pyruvate decarboxylase 1	Supporting evidence includes similarity to: 2 ESTs, 40 Proteins	mRNA
Up	XM_023873814.2	184.544	2.35075	1.28977e-30	1.62092e-28	45.5259	68.4079	76.4298	51.0755	394.26	298.65	248.951	293.055	LOC111877288	mRNA	probable LRR receptor-like serine/threonine-protein kinase At4g37250	Supporting evidence includes similarity to: 1 EST, 6 Proteins	mRNA
Up	XM_023896301.3	32.3205	2.35049	1.83385e-11	1.78553e-10	8.03398	13.078	11.8598	9.0801	55.9097	65.9999	46.5725	48.0304	LOC111900412	mRNA	protein IQ-DOMAIN 22	Supporting evidence includes similarity to: 1 EST	mRNA
Up	XM_052768107.1	24.8222	2.34566	4.5608e-07	2.4625e-06	2.67799	11.066	10.542	7.94508	53.9818	21.45	41.4919	49.4226	LOC111883416	mRNA	transcription factor bHLH30	Supporting evidence includes similarity to: 11 Proteins	mRNA
Up	XM_023888585.3	36.5891	2.33644	8.67227e-07	4.49472e-06	8.03398	12.072	27.6729	1.13501	56.8737	65.9999	57.5805	63.3444	LOC111892534	mRNA	guanine nucleotide-binding protein subunit gamma 3	Supporting evidence includes similarity to: 3 Proteins	mRNA
Up	XM_023904388.2	11.8848	2.33635	5.44424e-05	0.000211335	4.01699	3.018	7.90653	1.13501	20.2432	22.275	21.1693	15.314	LOC111908570	mRNA	proline-rich receptor-like protein kinase PERK15	Supporting evidence includes similarity to: 2 Proteins	mRNA
Up	XM_023908094.2	1059.65	2.33369	5.70675e-06	2.61396e-05	158.002	384.291	685.233	175.927	1761.16	2080.65	1760.44	1471.54	LOC111912362	mRNA	DNA replication licensing factor MCM2	Supporting evidence includes similarity to: 9 Proteins	mRNA
Up	XM_023910952.3	93.4658	2.33275	1.5682e-29	1.60624e-27	36.1529	26.156	35.5794	27.2403	141.702	157.575	158.346	164.974	LOC111915281	mRNA	actin-depolymerizing factor 5	Supporting evidence includes similarity to: 47 Proteins	mRNA
Up	XM_023907311.3	238.875	2.32676	1.19638e-31	1.78079e-29	56.2379	70.4199	123.869	68.1007	421.251	431.474	358.185	381.459	LOC111911554	mRNA	protein SENESCENCE-ASSOCIATED GENE 21, mitochondrial	Supporting evidence includes similarity to: 29 ESTs, 17 Proteins	mRNA
Up	XM_023874698.3	40.0755	2.32413	4.2707e-13	4.96408e-12	13.39	14.084	15.8131	10.2151	56.8737	80.0249	74.516	55.6874	LOC111878189	mRNA	serine carboxypeptidase 24	Supporting evidence includes similarity to: 31 Proteins	mRNA
Up	XM_023908977.3	9.48339	2.32168	0.000831095	0.00258771	2.67799	7.04199	2.63551	0	11.5675	12.375	22.8629	16.7062	LOC111913261	mRNA	root phototropism protein 3	Supporting evidence includes similarity to: 12 Proteins	mRNA
Up	XM_023906679.3	281.21	2.31789	4.44048e-08	2.78068e-07	45.5259	104.624	171.308	54.4806	490.656	489.224	489.435	404.43	LOC111910875	mRNA	protein ENHANCER OF LHP1 1	Supporting evidence includes similarity to: 3 Proteins	mRNA
Up	XM_023900015.3	56.494	2.31613	7.31454e-19	1.81026e-17	17.407	22.132	22.4018	13.6201	94.4682	87.4499	91.4515	103.022	LOC111904235	mRNA	serine carboxypeptidase-like 13	Supporting evidence includes similarity to: 2 ESTs, 7 Proteins	mRNA
Up	XM_052766051.1	722.682	2.31565	2.42021e-07	1.35454e-06	144.612	283.692	432.224	106.691	1282.07	1333.2	1173.63	1025.34	LOC111904051	mRNA	structural maintenance of chromosomes protein 2-1	Supporting evidence includes similarity to: 3 Proteins	mRNA
Up	XM_023889489.3	13.4414	2.31534	4.1192e-05	0.00016315	4.01699	4.02399	6.58878	3.40504	35.6666	16.5	22.0161	15.314	LOC111893435	mRNA	protein terminal ear1 homolog	Supporting evidence includes similarity to: 9 Proteins	mRNA
Up	XM_023877490.3	184.057	2.31506	0.00117625	0.00356425	16.068	42.2519	163.402	24.9703	336.422	336.599	301.451	251.29	LOC111881096	mRNA	histone H3.2-like	Supporting evidence includes similarity to: 2 ESTs, 518 Proteins	mRNA
Up	XM_023904170.3	657.369	2.31318	1.26299e-05	5.45084e-05	100.425	227.356	454.626	98.746	1184.71	1291.95	1005.97	895.175	LOC111908347	mRNA	DNA replication licensing factor MCM5	Supporting evidence includes similarity to: 1 mRNA, 5 ESTs, 32 Proteins	mRNA
Up	XM_023882702.3	94.133	2.31255	9.51276e-17	1.74485e-15	29.4579	36.2159	44.8037	15.8902	207.252	136.95	155.806	126.689	LOC111886455	mRNA	receptor-like protein 35	Supporting evidence includes similarity to: 5 ESTs, 9 Proteins	mRNA
Up	XM_023883787.3	56.5045	2.31218	2.22374e-18	5.1522e-17	13.39	15.09	22.4018	24.9703	87.7204	100.65	93.145	94.6686	LOC111887622	mRNA	probable thimet oligopeptidase	Supporting evidence includes similarity to: 6 Proteins	mRNA
Up	XM_023877581.3	40.6586	2.31132	1.05897e-05	4.63019e-05	1.339	23.138	26.3551	3.40504	74.225	65.1749	66.895	64.7366	LOC111881188	mRNA	CDT1-like protein a, chloroplastic	Supporting evidence includes similarity to: 4 Proteins	mRNA
Up	XM_023907216.3	125.505	2.30991	1.00016e-20	3.08397e-19	30.7969	44.2639	60.6168	32.9153	202.432	262.35	221.008	149.66	LOC111911438	mRNA	uncharacterized LOC111911438		mRNA
Up	XM_042901363.2	17.5782	2.30905	1.01812e-06	5.22182e-06	4.01699	7.04199	7.90653	4.54005	37.5945	23.1	23.7096	32.7164	LOC122197402	mRNA	uncharacterized LOC122197402		mRNA
Up	XM_023894721.2	26.6326	2.30898	2.74704e-06	1.32454e-05	4.01699	9.05399	17.1308	5.67506	66.5133	21.45	39.7983	49.4226	LOC111898843	mRNA	protein ECERIFERUM 26-like	Supporting evidence includes similarity to: 2 ESTs, 4 Proteins	mRNA
Up	XM_023875259.3	7.91788	2.30271	0.000634866	0.00202738	4.01699	3.018	1.31776	2.27002	15.4234	14.85	12.7016	9.7453	LOC111878753	mRNA	peroxisomal membrane protein 13	Supporting evidence includes similarity to: 7 Proteins	mRNA
Up	XM_023885391.3	457.247	2.29909	6.29136e-10	5.04528e-09	109.798	169.008	260.916	78.3158	875.277	799.424	693.507	671.73	LOC111889256	mRNA	condensin-1 complex subunit CAP-D2	Supporting evidence includes similarity to: 6 Proteins	mRNA
Up	XM_023916226.3	39.6024	2.29867	1.02958e-09	8.02639e-09	8.03398	19.114	11.8598	13.6201	81.9367	84.1499	58.4273	39.6773	LOC111920656	mRNA	allene oxide synthase	Supporting evidence includes similarity to: 5 ESTs, 38 Proteins	mRNA
Up	XM_023889858.3	24.4888	2.29434	4.9771e-06	2.30114e-05	5.35599	8.04799	13.1776	6.81007	38.5584	23.925	26.25	73.7858	LOC111893777	mRNA	transcription factor MYB8	Supporting evidence includes similarity to: 139 Proteins	mRNA
Up	XM_023894959.3	18.7982	2.29261	8.35192e-07	4.34174e-06	8.03398	2.012	9.22429	6.81007	36.6305	33.8249	28.7903	25.0593	LOC111899070	mRNA	serine/threonine-protein kinase Nek4, transcript variant X1	Supporting evidence includes similarity to: 31 Proteins	mRNA
Up	XM_023884324.3	233.646	2.28713	9.94333e-26	5.94588e-24	52.2209	104.624	106.738	53.3456	428.963	414.149	366.653	342.478	LOC111888191	mRNA	uncharacterized LOC111888191	Supporting evidence includes similarity to: 5 Proteins	mRNA
Up	XM_023893180.2	108.634	2.28509	0.00126212	0.00380381	6.69498	32.1919	92.2429	17.0252	205.324	177.375	148.185	190.033	LOC111897220	mRNA	histone H1	Supporting evidence includes similarity to: 1 EST, 14 Proteins	mRNA
Up	XM_023872819.3	201.343	2.28441	9.04256e-05	0.000339116	28.1189	70.4199	147.589	28.3753	388.476	397.649	333.628	216.485	LOC111876267	mRNA	uncharacterized LOC111876267	Supporting evidence includes similarity to: 4 Proteins	mRNA
Up	XM_023890236.3	242.727	2.28132	1.54679e-17	3.19074e-16	60.2549	72.4319	146.271	53.3456	430.891	499.124	368.346	311.153	LOC111894147	mRNA	ABC transporter G family member 15	Supporting evidence includes similarity to: 29 Proteins	mRNA
Up	XM_052765158.1	26.7013	2.27864	7.40671e-09	5.14417e-08	8.03398	12.072	9.22429	6.81007	58.8016	32.1749	44.0322	42.4617	LOC111881669	mRNA	formin-like protein 18	Supporting evidence includes similarity to: 31 Proteins	mRNA
Up	XM_023886977.3	16.6016	2.27797	1.46369e-05	6.25697e-05	2.67799	12.072	2.63551	4.54005	26.9909	21.45	26.25	36.1968	LOC111890909	mRNA	ankyrin repeat-containing protein ITN1	Supporting evidence includes similarity to: 1 Protein	mRNA
Up	XM_052763696.1	18.003	2.27677	3.1066e-05	0.00012608	4.01699	1.006	15.8131	4.54005	28.9188	27.225	30.4838	32.0203	LOC111915174	mRNA	nuclear transcription factor Y subunit B-8	Supporting evidence includes similarity to: 12 Proteins	mRNA
Up	XM_023906335.2	687.445	2.26854	5.37191e-07	2.87196e-06	105.781	265.584	430.906	143.012	1178.92	1263.9	1116.05	995.413	LOC111910499	mRNA	replication protein A 70 kDa DNA-binding subunit B	Supporting evidence includes similarity to: 2 ESTs, 10 Proteins	mRNA
Up	XM_023873316.3	10.5086	2.26832	0.0026029	0.00730521	0	8.04799	1.31776	4.54005	13.4955	6.59999	27.0967	22.9711	LOC111876745	mRNA	late embryogenesis abundant protein 2	Supporting evidence includes similarity to: 4 Proteins	mRNA
Up	XM_023886349.1	21.9471	2.2629	9.12774e-07	4.71308e-06	13.39	2.012	5.27102	10.2151	29.8828	39.5999	43.1854	32.0203	LOC111890196	mRNA	receptor-like protein EIX2	Supporting evidence includes similarity to: 12 Proteins	mRNA
Up	XM_023915312.3	332.859	2.26182	1.74436e-05	7.35047e-05	42.8479	120.72	235.878	60.1556	561.989	620.399	534.314	486.569	LOC111919730	mRNA	proliferating cell nuclear antigen	Supporting evidence includes similarity to: 1 EST, 44 Proteins	mRNA
Up	XM_023910546.3	12.0214	2.25902	5.15158e-05	0.000200727	5.35599	3.018	2.63551	5.67506	24.099	17.325	14.3951	23.6672	LOC111914838	mRNA	deSI-like protein At4g17486	Supporting evidence includes similarity to: 1 EST, 23 Proteins	mRNA
Up	XM_023875122.3	10.4618	2.25887	0.000321443	0.00108724	8.03398	3.018	1.31776	2.27002	25.063	15.675	14.3951	13.9219	LOC111878612	mRNA	cytochrome P450 93A3	Supporting evidence includes similarity to: 29 Proteins	mRNA
Up	XM_023902823.3	71.7012	2.2585	7.56174e-13	8.56335e-12	12.051	37.2219	35.5794	13.6201	110.856	114.675	143.105	106.502	LOC111907033	mRNA	pachytene checkpoint protein 2 homolog	Supporting evidence includes similarity to: 1 EST, 8 Proteins	mRNA
Up	XM_023877456.3	57.5394	2.25536	8.22493e-15	1.18423e-13	22.7629	14.084	31.6261	12.4851	110.856	94.8748	83.8305	89.796	LOC111881067	mRNA	uncharacterized LOC111881067	Supporting evidence includes similarity to: 1 EST, 1 Protein	mRNA
Up	XM_023913215.3	195.856	2.25251	1.08265e-25	6.39998e-24	44.1869	81.4859	90.9251	54.4806	315.215	366.299	361.572	252.682	LOC111917539	mRNA	uncharacterized LOC111917539	Supporting evidence includes similarity to: 1 Protein	mRNA
Up	XM_052771774.1	6.8044	2.24839	0.00297969	0.00822985	2.67799	2.012	1.31776	3.40504	9.63961	8.24999	19.4758	7.65702	LOC128134250	mRNA	F-box protein CPR1-like	Supporting evidence includes similarity to: 3 ESTs, 13 Proteins	mRNA
Up	XM_023878258.2	28.9469	2.24823	2.02533e-09	1.52378e-08	9.37298	10.06	10.542	10.2151	53.0179	32.9999	60.1209	45.246	LOC111881874	mRNA	2-oxoglutarate-dependent dioxygenase 11	Supporting evidence includes similarity to: 1 EST, 11 Proteins	mRNA
Up	XM_023903023.3	7.43118	2.24475	0.00272024	0.00759642	1.339	3.018	1.31776	4.54005	6.74773	9.89998	11.008	21.5789	LOC111907241	mRNA	17.3 kDa class I heat shock protein	Supporting evidence includes similarity to: 1 EST, 119 Proteins	mRNA
Up	XM_023899279.3	79.2309	2.24284	5.28115e-14	6.87214e-13	17.407	31.186	47.4392	14.7552	154.234	110.55	125.322	132.954	LOC111903512	mRNA	cyclin-dependent kinase inhibitor 3	Supporting evidence includes similarity to: 12 Proteins	mRNA
Up	XM_023908648.3	135.383	2.24062	3.69007e-12	3.87551e-11	30.7969	38.2279	96.1962	24.9703	245.81	234.3	183.75	229.015	LOC111912916	mRNA	nucleobase-ascorbate transporter 3-like	Supporting evidence includes similarity to: 2 ESTs, 35 Proteins	mRNA
Up	XM_023876366.3	7.37919	2.24	0.00227831	0.00649376	0	3.018	1.31776	5.67506	8.67565	14.025	11.008	15.314	LOC111879940	mRNA	uncharacterized LOC111879940	Supporting evidence includes similarity to: 2 Proteins	mRNA
Up	XM_023904937.2	8.6826	2.2389	0.0020635	0.00593381	5.35599	0	2.63551	4.54005	7.71169	11.55	16.0887	21.5789	LOC111909147	mRNA	pollen receptor-like kinase 4		mRNA
Up	XM_023881302.3	9.67707	2.23733	0.00122117	0.00369062	6.69498	2.012	5.27102	0	23.1351	15.675	9.3145	15.314	LOC111885003	mRNA	probable aspartic proteinase GIP2	Supporting evidence includes similarity to: 2 Proteins	mRNA
Up	XM_023890908.3	38.7089	2.23237	5.95746e-12	6.1415e-11	14.729	16.096	14.4953	9.0801	67.4773	64.3499	48.266	75.178	LOC111894810	mRNA	uncharacterized LOC111894810		mRNA
Up	XM_023897557.3	345.059	2.2322	1.63821e-36	4.45982e-34	96.4078	155.93	141	89.6659	600.548	611.324	597.822	467.774	LOC111901672	mRNA	LRR receptor-like serine/threonine-protein kinase ERL1	Supporting evidence includes similarity to: 2 ESTs, 12 Proteins	mRNA
Up	XM_023892130.3	49.6702	2.22955	3.76554e-09	2.74038e-08	6.69498	12.072	36.8972	14.7552	73.261	98.9998	82.9837	71.6976	LOC111896106	mRNA	origin of replication complex subunit 6	Supporting evidence includes similarity to: 1 mRNA, 6 Proteins	mRNA
Up	XM_023901269.3	2479.57	2.22923	0.000243337	0.000843323	310.647	764.559	2030.66	381.364	4330.11	4311.44	3833.34	3874.45	LOC111905577	mRNA	histone H2B	Supporting evidence includes similarity to: 8 ESTs, 67 Proteins	mRNA
Up	XM_023877266.3	116.821	2.22894	4.53906e-05	0.000178305	10.712	59.3539	72.4766	21.5652	204.36	198.825	186.29	180.984	LOC111880851	mRNA	protein BREAST CANCER SUSCEPTIBILITY 1 homolog	Supporting evidence includes similarity to: 5 Proteins	mRNA
Up	XM_023877489.3	103.583	2.22852	0.000914275	0.00282334	14.729	25.15	94.8784	11.3501	186.044	179.025	149.032	168.454	LOC111881095	mRNA	histone H3.2	Supporting evidence includes similarity to: 1 EST, 511 Proteins	mRNA
Up	XM_023872920.2	98.4687	2.22202	1.90422e-16	3.37108e-15	25.4409	46.2759	50.0747	17.0252	160.018	188.925	152.419	147.572	LOC111876402	mRNA	SUPPRESSOR OF GAMMA RESPONSE 1	Supporting evidence includes similarity to: 5 ESTs, 10 Proteins	mRNA
Up	XM_023895924.2	114.018	2.22178	7.87205e-15	1.13659e-13	18.746	44.2639	68.5233	29.5103	188.936	226.05	167.661	168.454	LOC111900051	mRNA	WD-40 repeat-containing protein MSI4	Supporting evidence includes similarity to: 2 ESTs, 19 Proteins	mRNA
Up	XM_023875002.3	8.26887	2.22046	0.000865436	0.00268615	2.67799	3.018	1.31776	4.54005	8.67565	18.15	15.2419	12.5297	LOC111878493	mRNA	PI-PLC X domain-containing protein At5g67130	Supporting evidence includes similarity to: 1 EST, 17 Proteins	mRNA
Up	XM_023909827.3	62.2726	2.21902	1.48503e-07	8.57527e-07	6.69498	25.15	46.1214	10.2151	110.856	114.675	113.468	71.0015	LOC111914089	mRNA	uncharacterized LOC111914089	Supporting evidence includes similarity to: 5 Proteins	mRNA
Up	XM_023880915.2	10.7037	2.21838	0.000164382	0.000586997	2.67799	6.03599	3.95327	2.27002	19.2792	13.2	15.2419	22.9711	LOC111884610	mRNA	G-type lectin S-receptor-like serine/threonine-protein kinase At2g19130	Supporting evidence includes similarity to: 26 Proteins	mRNA
Up	XM_023888079.3	140.361	2.21702	2.80041e-24	1.37626e-22	40.1699	43.2579	77.7476	38.5904	264.125	240.9	217.621	200.475	LOC111892018	mRNA	BRCT domain-containing protein At4g02110	Supporting evidence includes similarity to: 4 Proteins	mRNA
Up	XM_023883253.3	309.768	2.21686	5.52239e-22	2.00184e-20	70.9668	123.738	172.626	71.5058	551.386	527.999	504.677	455.245	LOC111887026	mRNA	helicase SWR1	Supporting evidence includes similarity to: 1 EST, 1 Protein	mRNA
Up	XM_023915233.3	457.453	2.21371	5.89241e-07	3.12921e-06	73.6448	157.942	310.99	106.691	708.511	861.299	795.966	644.582	LOC111919666	mRNA	mini-chromosome maintenance complex-binding protein	Supporting evidence includes similarity to: 1 EST, 6 Proteins	mRNA
Up	XM_023886641.2	869.597	2.21339	5.67611e-06	2.60193e-05	155.324	276.65	637.794	164.577	1648.37	1562.55	1224.43	1287.08	LOC111890535	mRNA	histone H3.2	Supporting evidence includes similarity to: 1 EST, 509 Proteins	mRNA
Up	XM_023880791.3	169.457	2.21172	2.89761e-28	2.43706e-26	46.8649	59.3539	92.2429	43.1305	294.972	263.175	268.427	287.486	LOC111884466	mRNA	protein JASON	Supporting evidence includes similarity to: 1 EST, 5 Proteins	mRNA
Up	XM_023873332.3	104.019	2.21014	3.24166e-22	1.2239e-20	24.1019	48.2879	31.6261	41.9954	183.153	201.3	154.113	147.572	LOC111876764	mRNA	structural maintenance of chromosomes flexible hinge domain-containing protein GMI1	Supporting evidence includes similarity to: 5 Proteins	mRNA
Up	XM_023916729.3	186.587	2.20843	1.63623e-19	4.36821e-18	38.8309	77.4619	100.149	48.8055	324.855	372.074	274.354	256.162	LOC111921158	mRNA	heavy metal-associated isoprenylated plant protein 37	Supporting evidence includes similarity to: 4 ESTs, 5 Proteins	mRNA
Up	XM_023915771.3	41.8931	2.20839	7.06611e-13	8.03285e-12	9.37298	20.12	14.4953	14.7552	80.9727	65.9999	58.4273	71.0015	LOC111920173	mRNA	heavy metal-associated isoprenylated plant protein 7	Supporting evidence includes similarity to: 11 Proteins	mRNA
Up	XM_023889469.2	1076.37	2.20641	7.30268e-07	3.83289e-06	212.9	364.171	744.532	212.247	1858.52	2093.85	1666.45	1458.31	LOC111893406	mRNA	DNA replication licensing factor MCM6	Supporting evidence includes similarity to: 2 ESTs, 5 Proteins	mRNA
Up	XM_023909108.3	19.6281	2.20372	3.19549e-06	1.52655e-05	6.69498	3.018	13.1776	5.67506	44.3422	28.875	28.7903	26.4515	LOC111913399	mRNA	GEM-like protein 1	Supporting evidence includes similarity to: 14 Proteins	mRNA
Up	XM_023908188.3	1134.65	2.20124	4.4867e-06	2.09548e-05	194.155	447.669	761.663	217.922	2021.43	2023.72	1939.11	1471.54	LOC111912453	mRNA	DNA replication licensing factor MCM4	Supporting evidence includes similarity to: 1 mRNA, 6 Proteins	mRNA
Up	XR_008230417.1	11.6001	2.20018	0.000256651	0.000885313	2.67799	5.02999	5.27102	3.40504	30.8468	16.5	18.629	10.4414	LOC128132238	ncRNA	uncharacterized LOC128132238		lnc_RNA
Up	XM_023888003.3	115.781	2.19903	0.000945355	0.00291453	14.729	37.2219	101.467	12.4851	213.035	202.95	190.524	153.837	LOC111891932	mRNA	BRCA1-associated RING domain protein 1	Supporting evidence includes similarity to: 4 Proteins	mRNA
Up	XM_023905282.3	155.858	2.19633	6.14588e-05	0.00023653	22.7629	58.3479	118.598	23.8353	225.567	296.175	276.048	225.534	LOC111909455	mRNA	uncharacterized LOC111909455	Supporting evidence includes similarity to: 2 ESTs, 3 Proteins	mRNA
Up	XR_006188288.2	175.679	2.19534	2.44134e-16	4.27338e-15	42.8479	52.3119	115.962	41.9954	256.414	314.324	271.814	309.761	LOC122196499	ncRNA	uncharacterized LOC122196499		lnc_RNA
Up	XM_023878137.3	40.812	2.19524	3.90185e-11	3.62502e-10	12.051	17.102	11.8598	17.0252	47.2341	72.5999	88.0644	60.5601	LOC111881746	mRNA	transcription factor ABORTED MICROSPORES	Supporting evidence includes similarity to: 2 ESTs, 6 Proteins	mRNA
Up	XM_023878538.3	380.022	2.1935	4.22314e-26	2.65583e-24	93.7298	154.924	198.981	97.611	710.439	631.124	633.386	519.981	LOC111882187	mRNA	kinesin-like protein KIN-5C	Supporting evidence includes similarity to: 3 ESTs, 14 Proteins	mRNA
Up	XM_023886959.3	1133.65	2.19268	2.21485e-08	1.44468e-07	242.358	437.609	714.224	233.812	1880.69	2175.52	1814.63	1570.39	LOC111890880	mRNA	DNA replication licensing factor MCM3	Supporting evidence includes similarity to: 8 ESTs, 5 Proteins	mRNA
Up	XM_023874201.3	9.90177	2.19164	0.000417941	0.00138222	1.339	2.012	5.27102	5.67506	17.3513	15.675	11.008	20.8828	LOC111877687	mRNA	geraniol 8-hydroxylase	Supporting evidence includes similarity to: 1 EST, 18 Proteins	mRNA
Up	XR_002845402.3	10.3408	2.18829	0.000792469	0.00247714	0	8.04799	5.27102	1.13501	19.2792	16.5	14.3951	18.0984	LOC111877424	ncRNA	uncharacterized LOC111877424		lnc_RNA
Up	XM_023884121.3	116.795	2.18788	1.29373e-26	8.66255e-25	32.1359	46.2759	59.299	30.6453	199.54	191.4	175.282	199.779	LOC111887997	mRNA	uncharacterized LOC111887997	Supporting evidence includes similarity to: 3 Proteins	mRNA
Up	XM_052771867.1	82.0124	2.18782	4.30087e-18	9.55801e-17	16.068	33.1979	43.4859	24.9703	151.342	144.375	123.629	119.032	LOC111909794	mRNA	DNA topoisomerase 3-alpha	Supporting evidence includes similarity to: 2 Proteins	mRNA
Up	XM_023886718.3	13.1092	2.18746	0.00359383	0.00975677	0	2.012	6.58878	10.2151	33.7386	6.59999	14.3951	31.3242	LOC111890619	mRNA	sterol 3-beta-glucosyltransferase UGT80B1	Supporting evidence includes similarity to: 7 Proteins	mRNA
Up	XM_023885190.3	27.5924	2.18251	7.06349e-09	4.92564e-08	9.37298	14.084	9.22429	6.81007	50.126	48.6749	33.0241	49.4226	LOC111889052	mRNA	SWI/SNF complex component SNF12 homolog	Supporting evidence includes similarity to: 9 Proteins	mRNA
Up	XM_023908452.3	13.0077	2.18214	5.041e-05	0.000196641	2.67799	5.02999	3.95327	6.81007	24.099	26.4	21.1693	13.9219	LOC111912722	mRNA	organic cation/carnitine transporter 4	Supporting evidence includes similarity to: 11 Proteins	mRNA
Up	XM_052769265.1	126.364	2.18083	2.32109e-18	5.35976e-17	32.1359	43.2579	72.4766	35.1854	266.053	202.125	190.524	169.151	LOC111877102	mRNA	FT-interacting protein 7	Supporting evidence includes similarity to: 8 Proteins	mRNA
Up	XM_023906924.3	502.121	2.18022	8.24593e-06	3.67294e-05	88.3738	149.894	386.102	102.151	905.159	810.974	804.434	769.879	LOC111911134	mRNA	histone H2B.3	Supporting evidence includes similarity to: 114 Proteins	mRNA
Up	XM_023897695.3	616.348	2.18002	9.27113e-09	6.33905e-08	144.612	271.62	357.112	118.041	1149.04	1135.2	948.385	806.772	LOC111901838	mRNA	uncharacterized LOC111901838	Supporting evidence includes similarity to: 1 EST, 2 Proteins	mRNA
Up	XM_023883594.2	7.51262	2.17883	0.00346808	0.00944636	2.67799	1.006	3.95327	3.40504	13.4955	4.94999	19.4758	11.1375	LOC111887429	mRNA	WAT1-related protein At2g37460	Supporting evidence includes similarity to: 19 Proteins	mRNA
Up	XM_023905952.3	24.3221	2.17252	1.03093e-07	6.09947e-07	5.35599	7.04199	7.90653	14.7552	36.6305	37.1249	51.6531	34.1085	LOC111910177	mRNA	protein RICE SALT SENSITIVE 3	Supporting evidence includes similarity to: 1 EST, 9 Proteins	mRNA
Up	XM_023874639.3	84.9596	2.16989	9.66796e-20	2.66267e-18	22.7629	46.2759	30.3084	22.7002	153.27	140.25	134.637	129.473	LOC111878128	mRNA	regulator of telomere elongation helicase 1 homolog	Supporting evidence includes similarity to: 1 EST, 3 Proteins	mRNA
Up	XM_042901458.2	31.3394	2.16919	3.44828e-08	2.1885e-07	17.407	8.04799	7.90653	12.4851	65.5493	61.8749	44.0322	33.4125	LOC111909982	mRNA	uncharacterized LOC111909982	Supporting evidence includes similarity to: 1 Protein	mRNA
Up	XM_052769440.1	632.419	2.16638	1.94495e-12	2.10136e-11	163.358	265.584	345.252	147.552	1241.58	1044.45	954.313	897.264	LOC111885312	mRNA	structural maintenance of chromosomes protein 4	Supporting evidence includes similarity to: 2 ESTs, 4 Proteins	mRNA
Up	XM_023886701.3	1129.61	2.16515	0.000106993	0.000396148	198.172	343.045	925.064	181.602	2111.07	2109.52	1618.18	1550.2	LOC111890597	mRNA	histone H3.2	Supporting evidence includes similarity to: 6 ESTs, 518 Proteins	mRNA
Up	XM_023882657.3	23.4839	2.16493	2.93432e-05	0.000119538	0	8.04799	15.8131	10.2151	53.9818	43.7249	29.637	26.4515	LOC111886413	mRNA	uncharacterized LOC111886413	Supporting evidence includes similarity to: 3 Proteins	mRNA
Up	XM_023903837.2	335.441	2.16308	5.08145e-52	1.50193e-48	99.0858	156.936	108.056	122.581	522.467	518.924	563.104	592.375	LOC111908023	mRNA	probable boron transporter 6	Supporting evidence includes similarity to: 1 EST, 49 Proteins	mRNA
Up	XM_052768066.1	59.5168	2.16201	7.17881e-07	3.7717e-06	13.39	29.174	22.4018	21.5652	67.4773	196.35	45.7257	80.0507	LOC111907186	mRNA	uncharacterized LOC111907186	Supporting evidence includes similarity to: 1 Protein	mRNA
Up	XM_023879476.3	160.383	2.15928	1.14818e-30	1.46641e-28	46.8649	62.3719	77.7476	47.6705	273.765	266.475	289.596	218.573	LOC111883102	mRNA	protein WVD2-like 7	Supporting evidence includes similarity to: 2 ESTs, 6 Proteins	mRNA
Up	XM_023903019.3	8.93415	2.15865	0.00086709	0.00269048	1.339	4.02399	6.58878	1.13501	17.3513	16.5	12.7016	11.8336	LOC111907237	mRNA	uncharacterized LOC111907237		mRNA
Up	XM_023911012.3	81.8748	2.15766	4.36254e-09	3.14279e-08	12.051	29.174	63.2523	15.8902	130.135	139.425	143.951	121.12	LOC111915347	mRNA	serine/threonine-protein kinase haspin homolog	Supporting evidence includes similarity to: 5 Proteins	mRNA
Up	XM_023876345.3	13.9381	2.15558	5.27047e-05	0.000204935	4.01699	4.02399	9.22429	3.40504	30.8468	14.85	22.8629	22.275	LOC111879916	mRNA	protein DETOXIFICATION 14	Supporting evidence includes similarity to: 2 ESTs, 11 Proteins	mRNA
Up	XM_023882692.2	709.889	2.15311	0.000119073	0.000436121	127.205	199.188	599.579	116.906	1280.14	1246.57	1034.76	1074.77	LOC111886446	mRNA	probable histone H2AXa	Supporting evidence includes similarity to: 2 ESTs, 98 Proteins	mRNA
Up	XM_023886702.2	1043.41	2.15304	7.23835e-05	0.000275804	203.528	322.925	847.317	158.902	1914.43	1816.65	1559.76	1523.75	LOC111890598	mRNA	histone H3.2	Supporting evidence includes similarity to: 2 ESTs, 514 Proteins	mRNA
Up	XM_023878512.1	293.608	2.15143	1.32862e-27	1.0219e-25	73.6448	119.714	152.86	85.1259	531.142	537.074	426.773	422.528	LOC111882150	mRNA	LRR receptor-like serine/threonine-protein kinase FEI 2	Supporting evidence includes similarity to: 3 ESTs, 15 Proteins	mRNA
Up	XM_023906192.3	16.2321	2.14945	0.000450465	0.00147962	1.339	10.06	5.27102	6.81007	26.9909	14.025	15.2419	50.1187	LOC111910354	mRNA	protein TIFY 10A	Supporting evidence includes similarity to: 11 Proteins	mRNA
Up	XM_023910814.3	19.4723	2.14897	1.15844e-06	5.89769e-06	5.35599	6.03599	11.8598	5.67506	33.7386	38.7749	23.7096	30.6281	LOC111915137	mRNA	exonuclease 1	Supporting evidence includes similarity to: 3 Proteins	mRNA
Up	XM_023912174.3	620.564	2.14824	0.000104772	0.000388484	92.3908	219.308	496.794	105.556	1033.37	1112.1	1023.75	881.254	LOC111916510	mRNA	proliferating cell nuclear antigen	Supporting evidence includes similarity to: 2 ESTs, 34 Proteins	mRNA
Up	XM_023904578.3	80.0865	2.14613	1.77219e-18	4.14313e-17	22.7629	27.162	44.8037	23.8353	135.918	144.375	134.637	107.198	LOC111908770	mRNA	protein S-acyltransferase 18	Supporting evidence includes similarity to: 2 ESTs, 8 Proteins	mRNA
Up	XM_023913703.3	235.266	2.14435	8.62185e-26	5.20076e-24	45.5259	100.6	115.962	83.9909	409.683	399.299	385.282	341.782	LOC111918043	mRNA	protein PATRONUS 1	Supporting evidence includes similarity to: 5 ESTs	mRNA
Up	XM_023902262.3	51.9566	2.14355	3.0372e-05	0.000123457	5.35599	32.1919	15.8131	22.7002	80.0088	47.8499	39.7983	171.935	LOC111906500	mRNA	probable carotenoid cleavage dioxygenase 4, chloroplastic	Supporting evidence includes similarity to: 63 Proteins	mRNA
Up	XM_023888400.3	206.143	2.14346	1.38208e-17	2.871e-16	42.8479	79.4739	127.822	54.4806	377.873	336.599	325.161	304.889	LOC111892322	mRNA	tubby-like protein 8	Supporting evidence includes similarity to: 1 mRNA, 6 ESTs, 7 Proteins	mRNA
Up	XM_023912669.3	108.711	2.14314	2.32767e-21	7.78021e-20	24.1019	31.186	57.9812	47.6705	174.477	169.125	193.911	171.239	LOC111917023	mRNA	protein ALTERED PHOSPHATE STARVATION RESPONSE 1	Supporting evidence includes similarity to: 3 Proteins	mRNA
Up	XM_023912978.3	200.206	2.14222	1.99732e-18	4.64844e-17	58.9159	60.3599	129.14	48.8055	360.521	339.899	303.991	300.016	LOC111917288	mRNA	uncharacterized LOC111917288	Supporting evidence includes similarity to: 18 ESTs, 1 Protein	mRNA
Up	XM_023895545.3	33.0352	2.14192	9.45877e-10	7.41295e-09	4.01699	18.108	14.4953	11.3501	53.9818	51.1499	57.5805	53.5991	LOC111899688	mRNA	uncharacterized GPI-anchored protein At4g28100	Supporting evidence includes similarity to: 5 Proteins	mRNA
Up	XR_002857862.3	38.4644	2.1416	2.98832e-09	2.19717e-08	5.35599	15.09	25.0374	11.3501	57.8377	70.9499	71.9757	50.1187	LOC111914599	ncRNA	uncharacterized LOC111914599		lnc_RNA
Up	XM_023877032.3	1019.35	2.14122	7.78619e-32	1.21125e-29	261.104	427.549	520.513	297.373	1953.95	1592.25	1519.11	1582.92	LOC111880610	mRNA	probable UDP-arabinopyranose mutase 2	Supporting evidence includes similarity to: 10 ESTs, 71 Proteins	mRNA
Up	XM_023910864.3	249.498	2.14097	1.43071e-46	2.11439e-43	74.9838	104.624	102.785	85.1259	451.134	431.474	385.282	360.576	LOC111915193	mRNA	uncharacterized LOC111915193	Supporting evidence includes similarity to: 1 EST, 2 Proteins	mRNA
Up	XM_042900518.2	17.4604	2.14073	1.24116e-05	5.36443e-05	1.339	6.03599	9.22429	9.0801	22.1711	23.1	38.1048	30.6281	LOC122197045	mRNA	uncharacterized LOC122197045		mRNA
Up	XR_002855960.3	26.3708	2.13416	8.3656e-09	5.75987e-08	8.03398	9.05399	11.8598	10.2151	47.2341	50.3249	33.8709	40.3734	LOC111908747	ncRNA	uncharacterized LOC111908747		lnc_RNA
Up	XM_023913774.3	80.9051	2.13319	7.87682e-14	1.00849e-12	14.729	43.2579	40.8504	20.4302	141.702	110.55	149.032	126.689	LOC111918110	mRNA	transcription factor bHLH71	Supporting evidence includes similarity to: 1 EST, 21 Proteins	mRNA
Up	XM_023876656.3	70.0255	2.13285	1.03492e-09	8.0619e-09	16.068	34.2039	43.4859	10.2151	144.594	96.5248	93.9918	121.12	LOC111880246	mRNA	microtubule-associated protein RP/EB family member 1C	Supporting evidence includes similarity to: 1 EST, 13 Proteins	mRNA
Up	XM_023909451.3	242.024	2.13077	5.58058e-16	9.3416e-15	50.8819	112.672	109.374	86.2609	405.828	310.2	281.129	579.845	LOC111913744	mRNA	epidermis-specific secreted glycoprotein EP1	Supporting evidence includes similarity to: 5 ESTs, 26 Proteins	mRNA
Up	XM_023876772.3	275.02	2.13017	1.6579e-31	2.39874e-29	79.0008	133.798	85.6541	107.826	492.584	438.074	508.91	354.311	LOC111880349	mRNA	serine/threonine-protein kinase BSK6	Supporting evidence includes similarity to: 2 ESTs, 52 Proteins	mRNA
Up	XM_023880646.2	404.593	2.12558	2.45027e-23	1.06281e-21	107.12	158.948	234.56	103.286	753.817	661.649	609.676	607.689	LOC111884341	mRNA	kinesin-like protein KIN-10A	Supporting evidence includes similarity to: 7 Proteins	mRNA
Up	XM_023888081.3	138.969	2.12437	5.06793e-17	9.62028e-16	26.7799	75.4499	38.2149	64.6957	239.062	212.85	196.451	258.25	LOC111892022	mRNA	protein LIGHT-DEPENDENT SHORT HYPOCOTYLS 10	Supporting evidence includes similarity to: 16 Proteins	mRNA
Up	XM_023897068.3	11.7066	2.12357	0.000638897	0.00203931	2.67799	8.04799	5.27102	1.13501	31.8107	14.85	15.2419	14.6179	LOC111901186	mRNA	probable sodium/metabolite cotransporter BASS5, chloroplastic	Supporting evidence includes similarity to: 1 EST, 5 Proteins	mRNA
Up	XM_023877372.3	88.6272	2.11977	5.20284e-09	3.7094e-08	10.712	43.2579	57.9812	20.4302	134.955	190.575	120.242	130.865	LOC111880962	mRNA	BEL1-like homeodomain protein 11	Supporting evidence includes similarity to: 10 Proteins	mRNA
Up	XM_023879039.3	303.902	2.11743	1.33968e-27	1.02659e-25	87.0348	141.846	146.271	79.4508	580.304	509.024	425.08	462.206	LOC111882667	mRNA	auxin response factor 5	Supporting evidence includes similarity to: 52 Proteins	mRNA
Up	XM_052764603.1	294.272	2.11513	3.27279e-52	1.12857e-48	87.0348	110.66	121.234	121.446	535.962	427.349	486.894	463.598	LOC111894160	mRNA	probable pectate lyase 12	Supporting evidence includes similarity to: 5 ESTs, 41 Proteins	mRNA
Up	XM_023892328.3	161.719	2.11472	3.16725e-41	1.77109e-38	50.8819	59.3539	68.5233	63.5607	285.332	254.1	264.193	247.809	LOC111896312	mRNA	kinesin-like protein KIN-10C	Supporting evidence includes similarity to: 4 Proteins	mRNA
Up	XM_023911257.1	12.9524	2.11426	0.00049754	0.0016204	9.37298	4.02399	6.58878	0	15.4234	19.8	17.7822	30.6281	LOC111915616	mRNA	UDP-glycosyltransferase 89B2	Supporting evidence includes similarity to: 4 Proteins	mRNA
Up	XM_023883053.3	43.2011	2.11218	4.6339e-10	3.76425e-09	6.69498	18.108	25.0374	14.7552	79.0448	80.0249	71.1289	50.8148	LOC111886803	mRNA	uncharacterized LOC111886803	Supporting evidence includes similarity to: 5 Proteins	mRNA
Up	XM_042896161.2	76.057	2.11195	1.89499e-13	2.31039e-12	18.746	31.186	22.4018	40.8604	156.162	141.9	87.2176	109.983	LOC111918965	mRNA	alcohol dehydrogenase 2	Supporting evidence includes similarity to: 15 ESTs, 572 Proteins	mRNA
Up	XM_023899475.3	274.711	2.1095	0.000126103	0.00045918	44.1869	79.4739	234.56	55.6156	497.404	513.974	366.653	405.822	LOC111903720	mRNA	histone H2A.1	Supporting evidence includes similarity to: 1 EST, 179 Proteins	mRNA
Up	XM_052763762.1	9.41833	2.10781	0.00322281	0.00883179	1.339	4.02399	5.27102	3.40504	20.2432	14.025	22.8629	4.17656	LOC111900657	mRNA	serine carboxypeptidase 1	Supporting evidence includes similarity to: 1 EST, 21 Proteins	mRNA
Up	XM_023908833.3	118.076	2.10523	7.27733e-20	2.02649e-18	33.4749	55.3299	60.6168	28.3753	188.936	195.525	220.161	162.19	LOC111913105	mRNA	uncharacterized LOC111913105	Supporting evidence includes similarity to: 1 mRNA, 5 Proteins	mRNA
Up	XR_006184379.2	21.8082	2.10503	1.12392e-06	5.72899e-06	8.03398	11.066	6.58878	6.81007	42.4143	27.225	46.5725	25.7554	LOC122194725	ncRNA	uncharacterized LOC122194725		lnc_RNA
Up	XM_023910948.3	87.514	2.10433	8.79543e-10	6.92193e-09	41.5089	37.2219	22.4018	30.6453	233.279	135.3	70.2821	129.473	LOC111915274	mRNA	tetrahydroberberine oxidase	Supporting evidence includes similarity to: 1 EST, 19 Proteins	mRNA
Up	XM_023912176.3	23.9212	2.10302	4.29003e-05	0.000169358	1.339	16.096	5.27102	12.4851	49.162	49.4999	22.0161	35.5007	LOC111916512	mRNA	17.8 kDa class I heat shock protein	Supporting evidence includes similarity to: 128 Proteins	mRNA
Up	XM_023908490.3	51.0652	2.1016	6.77732e-12	6.95154e-11	9.37298	18.108	32.9439	17.0252	84.8286	89.0999	69.4354	87.7077	LOC111912752	mRNA	nucleolin 2	Supporting evidence includes similarity to: 1 EST, 2 Proteins	mRNA
Up	XM_023874831.3	66.4471	2.10031	2.03642e-11	1.96518e-10	20.085	25.15	40.8504	14.7552	136.882	120.45	98.2256	75.178	LOC111878317	mRNA	separase	Supporting evidence includes similarity to: 5 Proteins	mRNA
Up	XM_023874380.2	98.6374	2.09676	5.47825e-14	7.1152e-13	22.7629	55.3299	51.3925	19.2952	166.765	159.225	162.58	151.748	LOC111877871	mRNA	uncharacterized LOC111877871	Supporting evidence includes similarity to: 3 ESTs, 4 Proteins	mRNA
Up	XM_023897717.3	51.0462	2.09636	6.33584e-12	6.51533e-11	16.068	17.102	25.0374	19.2952	82.9006	82.4999	108.387	57.0796	LOC111901856	mRNA	zinc transporter 5	Supporting evidence includes similarity to: 11 ESTs, 33 Proteins	mRNA
Up	XM_023903739.3	446.715	2.09614	8.25028e-25	4.35455e-23	149.968	181.08	204.252	141.876	762.493	747.449	934.837	451.764	LOC111907931	mRNA	ABC transporter G family member 35	Supporting evidence includes similarity to: 42 Proteins	mRNA
Up	XM_023887840.3	38.318	2.09333	6.70481e-09	4.68974e-08	5.35599	22.132	19.7663	10.2151	76.1529	51.1499	58.4273	63.3444	LOC111891779	mRNA	uncharacterized LOC111891779	Supporting evidence includes similarity to: 1 EST, 4 Proteins	mRNA
Up	XM_023896270.2	109.005	2.09329	6.9625e-12	7.12082e-11	22.7629	50.2999	68.5233	23.8353	195.684	193.875	189.677	127.385	LOC111900380	mRNA	PI-PLC X domain-containing protein At5g67130	Supporting evidence includes similarity to: 1 EST, 23 Proteins	mRNA
Up	XM_023877684.3	71.1789	2.09264	1.02244e-13	1.2899e-12	22.7629	37.2219	32.9439	14.7552	114.711	144.375	110.08	92.5803	LOC111881266	mRNA	protein ALTERED PHOSPHATE STARVATION RESPONSE 1	Supporting evidence includes similarity to: 5 Proteins	mRNA
Up	XM_023895469.3	89.2431	2.09234	8.43543e-15	1.21285e-13	21.4239	36.2159	56.6635	21.5652	161.945	132	153.266	130.865	LOC111899627	mRNA	uncharacterized LOC111899627	Supporting evidence includes similarity to: 2 ESTs, 1 Protein	mRNA
Up	XM_023875217.3	28.2048	2.09215	6.81905e-08	4.14106e-07	4.01699	15.09	9.22429	13.6201	44.3422	49.4999	55.0402	34.8046	LOC111878713	mRNA	uncharacterized LOC111878713	Supporting evidence includes similarity to: 1 EST, 1 Protein	mRNA
Up	XM_023884047.2	22.3886	2.0919	3.0497e-07	1.68667e-06	5.35599	9.05399	6.58878	12.4851	45.3062	33.8249	37.258	29.2359	LOC111887912	mRNA	uncharacterized LOC111887912	Supporting evidence includes similarity to: 4 ESTs	mRNA
Up	XM_052768297.1	120.441	2.09189	1.30696e-17	2.73418e-16	28.1189	66.3959	56.6635	30.6453	212.071	205.425	196.451	167.758	LOC111893810	mRNA	DNA polymerase epsilon subunit B	Supporting evidence includes similarity to: 1 EST, 1 Protein	mRNA
Up	XM_023900401.3	330.843	2.09086	4.58335e-22	1.68436e-20	80.3398	116.696	197.663	108.961	644.89	480.149	530.08	487.961	LOC111904661	mRNA	thaumatin-like protein	Supporting evidence includes similarity to: 3 ESTs, 47 Proteins	mRNA
Up	XM_023911221.3	13.4078	2.08958	4.23573e-05	0.000167438	8.03398	4.02399	5.27102	3.40504	23.1351	25.575	16.9355	20.8828	LOC111915570	mRNA	uncharacterized LOC111915570	Supporting evidence includes similarity to: 6 Proteins	mRNA
Up	XM_023874297.3	19.2255	2.08925	3.6385e-05	0.000145667	6.69498	4.02399	14.4953	4.54005	48.198	24.75	21.1693	29.932	LOC111877795	mRNA	umecyanin	Supporting evidence includes similarity to: 2 Proteins	mRNA
Up	XM_023908105.3	122.024	2.08823	8.68531e-11	7.75568e-10	29.4579	42.2519	92.2429	22.7002	222.675	196.35	188.83	181.68	LOC111912372	mRNA	uncharacterized LOC111912372	Supporting evidence includes similarity to: 1 mRNA, 1 EST, 3 Proteins	mRNA
Up	XM_023874793.3	2974.78	2.08799	0.000128451	0.000467238	504.802	1036.18	2473.43	517.565	5370.23	4996.19	4363.42	4536.44	LOC111878289	mRNA	histone H3.2	Supporting evidence includes similarity to: 21 ESTs, 254 Proteins	mRNA
Up	XM_023910065.3	15.9395	2.08652	6.17108e-05	0.000237455	0	9.05399	9.22429	5.67506	20.2432	30.525	22.8629	29.932	LOC111914292	mRNA	expansin-A11	Supporting evidence includes similarity to: 293 Proteins	mRNA
Up	XM_023910847.3	364.443	2.08341	1.33564e-24	6.82329e-23	77.6618	164.984	184.486	128.256	690.196	580.799	569.878	519.285	LOC111915171	mRNA	annexin Gh1	Supporting evidence includes similarity to: 12 ESTs, 47 Proteins	mRNA
Up	XM_023882022.3	23.3108	2.08328	1.39076e-06	6.98755e-06	6.69498	8.04799	13.1776	7.94508	35.6666	23.1	38.9515	52.9031	LOC111885761	mRNA	probable aldo-keto reductase 2	Supporting evidence includes similarity to: 94 Proteins	mRNA
Up	XM_023896932.3	184.391	2.0832	2.07074e-20	6.17342e-19	61.5939	92.5519	44.8037	80.5858	334.494	242.55	370.04	248.505	LOC111901067	mRNA	protein indeterminate-domain 12	Supporting evidence includes similarity to: 23 Proteins	mRNA
Up	XM_023874233.3	111.712	2.08317	2.89703e-23	1.24356e-21	49.5429	33.1979	28.9906	59.0206	172.549	186.45	187.137	176.808	LOC111877722	mRNA	uncharacterized LOC111877722		mRNA
Up	XM_023886651.3	54.4687	2.07934	2.31896e-14	3.14824e-13	13.39	27.162	26.3551	15.8902	95.4321	76.7249	88.9111	91.8843	LOC111890542	mRNA	transcription factor LHW	Supporting evidence includes similarity to: 1 EST, 1 Protein	mRNA
Up	XM_023873719.3	33.1687	2.07513	5.92628e-06	2.70613e-05	9.37298	23.138	13.1776	4.54005	86.7565	51.9749	38.1048	38.2851	LOC111877194	mRNA	LOB domain-containing protein 1	Supporting evidence includes similarity to: 39 Proteins	mRNA
Up	XM_023907775.3	212.199	2.0713	8.9785e-25	4.71485e-23	62.9328	82.4919	121.234	60.1556	366.305	358.049	362.419	284.006	LOC111912015	mRNA	condensin complex subunit 2	Supporting evidence includes similarity to: 1 Protein	mRNA
Up	XM_023872679.3	108.487	2.07058	0.00041485	0.0013731	14.729	30.18	96.1962	26.1053	174.477	248.325	133.79	144.091	LOC111876153	mRNA	probable isoaspartyl peptidase/L-asparaginase 2	Supporting evidence includes similarity to: 1 EST, 18 Proteins	mRNA
Up	XM_023877988.3	173.568	2.06923	5.38837e-05	0.000209283	29.4579	65.3899	139.682	32.9153	301.72	316.799	277.741	224.838	LOC111881585	mRNA	uncharacterized LOC111881585	Supporting evidence includes similarity to: 2 ESTs, 5 Proteins	mRNA
Up	XM_023881570.3	825.495	2.06825	1.83162e-06	9.0466e-06	175.409	323.931	602.214	170.252	1478.72	1358.77	1204.11	1290.56	LOC111885307	mRNA	tubulin alpha chain	Supporting evidence includes similarity to: 3 ESTs, 510 Proteins	mRNA
Up	XM_023897567.3	21.8164	2.0679	5.83302e-05	0.000225285	4.01699	18.108	1.31776	9.0801	45.3062	34.6499	27.9435	34.1085	LOC111901684	mRNA	probable fructokinase-7, transcript variant X2	Supporting evidence includes similarity to: 3 ESTs, 48 Proteins	mRNA
Up	XM_023873324.2	156.903	2.06602	4.81231e-23	2.03439e-21	34.8139	69.4139	65.8878	70.3707	293.044	264	201.532	256.162	LOC111876760	mRNA	laccase-6	Supporting evidence includes similarity to: 5 ESTs, 12 Proteins	mRNA
Up	XM_023892641.3	767.789	2.06578	1.60647e-31	2.34069e-29	224.951	315.884	284.635	357.529	1202.06	1030.42	1045.76	1681.06	LOC111896675	mRNA	triacylglycerol lipase OBL1	Supporting evidence includes similarity to: 9 ESTs, 3 Proteins	mRNA
Up	XM_023889655.3	98.6982	2.06467	1.05848e-24	5.46131e-23	41.5089	46.2759	36.8972	27.2403	164.837	168.3	158.346	146.179	LOC111893568	mRNA	protein CHUP1, chloroplastic	Supporting evidence includes similarity to: 4 Proteins	mRNA
Up	XM_023915239.3	38.8712	2.06293	1.00604e-07	5.96075e-07	24.1019	14.084	13.1776	9.0801	89.6484	35.4749	59.2741	66.1288	LOC111919669	mRNA	peroxidase P7	Supporting evidence includes similarity to: 4 ESTs, 78 Proteins	mRNA
Up	XM_023893435.3	19.3719	2.0627	6.51918e-06	2.95858e-05	5.35599	4.02399	11.8598	9.0801	21.2071	32.1749	40.6451	30.6281	LOC111897474	mRNA	protein LITTLE ZIPPER 3	Supporting evidence includes similarity to: 3 Proteins	mRNA
Up	XM_023903454.3	153.89	2.06101	5.98851e-11	5.47041e-10	28.1189	65.3899	110.691	34.0504	259.305	276.375	226.088	231.103	LOC111907653	mRNA	uncharacterized LOC111907653	Supporting evidence includes similarity to: 4 Proteins	mRNA
Up	XM_023901750.2	1062.85	2.06096	0.000105348	0.00039041	179.426	410.447	865.765	188.412	1817.07	1800.97	1613.95	1626.77	LOC111906010	mRNA	histone H3.2	Supporting evidence includes similarity to: 11 ESTs, 254 Proteins	mRNA
Up	XM_023917368.3	311.244	2.05698	1.00778e-16	1.84033e-15	162.019	62.3719	121.234	138.471	617.899	509.024	342.943	535.991	LOC111921786	mRNA	extensin-2	Supporting evidence includes similarity to: 34 ESTs, 6 Proteins	mRNA
Up	XM_023882824.3	115.102	2.05561	5.30182e-20	1.50061e-18	33.4749	53.3179	64.57	27.2403	181.225	192.225	182.903	185.857	LOC111886575	mRNA	mitogen-activated protein kinase homolog NTF6	Supporting evidence includes similarity to: 6 ESTs, 145 Proteins	mRNA
Up	XM_023881569.2	62.6188	2.05289	6.75783e-08	4.11234e-07	9.37298	40.2399	36.8972	10.2151	84.8286	111.375	105	103.022	LOC111885305	mRNA	gibberellin-regulated protein 6	Supporting evidence includes similarity to: 16 Proteins	mRNA
Up	XM_023887894.3	109.813	2.05283	1.84421e-09	1.39258e-08	21.4239	39.2339	84.3364	26.1053	181.225	220.275	177.822	128.081	LOC111891830	mRNA	DNA replication ATP-dependent helicase/nuclease JHS1	Supporting evidence includes similarity to: 6 Proteins	mRNA
Up	XM_023876134.3	70.9676	2.05278	1.62804e-10	1.40762e-09	6.69498	37.2219	26.3551	38.5904	122.423	107.25	106.693	122.512	LOC111879670	mRNA	putative receptor protein kinase ZmPK1	Supporting evidence includes similarity to: 9 Proteins	mRNA
Up	XM_023895146.3	502.974	2.05147	0.000122331	0.000446546	66.9498	223.332	387.42	104.421	810.691	829.949	731.612	869.42	LOC111899288	mRNA	histone H4	Supporting evidence includes similarity to: 2 ESTs, 311 Proteins	mRNA
Up	XM_023896511.3	53.9511	2.05108	6.45751e-09	4.52901e-08	10.712	18.108	40.8504	14.7552	77.1169	115.5	74.516	80.0507	LOC111900625	mRNA	DNA replication complex GINS protein SLD5	Supporting evidence includes similarity to: 6 Proteins	mRNA
Up	XM_023886703.3	1072.84	2.05086	4.93454e-05	0.000192779	196.833	402.399	863.13	206.572	1948.17	1819.95	1494.55	1651.13	LOC111890599	mRNA	histone H3.2	Supporting evidence includes similarity to: 6 ESTs, 517 Proteins	mRNA
Up	XM_023886704.3	654.712	2.04812	0.000990869	0.00304396	79.0008	231.38	591.672	118.041	1176.03	1135.2	1011.89	894.479	LOC111890600	mRNA	histone H3.2	Supporting evidence includes similarity to: 518 Proteins	mRNA
Up	XM_023898595.3	438.298	2.04736	6.3896e-08	3.90549e-07	70.9668	195.164	246.42	170.252	625.611	589.049	666.41	942.51	LOC111902782	mRNA	peamaclein	Supporting evidence includes similarity to: 3 ESTs, 3 Proteins	mRNA
Up	XM_023910265.3	276.977	2.04471	1.15839e-36	3.26102e-34	97.7468	103.618	131.776	99.881	372.089	511.499	503.83	395.381	LOC111914527	mRNA	uncharacterized LOC111914527	Supporting evidence includes similarity to: 6 ESTs, 2 Proteins	mRNA
Up	XM_023886339.3	1178.28	2.04254	5.48291e-05	0.000212676	215.578	388.315	985.681	251.973	2114.93	1961.02	1845.12	1663.66	LOC111890184	mRNA	histone H3.2	Supporting evidence includes similarity to: 10 ESTs, 505 Proteins	mRNA
Up	XM_023892256.3	36.7466	2.04131	5.67659e-07	3.02313e-06	16.068	21.126	14.4953	5.67506	66.5133	51.1499	34.7177	84.2272	LOC111896248	mRNA	uncharacterized protein At5g65660	Supporting evidence includes similarity to: 3 ESTs, 9 Proteins	mRNA
Up	XM_023915427.2	80.8843	2.04109	3.89369e-14	5.16744e-13	16.068	35.2099	35.5794	38.5904	148.45	148.5	132.097	92.5803	LOC111919865	mRNA	protein TONSOKU	Supporting evidence includes similarity to: 8 Proteins	mRNA
Up	XM_023889308.3	9.65014	2.04006	0.000925812	0.00285726	5.35599	7.04199	1.31776	1.13501	15.4234	15.675	15.2419	16.0101	LOC111893245	mRNA	protein GLUTAMINE DUMPER 2		mRNA
Up	XM_023885278.3	139.303	2.03994	5.05415e-12	5.23899e-11	40.1699	63.3779	90.9251	23.8353	236.17	260.7	213.387	185.857	LOC111889133	mRNA	G2/mitotic-specific cyclin C13-1	Supporting evidence includes similarity to: 3 ESTs, 31 Proteins	mRNA
Up	XM_023913663.3	9.77223	2.03879	0.00154287	0.00455899	5.35599	6.03599	2.63551	1.13501	18.3153	23.1	11.8548	9.7453	LOC111918014	mRNA	transcription factor SPEECHLESS	Supporting evidence includes similarity to: 18 Proteins	mRNA
Up	XM_023882308.2	659.135	2.03663	5.74632e-05	0.000222268	147.29	213.272	549.504	123.716	1210.73	1243.27	922.135	863.155	LOC111886066	mRNA	probable histone H2B.1	Supporting evidence includes similarity to: 1 EST, 118 Proteins	mRNA
Up	XM_023886331.3	3904.6	2.03477	0.00012035	0.000440324	705.651	1396.33	3291.75	734.353	6795.92	6958.04	5735.19	5619.56	LOC111890174	mRNA	histone H3.2	Supporting evidence includes similarity to: 9 ESTs, 510 Proteins	mRNA
Up	XM_023879046.2	56.9799	2.03467	1.00013e-10	8.86199e-10	10.712	18.108	36.8972	23.8353	107.964	100.65	88.0644	69.6093	LOC111882679	mRNA	uncharacterized LOC111882679	Supporting evidence includes similarity to: 4 Proteins	mRNA
Up	XM_023891116.3	425.707	2.03347	5.76525e-17	1.09034e-15	97.7468	187.116	271.458	112.366	764.421	645.149	664.717	662.68	LOC111895027	mRNA	uncharacterized LOC111895027	Supporting evidence includes similarity to: 1 EST, 3 Proteins	mRNA
Up	XM_023889520.3	173.829	2.03344	3.88886e-20	1.12062e-18	40.1699	83.4979	85.6541	62.4257	358.593	259.875	261.653	238.76	LOC111893461	mRNA	protein WVD2-like 7	Supporting evidence includes similarity to: 2 ESTs, 5 Proteins	mRNA
Up	XM_023879787.3	270.859	2.03271	8.90902e-19	2.17367e-17	89.7128	108.648	162.084	65.8307	498.368	510.674	367.499	364.057	LOC111883455	mRNA	uncharacterized LOC111883455	Supporting evidence includes similarity to: 4 Proteins	mRNA
Up	XM_023897895.3	1554.91	2.03163	0.000119074	0.000436121	249.053	562.353	1301.94	331.423	2835.97	2607	2173.67	2377.85	LOC111902023	mRNA	histone H3.2	Supporting evidence includes similarity to: 21 ESTs, 255 Proteins	mRNA
Up	XM_023908190.2	1048.25	2.03103	0.00133094	0.00398799	591.837	158.948	724.766	173.657	1845.02	1217.7	817.982	2856.07	LOC111912456	mRNA	polyphenol oxidase I, chloroplastic	Supporting evidence includes similarity to: 7 ESTs, 9 Proteins	mRNA
Up	XM_023887271.3	19.6599	2.03095	7.32316e-05	0.00027883	1.339	11.066	5.27102	12.4851	40.4864	41.2499	20.3225	25.0593	LOC111891198	mRNA	GDSL esterase/lipase At5g45670	Supporting evidence includes similarity to: 4 ESTs, 12 Proteins	mRNA
Up	XM_023897492.3	105.254	2.0309	7.82093e-25	4.13849e-23	26.7799	48.2879	44.8037	44.2655	186.044	167.475	164.274	160.101	LOC111901617	mRNA	F-box protein At5g07670	Supporting evidence includes similarity to: 1 EST, 5 Proteins	mRNA
Up	XM_023904685.3	165.344	2.03081	7.4151e-13	8.42033e-12	38.8309	84.5039	61.9345	73.7758	270.873	194.7	188.83	409.303	LOC111908886	mRNA	glyoxylase I 4	Supporting evidence includes similarity to: 4 ESTs, 12 Proteins	mRNA
Up	XM_052767527.1	57.1204	2.03026	8.22883e-10	6.49826e-09	28.1189	25.15	30.3084	6.81007	91.5763	104.775	99.9192	70.3054	LOC111902129	mRNA	ATP-dependent DNA helicase SRS2-like protein At4g25120	Supporting evidence includes similarity to: 7 Proteins	mRNA
Up	XM_023911850.3	22.0146	2.02998	2.21101e-06	1.07917e-05	1.339	14.084	10.542	7.94508	35.6666	35.4749	35.5645	35.5007	LOC111916231	mRNA	small polypeptide DEVIL 16	Supporting evidence includes similarity to: 1 Protein	mRNA
Up	XM_023906926.3	2008.75	2.02905	1.75238e-05	7.38125e-05	411.072	714.259	1614.25	423.359	3312.17	3469.12	2840.92	3284.86	LOC111911137	mRNA	histone H2B.3	Supporting evidence includes similarity to: 9 ESTs, 114 Proteins	mRNA
Up	XM_023913860.2	39.6474	2.02855	1.37536e-06	6.91522e-06	4.01699	11.066	32.9439	14.7552	61.6935	81.6749	56.7338	54.2952	LOC111918202	mRNA	uncharacterized LOC111918202		mRNA
Up	XM_023908067.3	702.148	2.02654	2.21329e-07	1.24573e-06	166.036	310.854	477.028	153.227	1225.19	1271.32	1038.99	974.53	LOC111912339	mRNA	E3 ubiquitin-protein ligase ORTHRUS 2	Supporting evidence includes similarity to: 2 ESTs, 16 Proteins	mRNA
Up	XM_023896489.3	57.0784	2.02585	1.01972e-13	1.28804e-12	20.085	23.138	25.0374	21.5652	107.964	108.9	71.9757	77.9624	LOC111900605	mRNA	methyltransferase FGSG_00040	Supporting evidence includes similarity to: 3 Proteins	mRNA
Up	XM_023908114.2	590.083	2.02547	6.04756e-05	0.000232962	127.205	209.248	491.523	103.286	982.276	1046.92	878.95	881.254	LOC111912377	mRNA	high mobility group B protein 7	Supporting evidence includes similarity to: 3 Proteins	mRNA
Up	XM_023916149.3	163.306	2.02089	6.99039e-16	1.15983e-14	53.5599	53.3179	112.009	40.8604	233.279	297	261.653	254.77	LOC111920563	mRNA	mitotic checkpoint protein BUB3.1	Supporting evidence includes similarity to: 3 ESTs, 9 Proteins	mRNA
Up	XM_023883493.3	35.5668	2.01705	1.635e-08	1.08459e-07	8.03398	11.066	27.6729	10.2151	53.9818	61.0499	53.3467	59.1679	LOC111887333	mRNA	uncharacterized LOC111887333	Supporting evidence includes similarity to: 1 EST, 4 Proteins	mRNA
Up	XM_023881504.3	799.245	2.01592	2.1774e-05	9.06447e-05	151.307	297.776	641.747	177.062	1180.85	1339.8	1188.87	1416.55	LOC111885228	mRNA	histone H4	Supporting evidence includes similarity to: 1 EST, 86 Proteins	mRNA
Up	XM_023902914.3	750.518	2.01433	2.38271e-11	2.2855e-10	198.172	298.782	483.616	211.112	1251.22	1329.9	1148.22	1083.12	LOC111907115	mRNA	kinesin-like protein KIN-14C	Supporting evidence includes similarity to: 3 ESTs, 22 Proteins	mRNA
Up	XM_023906663.3	667.299	2.01258	6.60052e-23	2.72584e-21	171.392	363.165	318.897	205.437	972.637	977.623	1005.97	1323.27	LOC111910854	mRNA	beta-fructofuranosidase, soluble isoenzyme I	Supporting evidence includes similarity to: 2 ESTs, 93 Proteins	mRNA
Up	XM_023896362.3	386.829	2.01242	1.98789e-08	1.30569e-07	69.6278	163.978	200.299	180.467	576.449	480.149	556.33	867.332	LOC111900479	mRNA	fasciclin-like arabinogalactan protein 2	Supporting evidence includes similarity to: 20 Proteins	mRNA
Up	XM_023885778.2	1160.96	2.01181	2.13092e-10	1.8047e-09	303.952	530.161	703.681	307.588	2185.3	1926.37	1630.04	1700.55	LOC111889633	mRNA	kinesin-like protein KIN-12F	Supporting evidence includes similarity to: 10 Proteins	mRNA
Up	XM_023907657.3	82.3397	2.01134	2.43241e-18	5.59806e-17	25.4409	40.2399	42.1682	22.7002	129.171	146.025	134.637	118.336	LOC111911906	mRNA	uncharacterized LOC111911906	Supporting evidence includes similarity to: 2 Proteins	mRNA
Up	XM_023892402.3	36.7921	2.01121	1.36908e-07	7.94789e-07	13.39	27.162	6.58878	10.2151	75.189	48.6749	56.7338	56.3835	LOC111896409	mRNA	protein NRT1/ PTR FAMILY 4.5	Supporting evidence includes similarity to: 8 Proteins	mRNA
Up	XM_052764541.1	66.733	2.00764	3.34261e-08	2.12665e-07	9.37298	23.138	40.8504	32.9153	128.207	97.3498	63.508	138.522	LOC111891193	mRNA	GDSL esterase/lipase At5g45670	Supporting evidence includes similarity to: 1 EST, 6 Proteins	mRNA
Up	XM_023902173.3	124.921	2.0074	4.95508e-15	7.37558e-14	44.1869	62.3719	69.841	22.7002	217.855	200.475	210	171.935	LOC111906413	mRNA	uncharacterized LOC111906413	Supporting evidence includes similarity to: 2 Proteins	mRNA
Up	XM_023880859.2	1830.81	2.00529	8.09141e-05	0.000306389	385.631	657.923	1540.46	337.099	2916.95	3328.04	2484.43	2995.98	LOC111884542	mRNA	histone H2A.1	Supporting evidence includes similarity to: 7 ESTs, 172 Proteins	mRNA
Up	XR_002860257.2	29.9898	2.00402	8.11807e-06	3.62145e-05	2.67799	10.06	26.3551	9.0801	42.4143	61.0499	42.3386	45.9421	LOC111921722	ncRNA	uncharacterized LOC111921722		lnc_RNA
Up	XM_023886705.3	518.156	2.00279	0.00101589	0.00311342	69.6278	184.098	474.392	99.881	1003.48	945.448	663.87	704.446	LOC111890602	mRNA	histone H3.2	Supporting evidence includes similarity to: 3 ESTs, 507 Proteins	mRNA
Up	XM_023887471.3	64.8272	2.00088	2.01161e-05	8.41493e-05	13.39	28.168	57.9812	4.54005	101.216	120.45	86.3708	106.502	LOC111891419	mRNA	protein EPIDERMAL PATTERNING FACTOR 2	Supporting evidence includes similarity to: 3 Proteins	mRNA
Up	XM_023917093.3	222.082	1.99947	4.5811e-12	4.78219e-11	36.1529	85.5099	81.7008	150.957	299.792	321.749	412.378	388.42	LOC111921509	mRNA	BTB/POZ domain-containing protein SR1IP1-like	Supporting evidence includes similarity to: 1 EST, 13 Proteins	mRNA
Up	XM_023904100.3	163.403	1.99871	1.22338e-16	2.21644e-15	49.5429	50.2999	112.009	51.0755	268.945	290.4	260.806	224.142	LOC111908268	mRNA	PLASMODESMATA CALLOSE-BINDING PROTEIN 1	Supporting evidence includes similarity to: 10 Proteins	mRNA
Up	XM_023909264.3	17.514	1.99307	2.21453e-05	9.21349e-05	8.03398	8.04799	2.63551	9.0801	25.063	31.35	36.4112	19.4906	LOC111913545	mRNA	serine/threonine-protein kinase ATM, transcript variant X1	Supporting evidence includes similarity to: 2 Proteins	mRNA
Up	XM_023916766.3	139.859	1.99248	2.1568e-12	2.31935e-11	30.7969	47.2819	105.42	41.9954	233.279	235.95	212.54	211.612	LOC111921201	mRNA	CDT1-like protein a, chloroplastic	Supporting evidence includes similarity to: 1 EST, 1 Protein	mRNA
Up	XM_023874702.3	9.5497	1.98934	0.00184143	0.00534274	4.01699	3.018	2.63551	5.67506	9.63961	14.025	26.25	11.1375	LOC111878194	mRNA	glucose and ribitol dehydrogenase	Supporting evidence includes similarity to: 24 Proteins	mRNA
Up	XM_023889179.3	34.9801	1.98895	1.31305e-08	8.81475e-08	5.35599	15.09	19.7663	15.8902	53.0179	45.3749	55.0402	70.3054	LOC111893105	mRNA	probable DNA helicase MCM8	Supporting evidence includes similarity to: 5 Proteins	mRNA
Up	XM_023889826.3	14.5119	1.988	3.1996e-05	0.000129549	5.35599	8.04799	3.95327	5.67506	25.063	26.4	18.629	22.9711	LOC111893747	mRNA	ER lumen protein-retaining receptor A	Supporting evidence includes similarity to: 21 Proteins	mRNA
Up	XM_023873663.3	25.9687	1.98716	6.54343e-06	2.96894e-05	2.67799	16.096	15.8131	6.81007	40.4864	56.0999	32.1774	37.589	LOC111877127	mRNA	cyclin-A3-2	Supporting evidence includes similarity to: 13 Proteins	mRNA
Up	XM_023876146.2	114.283	1.98535	9.34485e-16	1.5236e-14	33.4749	55.3299	65.8878	29.5103	175.441	222.75	182.903	148.964	LOC111879685	mRNA	probable LRR receptor-like serine/threonine-protein kinase At4g36180	Supporting evidence includes similarity to: 12 Proteins	mRNA
Up	XM_023903749.3	225.508	1.98522	8.33637e-22	2.92338e-20	65.6108	95.5699	138.364	64.6957	388.476	376.199	324.314	350.831	LOC111907938	mRNA	uncharacterized LOC111907938	Supporting evidence includes similarity to: 1 Protein	mRNA
Up	XM_023886338.2	1070.01	1.98446	0.000793524	0.00248006	152.646	386.303	980.41	207.707	2001.18	1776.22	1598.71	1456.92	LOC111890183	mRNA	histone H3.2	Supporting evidence includes similarity to: 3 ESTs, 518 Proteins	mRNA
Up	XM_023892377.3	877.871	1.98382	2.63721e-37	8.14387e-35	230.307	398.375	371.607	414.279	1583.79	1317.52	1294.72	1412.37	LOC111896377	mRNA	uncharacterized LOC111896377	Supporting evidence includes similarity to: 26 ESTs, 1 Protein	mRNA
Up	XM_023886788.3	102.092	1.98249	1.40836e-13	1.73756e-12	25.4409	50.2999	60.6168	28.3753	160.981	204.6	127.016	159.405	LOC111890706	mRNA	G2/mitotic-specific cyclin C13-1	Supporting evidence includes similarity to: 1 EST, 24 Proteins	mRNA
Up	XM_023892625.3	805.721	1.98248	0.000989894	0.00304151	125.866	292.746	747.167	136.201	1555.83	1330.72	1168.55	1088.69	LOC111896654	mRNA	histone H3.2	Supporting evidence includes similarity to: 2 ESTs, 507 Proteins	mRNA
Up	XM_023885735.3	69.3787	1.9821	5.10011e-12	5.27871e-11	16.068	25.15	47.4392	23.8353	107.964	135.3	106.693	92.5803	LOC111889591	mRNA	DDT domain-containing protein DDR4	Supporting evidence includes similarity to: 1 EST, 2 Proteins	mRNA
Up	XM_023908463.3	171.601	1.98169	0.00276718	0.00771604	25.4409	64.3839	167.355	20.4302	300.756	282.975	245.564	265.907	LOC111912729	mRNA	probable histone H2A.2	Supporting evidence includes similarity to: 45 Proteins	mRNA
Up	XR_006189734.2	17.1724	1.98097	3.28991e-05	0.000132816	5.35599	5.02999	14.4953	3.40504	25.063	32.1749	25.4032	26.4515	LOC122196975	ncRNA	uncharacterized LOC122196975		lnc_RNA
Up	XM_023895841.3	56.4392	1.97965	4.56872e-12	4.77167e-11	17.407	37.2219	17.1308	18.1602	84.8286	104.775	86.3708	85.6194	LOC111899964	mRNA	small polypeptide DEVIL 4	Supporting evidence includes similarity to: 3 Proteins	mRNA
Up	XM_023908984.3	59.0944	1.97903	3.70819e-11	3.45285e-10	24.1019	14.084	36.8972	21.5652	112.783	107.25	82.9837	73.0897	LOC111913265	mRNA	F-box protein At1g10780	Supporting evidence includes similarity to: 1 EST, 8 Proteins	mRNA
Up	XR_008224373.1	41.8816	1.97869	2.32252e-07	1.30366e-06	6.69498	17.102	32.9439	11.3501	48.198	70.9499	79.5966	68.2171	LOC111879180	misc_RNA	uncharacterized LOC111879180		transcript
Up	XM_023880860.3	1249.6	1.97811	2.13142e-05	8.88378e-05	263.782	452.699	1023.9	283.753	2019.5	2271.22	1687.62	1994.31	LOC111884544	mRNA	histone H2A.1	Supporting evidence includes similarity to: 7 ESTs, 110 Proteins	mRNA
Up	XM_023906713.3	814.425	1.97809	1.26966e-05	5.47733e-05	183.443	306.83	641.747	187.277	1554.87	1497.37	1133.83	1010.03	LOC111910905	mRNA	histone H1	Supporting evidence includes similarity to: 5 ESTs, 24 Proteins	mRNA
Up	XM_023886451.3	171.305	1.97641	2.70023e-21	8.92457e-20	58.9159	71.4259	101.467	46.5355	320.999	261.525	238.79	270.78	LOC111890309	mRNA	FHA domain-containing protein PS1	Supporting evidence includes similarity to: 1 EST, 4 Proteins	mRNA
Up	XM_023899219.3	180.278	1.97607	3.06612e-22	1.16187e-20	56.2379	77.4619	106.738	52.2105	291.116	321.749	289.596	247.113	LOC111903445	mRNA	kinetochore protein NDC80 homolog	Supporting evidence includes similarity to: 2 ESTs, 3 Proteins	mRNA
Up	XM_023887857.3	368.659	1.9758	0.00071666	0.00226135	44.1869	153.918	321.532	78.3158	587.052	660.824	575.805	527.638	LOC111891804	mRNA	uncharacterized LOC111891804	Supporting evidence includes similarity to: 2 ESTs, 1 Protein	mRNA
Up	XM_023889629.3	99.4312	1.97434	3.92797e-16	6.73319e-15	30.7969	33.1979	59.299	38.5904	205.324	143.55	132.943	151.748	LOC111893547	mRNA	uncharacterized LOC111893547	Supporting evidence includes similarity to: 3 Proteins	mRNA
Up	XM_023912396.3	8.76904	1.97012	0.00301105	0.00830871	4.01699	2.012	1.31776	6.81007	22.1711	12.375	11.008	10.4414	LOC111916738	mRNA	putative pentatricopeptide repeat-containing protein At1g74400	Supporting evidence includes similarity to: 3 Proteins	mRNA
Up	XM_023902305.2	147.624	1.96971	5.32485e-15	7.88626e-14	37.4919	62.3719	97.5139	43.1305	247.738	278.025	194.758	219.965	LOC111906557	mRNA	uncharacterized LOC111906557	Supporting evidence includes similarity to: 6 ESTs, 2 Proteins	mRNA
Up	XM_023876335.3	161.014	1.96878	3.18138e-13	3.75701e-12	50.8819	80.4799	101.467	29.5103	258.342	282.975	234.556	249.897	LOC111879612	mRNA	uncharacterized LOC111879612	Supporting evidence includes similarity to: 4 ESTs, 1 Protein	mRNA
Up	XM_023873272.2	51.2419	1.96839	1.0238e-07	6.05904e-07	18.746	17.102	27.6729	20.4302	78.0808	58.5749	50.8064	138.522	LOC111876699	mRNA	uncharacterized LOC111876699	Supporting evidence includes similarity to: 3 ESTs, 5 Proteins	mRNA
Up	XM_023905297.3	239.359	1.96565	9.6647e-13	1.0844e-11	41.5089	104.624	164.719	79.4508	366.305	406.724	393.749	357.792	LOC111909470	mRNA	deoxyuridine 5'-triphosphate nucleotidohydrolase	Supporting evidence includes similarity to: 2 ESTs, 10 Proteins	mRNA
Up	XM_023908210.3	497.049	1.96246	1.01176e-26	6.86337e-25	175.409	266.59	237.196	131.661	911.907	787.049	754.474	712.103	LOC111912473	mRNA	uncharacterized LOC111912473	Supporting evidence includes similarity to: 2 Proteins	mRNA
Up	XM_023885326.3	55.3175	1.96021	5.67269e-13	6.52045e-12	17.407	22.132	18.4486	31.7803	105.072	86.6249	71.9757	89.0999	LOC111889183	mRNA	AAA-ATPase At5g17760	Supporting evidence includes similarity to: 4 ESTs, 9 Proteins	mRNA
Up	XM_023893030.3	1733.58	1.9588	0.000197247	0.000694054	348.139	610.641	1544.41	334.829	2907.31	3057.45	2517.46	2548.4	LOC111897058	mRNA	histone H2A	Supporting evidence includes similarity to: 5 ESTs, 218 Proteins	mRNA
Up	XM_023892623.3	137.356	1.95774	4.28326e-11	3.96868e-10	38.8309	63.3779	93.5606	29.5103	269.909	167.475	186.29	249.897	LOC111896652	mRNA	glucomannan 4-beta-mannosyltransferase 2	Supporting evidence includes similarity to: 72 Proteins	mRNA
Up	XM_023880487.2	10.4535	1.95738	0.00155396	0.00458716	6.69498	2.012	6.58878	2.27002	22.1711	17.325	8.46773	18.0984	LOC111884162	mRNA	cellulose synthase-like protein D3, transcript variant X1	Supporting evidence includes similarity to: 1 EST, 93 Proteins	mRNA
Up	XM_023890313.3	9.5215	1.95674	0.00167429	0.00490527	5.35599	4.02399	5.27102	1.13501	19.2792	17.325	8.46773	15.314	LOC111894237	mRNA	FCS-Like Zinc finger 14	Supporting evidence includes similarity to: 2 ESTs, 2 Proteins	mRNA
Up	XM_023916756.3	98.1736	1.95495	9.40948e-08	5.60236e-07	14.729	69.4139	36.8972	38.5904	201.468	84.9749	177.822	161.494	LOC111921192	mRNA	protein GOS9	Supporting evidence includes similarity to: 1 Protein	mRNA
Up	XM_023911394.3	40.691	1.95344	2.13045e-08	1.39579e-07	6.69498	23.138	26.3551	10.2151	62.6575	70.9499	67.7418	57.7757	LOC111915743	mRNA	SH3 domain-containing protein 2	Supporting evidence includes similarity to: 4 ESTs, 15 Proteins	mRNA
Up	XM_023898759.3	659.51	1.95291	7.18504e-10	5.71324e-09	199.511	292.746	432.224	158.902	1097.95	1155	937.377	1002.37	LOC111902962	mRNA	ATP-dependent DNA helicase DDM1	Supporting evidence includes similarity to: 2 ESTs, 9 Proteins	mRNA
Up	XR_002854705.3	10.9863	1.94973	0.00139312	0.00415807	1.339	3.018	10.542	3.40504	14.4594	22.275	20.3225	12.5297	LOC111904997	ncRNA	uncharacterized LOC111904997	Supporting evidence includes similarity to: 1 EST	lnc_RNA
Up	XM_023911469.3	69.1498	1.94854	5.89187e-13	6.75736e-12	13.39	34.2039	40.8504	24.9703	110.856	107.25	95.6853	125.993	LOC111915831	mRNA	uncharacterized LOC111915831	Supporting evidence includes similarity to: 2 ESTs, 4 Proteins	mRNA
Up	XM_023880363.3	97.2728	1.94699	1.05615e-07	6.23625e-07	16.068	41.2459	81.7008	21.5652	156.162	179.85	150.726	130.865	LOC111884033	mRNA	protein POLYCHOME	Supporting evidence includes similarity to: 7 Proteins	mRNA
Up	XM_023878979.3	63.8456	1.94653	1.1634e-09	9.01525e-09	18.746	28.168	47.4392	11.3501	100.252	102.3	109.234	93.2764	LOC111882605	mRNA	uncharacterized protein At3g28850	Supporting evidence includes similarity to: 3 Proteins	mRNA
Up	XM_023888047.3	267.569	1.94613	5.47658e-15	8.09939e-14	68.2888	113.678	185.804	73.7758	468.485	424.874	369.193	436.45	LOC111891985	mRNA	mitotic spindle checkpoint protein BUBR1	Supporting evidence includes similarity to: 3 ESTs, 8 Proteins	mRNA
Up	XM_023904518.3	95.0422	1.94611	4.3665e-14	5.74335e-13	14.729	41.2459	48.757	51.0755	149.414	141.9	152.419	160.797	LOC111908715	mRNA	rac-like GTP-binding protein ARAC7	Supporting evidence includes similarity to: 66 Proteins	mRNA
Up	XM_023910939.3	43.8334	1.94558	2.17538e-07	1.22572e-06	13.39	9.05399	26.3551	23.8353	100.252	70.9499	44.879	61.9523	LOC111915264	mRNA	heat stress transcription factor B-4	Supporting evidence includes similarity to: 12 Proteins	mRNA
Up	XM_023914388.3	36.9832	1.94449	4.36183e-10	3.55861e-09	9.37298	18.108	15.8131	17.0252	68.4412	62.6999	50.8064	53.5991	LOC111918767	mRNA	probable membrane-associated kinase regulator 2	Supporting evidence includes similarity to: 7 Proteins	mRNA
Up	XM_023904668.3	41.0981	1.94446	1.14893e-05	4.99398e-05	10.712	8.04799	40.8504	9.0801	62.6575	68.4749	75.3628	53.5991	LOC111908870	mRNA	uncharacterized LOC111908870	Supporting evidence includes similarity to: 1 EST, 1 Protein	mRNA
Up	XM_023909471.3	197.308	1.94423	7.86126e-15	1.13582e-13	49.5429	71.4259	137.047	68.1007	388.476	296.175	295.524	272.172	LOC111913765	mRNA	RAN GTPase-activating protein 1	Supporting evidence includes similarity to: 21 Proteins	mRNA
Up	XM_023906114.3	11.5104	1.94102	0.000419946	0.00138819	4.01699	3.018	3.95327	7.94508	24.099	16.5	18.629	13.9219	LOC111910300	mRNA	glycosyltransferase BC10	Supporting evidence includes similarity to: 13 Proteins	mRNA
Up	XM_023892484.3	31.0577	1.93587	5.81889e-09	4.11296e-08	8.03398	17.102	13.1776	12.4851	49.162	51.1499	54.1935	43.1578	LOC111896497	mRNA	transcription factor TCP12	Supporting evidence includes similarity to: 25 Proteins	mRNA
Up	XM_023905121.3	363.331	1.93419	1.59717e-24	8.11928e-23	83.0178	186.11	175.261	156.632	557.169	535.424	577.499	635.533	LOC111909314	mRNA	protein PHOSPHATE-INDUCED 1	Supporting evidence includes similarity to: 7 ESTs, 24 Proteins	mRNA
Up	XM_052764674.1	117.838	1.93317	5.17241e-13	5.96528e-12	24.1019	77.4619	40.8504	51.0755	174.477	214.5	201.532	158.709	LOC111884385	mRNA	kinesin-like protein KIN-12B	Supporting evidence includes similarity to: 5 Proteins	mRNA
Up	XM_023913127.3	37.7342	1.93223	9.62207e-10	7.53237e-09	17.407	14.084	11.8598	19.2952	50.126	57.7499	77.0563	54.2952	LOC111917435	mRNA	serine carboxypeptidase-like 51	Supporting evidence includes similarity to: 1 EST, 13 Proteins	mRNA
Up	XM_023893545.3	62.3279	1.93191	9.72116e-16	1.57626e-14	24.1019	25.15	35.5794	19.2952	104.108	93.2249	94.8385	102.326	LOC111897592	mRNA	uncharacterized LOC111897592	Supporting evidence includes similarity to: 1 Protein	mRNA
Up	XM_023890956.2	712.217	1.93061	1.44244e-28	1.27604e-26	251.731	342.039	383.467	206.572	1296.53	1198.72	1060.16	958.52	LOC111894863	mRNA	probable LRR receptor-like serine/threonine-protein kinase At4g36180	Supporting evidence includes similarity to: 22 ESTs, 12 Proteins	mRNA
Up	XM_023876472.3	80.5784	1.93035	0.00145637	0.00432811	8.03398	40.2399	69.841	15.8902	121.459	155.1	126.169	107.894	LOC111880061	mRNA	cell division control protein 6 homolog B	Supporting evidence includes similarity to: 7 Proteins	mRNA
Up	XM_023913842.3	74.8583	1.93028	3.9134e-14	5.18695e-13	18.746	42.2519	28.9906	32.9153	123.387	121.275	138.024	93.2764	LOC111918184	mRNA	BURP domain-containing protein 17	Supporting evidence includes similarity to: 3 Proteins	mRNA
Up	XM_023908601.2	14.2177	1.9293	0.000759129	0.00238192	1.339	2.012	6.58878	13.6201	26.0269	23.1	19.4758	21.5789	LOC111912870	mRNA	protein CELLULOSE SYNTHASE INTERACTIVE 1, transcript variant X2	Supporting evidence includes similarity to: 1 EST, 5 Proteins	mRNA
Up	XM_023877438.3	249.492	1.92909	1.12623e-14	1.59491e-13	58.9159	112.672	168.673	74.9108	445.35	429.824	362.419	343.174	LOC111881045	mRNA	glucan endo-1,3-beta-glucosidase 3	Supporting evidence includes similarity to: 4 ESTs, 2 Proteins	mRNA
Up	XM_023877498.3	919.517	1.92763	0.000172789	0.00061363	198.172	324.937	822.279	186.142	1713.92	1528.72	1307.42	1274.55	LOC111881102	mRNA	probable histone H2B.1	Supporting evidence includes similarity to: 4 ESTs, 71 Proteins	mRNA
Up	XM_023911674.3	281.576	1.92742	7.93156e-18	1.70409e-16	74.9838	123.738	181.85	88.5309	498.368	495.824	386.975	402.342	LOC111916031	mRNA	uncharacterized protein At1g65710	Supporting evidence includes similarity to: 1 EST, 5 Proteins	mRNA
Up	XM_023879884.3	51.0268	1.92594	2.08709e-07	1.17758e-06	6.69498	37.2219	27.6729	12.4851	84.8286	86.6249	79.5966	73.0897	LOC111883562	mRNA	zinc finger CCCH domain-containing protein 62		mRNA
Up	XM_023886671.3	46.1535	1.92441	2.9718e-08	1.90656e-07	13.39	23.138	28.9906	11.3501	99.288	78.3749	49.9596	64.7366	LOC111890564	mRNA	uncharacterized protein At5g39865	Supporting evidence includes similarity to: 1 EST, 6 Proteins	mRNA
Up	XM_023916633.3	600.118	1.92401	9.45355e-07	4.86836e-06	136.578	250.494	453.308	161.172	1058.43	1014.75	836.611	889.607	LOC111921047	mRNA	histone H4	Supporting evidence includes similarity to: 301 Proteins	mRNA
Up	XM_023895331.3	80.6998	1.92304	3.22877e-10	2.68178e-09	24.1019	28.168	46.1214	36.3204	200.504	89.9249	108.387	112.071	LOC111899495	mRNA	vacuolar iron transporter homolog 4	Supporting evidence includes similarity to: 1 EST, 29 Proteins	mRNA
Up	XM_023917278.3	262.81	1.92244	0.000257782	0.000888326	42.8479	116.696	222.701	56.7506	497.404	447.974	381.894	336.213	LOC111921691	mRNA	probable histone H2A variant 3	Supporting evidence includes similarity to: 1 EST, 62 Proteins	mRNA
Up	XM_023881194.3	469.107	1.92145	3.33811e-16	5.77471e-15	121.849	217.296	309.673	135.066	817.439	836.549	673.184	641.798	LOC111884903	mRNA	protein CYPRO4	Supporting evidence includes similarity to: 2 ESTs, 15 Proteins	mRNA
Up	XM_023887842.3	575.794	1.92117	0.000608412	0.00194922	95.0688	224.338	528.42	114.636	862.745	1062.6	938.224	780.32	LOC111891784	mRNA	uncharacterized LOC111891784	Supporting evidence includes similarity to: 3 ESTs, 2 Proteins	mRNA
Up	XM_023884974.3	151.509	1.91886	1.22996e-08	8.28383e-08	36.1529	52.3119	122.551	43.1305	263.161	335.774	171.048	187.945	LOC111888849	mRNA	glycerophosphodiester phosphodiesterase GDPD1, chloroplastic	Supporting evidence includes similarity to: 12 ESTs, 14 Proteins	mRNA
Up	XM_023902117.1	406.781	1.91825	4.22077e-31	5.82185e-29	111.137	198.182	196.346	173.657	624.647	553.574	663.023	733.682	LOC111906362	mRNA	kirola	Supporting evidence includes similarity to: 14 ESTs, 3 Proteins	mRNA
Up	XM_023895147.2	625.976	1.91805	0.00019163	0.00067544	136.578	247.476	549.504	114.636	1043.01	1056.82	820.523	1039.27	LOC111899289	mRNA	histone H4	Supporting evidence includes similarity to: 2 ESTs, 308 Proteins	mRNA
Up	XM_023887104.3	418.194	1.91804	9.13674e-08	5.45725e-07	117.832	171.02	308.355	103.286	729.718	675.674	570.725	668.945	LOC111891018	mRNA	EH domain-containing protein 1	Supporting evidence includes similarity to: 1 EST, 19 Proteins	mRNA
Up	XM_023893032.2	1597.71	1.91638	0.000191187	0.000673991	325.376	546.257	1456.12	349.584	2675.96	2712.6	2255.8	2459.99	LOC111897059	mRNA	histone H2A	Supporting evidence includes similarity to: 6 ESTs, 229 Proteins	mRNA
Up	XM_023908465.2	525.354	1.91495	0.00159238	0.00468937	103.103	177.056	520.513	80.5858	948.538	918.224	739.233	715.583	LOC111912733	mRNA	probable histone H2A.3	Supporting evidence includes similarity to: 71 Proteins	mRNA
Up	XM_023892333.3	227.699	1.91445	0.00133205	0.00399017	30.7969	88.5279	217.43	45.4005	367.269	353.924	320.08	398.165	LOC111896319	mRNA	histone H4	Supporting evidence includes similarity to: 316 Proteins	mRNA
Up	XM_023913960.3	689.89	1.91388	7.81849e-10	6.18839e-09	184.782	306.83	465.168	200.897	1177.96	1188.82	1003.43	991.236	LOC111918248	mRNA	cell division cycle 20.2, cofactor of APC complex	Supporting evidence includes similarity to: 7 ESTs, 24 Proteins	mRNA
Up	XM_023885880.3	44.5045	1.91337	3.00211e-10	2.50256e-09	21.4239	23.138	21.0841	9.0801	81.9367	73.4249	58.4273	67.521	LOC111889724	mRNA	uncharacterized LOC111889724		mRNA
Up	XM_023879334.2	480.405	1.91111	2.45627e-21	8.15734e-20	159.341	209.248	303.084	136.201	874.313	777.149	704.515	679.387	LOC111882976	mRNA	serine/threonine-protein kinase RUNKEL	Supporting evidence includes similarity to: 1 EST, 3 Proteins	mRNA
Up	XM_023911945.3	63.4432	1.90915	3.99195e-13	4.66102e-12	20.085	39.2339	22.4018	23.8353	95.4321	90.7499	93.9918	121.816	LOC111916305	mRNA	uncharacterized LOC111916305	Supporting evidence includes similarity to: 1 EST, 1 Protein	mRNA
Up	XM_023894633.2	403.376	1.90674	1.21e-32	2.19605e-30	113.815	207.236	198.981	157.767	590.908	659.999	602.902	695.397	LOC111898758	mRNA	cellulose synthase-like protein G2	Supporting evidence includes similarity to: 1 EST, 11 Proteins	mRNA
Up	XM_023900411.3	354.712	1.90668	3.01062e-30	3.49985e-28	170.053	159.954	119.916	147.552	500.296	458.699	565.644	715.583	LOC111904674	mRNA	acid phosphatase 1	Supporting evidence includes similarity to: 5 ESTs, 11 Proteins	mRNA
Up	XM_023881096.3	73.6508	1.90663	1.27371e-10	1.11524e-09	22.7629	33.1979	51.3925	17.0252	146.522	110.55	95.6853	112.071	LOC111884779	mRNA	uncharacterized LOC111884779	Supporting evidence includes similarity to: 1 Protein	mRNA
Up	XM_023891660.3	11.6725	1.90551	0.001291	0.00387956	8.03398	1.006	6.58878	4.54005	25.063	10.725	18.629	18.7945	LOC111895574	mRNA	transcription factor HEC1	Supporting evidence includes similarity to: 3 ESTs, 26 Proteins	mRNA
Up	XM_042896099.2	1748.03	1.90492	0.000828523	0.00258009	283.867	625.731	1665.64	372.284	3148.3	2886.67	2450.56	2551.18	LOC111890197	mRNA	uncharacterized LOC111890197	Supporting evidence includes similarity to: 2 ESTs, 687 Proteins	mRNA
Up	XM_023916275.3	199.271	1.9048	7.28898e-25	3.87684e-23	80.3398	87.5219	113.327	55.6156	320.999	340.724	323.467	272.172	LOC111920706	mRNA	kinesin-like protein KIN-10B	Supporting evidence includes similarity to: 4 Proteins	mRNA
Up	XM_023880008.3	444.741	1.90408	8.38213e-30	9.03261e-28	135.239	234.398	229.289	149.822	759.601	740.024	642.7	666.857	LOC111883684	mRNA	protein NETWORKED 4B	Supporting evidence includes similarity to: 6 Proteins	mRNA
Up	XM_023875636.2	71.9302	1.90344	4.94793e-06	2.29022e-05	17.407	21.126	71.1588	12.4851	134.955	120.45	94.8385	103.022	LOC111879164	mRNA	uncharacterized LOC111879164	Supporting evidence includes similarity to: 1 Protein	mRNA
Up	XM_023885904.3	46.7142	1.9034	3.16812e-09	2.32194e-08	13.39	20.12	35.5794	10.2151	74.225	73.4249	73.6692	73.0897	LOC111889748	mRNA	F-box protein SNE	Supporting evidence includes similarity to: 1 Protein	mRNA
Up	XM_023878299.3	34.6648	1.90316	1.28329e-06	6.4759e-06	8.03398	14.084	25.0374	11.3501	73.261	50.3249	61.8144	33.4125	LOC111881913	mRNA	uncharacterized LOC111881913	Supporting evidence includes similarity to: 1 Protein	mRNA
Up	XM_023878366.3	17.8	1.90293	1.90307e-05	7.98022e-05	9.37298	6.03599	10.542	4.54005	26.9909	36.2999	22.8629	25.7554	LOC111881996	mRNA	auxin transporter-like protein 2	Supporting evidence includes similarity to: 51 Proteins	mRNA
Up	XM_023894645.3	55.9054	1.9027	4.9056e-06	2.27266e-05	5.35599	40.2399	35.5794	12.4851	103.144	94.8748	76.2095	79.3546	LOC111898768	mRNA	uncharacterized LOC111898768	Supporting evidence includes similarity to: 2 ESTs, 3 Proteins	mRNA
Up	XM_023887269.3	95.5094	1.90198	5.11989e-15	7.59903e-14	26.7799	43.2579	60.6168	30.6453	153.27	160.875	166.814	121.816	LOC111891197	mRNA	uncharacterized LOC111891197	Supporting evidence includes similarity to: 7 ESTs, 21 Proteins	mRNA
Up	XM_023901913.3	264.596	1.90007	0.00127535	0.00383977	48.2039	95.5699	259.598	44.2655	447.278	432.299	353.104	436.45	LOC111906188	mRNA	histone H4	Supporting evidence includes similarity to: 1 EST, 86 Proteins	mRNA
Up	XM_023899270.3	24.9472	1.8982	2.64831e-06	1.27992e-05	12.051	7.04199	15.8131	7.94508	41.4503	49.4999	25.4032	40.3734	LOC111903507	mRNA	uncharacterized LOC111903507	Supporting evidence includes similarity to: 4 Proteins	mRNA
Up	XM_023877480.3	513.159	1.8958	6.57632e-33	1.23695e-30	176.748	227.356	299.131	166.847	859.853	820.874	798.507	755.957	LOC111881085	mRNA	uncharacterized LOC111881085	Supporting evidence includes similarity to: 1 Protein	mRNA
Up	XM_023902147.3	17.5406	1.89577	0.000208963	0.000731919	13.39	9.05399	5.27102	2.27002	15.4234	28.875	34.7177	31.3242	LOC111906385	mRNA	EPIDERMAL PATTERNING FACTOR-like protein 2	Supporting evidence includes similarity to: 3 Proteins	mRNA
Up	XM_023899932.3	890.384	1.89368	0.000206171	0.000723202	190.138	312.866	818.326	189.547	1500.89	1481.7	1289.63	1339.98	LOC111904152	mRNA	histone H3.2	Supporting evidence includes similarity to: 4 ESTs, 568 Proteins	mRNA
Up	XM_023883258.3	46.7978	1.89273	2.01547e-11	1.9486e-10	18.746	18.108	21.0841	21.5652	71.3331	59.3999	93.145	71.0015	LOC111887036	mRNA	cyclin-D1-1	Supporting evidence includes similarity to: 7 Proteins	mRNA
Up	XM_023875206.3	136.05	1.89271	1.048e-11	1.05207e-10	33.4749	88.5279	75.1121	32.9153	182.189	237.6	219.314	219.269	LOC111878696	mRNA	chaperone protein dnaJ 6	Supporting evidence includes similarity to: 11 Proteins	mRNA
Up	XM_023875981.3	860.192	1.89093	3.43632e-05	0.000138188	192.816	341.033	724.766	203.167	1498.96	1482.52	1141.45	1296.82	LOC111879515	mRNA	histone H4	Supporting evidence includes similarity to: 2 ESTs, 311 Proteins	mRNA
Up	XR_006184496.2	20.7627	1.89047	3.2239e-06	1.53834e-05	4.01699	8.04799	10.542	12.4851	33.7386	28.05	33.0241	36.1968	LOC122194751	ncRNA	uncharacterized LOC122194751		lnc_RNA
Up	XM_023883257.3	195.594	1.88914	7.94953e-15	1.14697e-13	44.1869	111.666	114.645	61.2906	273.765	347.324	309.072	302.8	LOC111887032	mRNA	uncharacterized LOC111887032	Supporting evidence includes similarity to: 2 ESTs, 2 Proteins	mRNA
Up	XM_023887816.3	171.544	1.88747	1.80883e-19	4.79803e-18	57.5769	78.4679	102.785	53.3456	320.999	279.675	218.467	261.035	LOC111891749	mRNA	cyclin-dependent kinase B1-1	Supporting evidence includes similarity to: 1 EST, 54 Proteins	mRNA
Up	XM_023916217.2	14.8821	1.88718	0.000140212	0.000506898	10.712	3.018	3.95327	7.94508	29.8828	19.8	22.8629	20.8828	LOC111920645	mRNA	alcohol acyltransferase 9	Supporting evidence includes similarity to: 1 EST, 17 Proteins	mRNA
Up	XM_023916500.3	47.3686	1.88558	1.83276e-07	1.04208e-06	33.4749	20.12	9.22429	18.1602	71.3331	46.1999	82.9837	97.453	LOC111920935	mRNA	kirola	Supporting evidence includes similarity to: 7 Proteins	mRNA
Up	XM_023874269.3	113.768	1.88546	4.08084e-13	4.75408e-12	38.8309	54.3239	75.1121	26.1053	161.945	214.5	158.346	180.984	LOC111877757	mRNA	B3 domain-containing protein At3g19184	Supporting evidence includes similarity to: 2 ESTs, 2 Proteins	mRNA
Up	XM_023917210.2	158.765	1.8849	3.99861e-12	4.19317e-11	34.8139	77.4619	109.374	48.8055	305.576	245.025	211.693	237.368	LOC111921628	mRNA	AT-hook motif nuclear-localized protein 1	Supporting evidence includes similarity to: 3 ESTs, 2 Proteins	mRNA
Up	XM_023886562.3	272.314	1.88435	0.00128637	0.00386847	38.8309	99.5938	264.869	61.2906	449.206	495.824	370.04	398.861	LOC111890440	mRNA	histone H4	Supporting evidence includes similarity to: 2 ESTs, 87 Proteins	mRNA
Up	XM_023874953.3	360.913	1.88376	1.07587e-15	1.73362e-14	125.866	169.008	238.514	82.8559	564.881	650.099	532.62	523.462	LOC111878453	mRNA	cyclin-dependent kinase B2-2	Supporting evidence includes similarity to: 2 ESTs, 43 Proteins	mRNA
Up	XR_002855585.3	10.2289	1.88327	0.0017564	0.00512047	2.67799	6.03599	5.27102	3.40504	7.71169	15.675	19.4758	21.5789	LOC111907528	ncRNA	uncharacterized LOC111907528		lnc_RNA
Up	XM_023885023.2	65.323	1.88242	6.54202e-16	1.08806e-14	37.4919	28.168	21.0841	24.9703	105.072	109.725	96.5321	99.5413	LOC111888892	mRNA	leucine-rich repeat receptor protein kinase EMS1	Supporting evidence includes similarity to: 3 Proteins	mRNA
Up	XM_023889311.3	251.854	1.88149	5.12711e-18	1.12611e-16	74.9838	121.726	162.084	71.5058	370.161	429.824	414.919	369.625	LOC111893244	mRNA	protein SINE1	Supporting evidence includes similarity to: 1 EST, 6 Proteins	mRNA
Up	XM_052770137.1	11.9291	1.87928	0.00233383	0.00663192	4.01699	6.03599	10.542	0	22.1711	20.625	11.8548	20.1867	LOC128133184	mRNA	uncharacterized LOC128133184		mRNA
Up	XM_023900898.3	17.4238	1.87827	6.92795e-05	0.000264806	5.35599	6.03599	10.542	7.94508	39.5224	22.275	17.7822	29.932	LOC111905206	mRNA	subtilisin-like protease SBT1.8	Supporting evidence includes similarity to: 20 Proteins	mRNA
Up	XM_023911768.3	1040.51	1.87732	2.17213e-05	9.04434e-05	230.307	455.717	842.046	253.108	1795.86	1842.22	1545.36	1359.47	LOC111916137	mRNA	probable histone H2AXb	Supporting evidence includes similarity to: 3 ESTs, 121 Proteins	mRNA
Up	XM_023901914.2	186.129	1.87684	1.0431e-13	1.31435e-12	57.5769	78.4679	135.729	47.6705	299.792	314.324	297.217	258.25	LOC111906189	mRNA	HMG-Y-related protein A	Supporting evidence includes similarity to: 3 Proteins	mRNA
Up	XM_023887253.3	101.19	1.87672	7.15459e-15	1.0388e-13	30.7969	38.2279	67.2055	37.4554	195.684	150.15	154.959	135.042	LOC111891176	mRNA	zinc-finger homeodomain protein 8	Supporting evidence includes similarity to: 1 EST, 9 Proteins	mRNA
Up	XM_023898780.3	52.8895	1.87655	1.41896e-10	1.23614e-09	21.4239	29.174	23.7196	15.8902	69.4052	104.775	93.9918	64.7366	LOC111902988	mRNA	acyltransferase GLAUCE	Supporting evidence includes similarity to: 2 ESTs, 10 Proteins	mRNA
Up	XM_042897712.2	37.6041	1.87625	1.73329e-08	1.14758e-07	5.35599	19.114	21.0841	18.1602	65.5493	61.8749	60.9676	48.7265	LOC111904370	mRNA	ACT domain-containing protein ACR4	Supporting evidence includes similarity to: 16 Proteins	mRNA
Up	XM_023904065.3	15.1645	1.87509	0.000404018	0.00134047	6.69498	8.04799	7.90653	3.40504	11.5675	26.4	36.4112	20.8828	LOC111908227	mRNA	sulfate transporter 1.3	Supporting evidence includes similarity to: 3 ESTs, 58 Proteins	mRNA
Up	XM_023873413.3	396.919	1.87442	3.99151e-44	3.44102e-41	152.646	174.038	176.579	177.062	574.521	537.074	639.313	744.123	LOC111876845	mRNA	protein C2-DOMAIN ABA-RELATED 4	Supporting evidence includes similarity to: 2 ESTs, 21 Proteins	mRNA
Up	XM_023905488.3	394.76	1.87347	8.51311e-05	0.000321123	85.6958	171.02	332.074	88.5309	728.754	717.749	503.83	530.423	LOC111909703	mRNA	probable histone H2B.1	Supporting evidence includes similarity to: 2 ESTs, 89 Proteins	mRNA
Up	XM_023915328.3	35.3522	1.87073	7.69743e-06	3.44867e-05	8.03398	10.06	19.7663	22.7002	82.9006	56.9249	52.4999	29.932	LOC111919743	mRNA	uncharacterized LOC111919743		mRNA
Up	XM_023893644.3	375.007	1.8707	2.41113e-16	4.22407e-15	112.476	159.954	263.551	108.961	646.818	619.574	516.531	572.188	LOC111897694	mRNA	protein POLLENLESS 3-LIKE 2	Supporting evidence includes similarity to: 1 EST, 12 Proteins	mRNA
Up	XM_042899224.2	18.4146	1.86894	0.000108182	0.000400266	10.712	6.03599	13.1776	2.27002	38.5584	20.625	28.7903	27.1476	LOC111916727	mRNA	probable LRR receptor-like serine/threonine-protein kinase At1g74360	Supporting evidence includes similarity to: 4 Proteins	mRNA
Up	XM_023886332.3	461.436	1.86886	0.000334132	0.00112684	100.425	184.098	423	86.2609	796.232	745.799	655.402	700.269	LOC111890175	mRNA	histone H3.2	Supporting evidence includes similarity to: 3 ESTs, 516 Proteins	mRNA
Up	XM_023905277.3	1936.03	1.86739	0.00013299	0.000482391	404.377	727.337	1723.62	476.705	3610.03	3253.79	2734.23	2558.14	LOC111909451	mRNA	probable histone H2B.1	Supporting evidence includes similarity to: 3 ESTs, 91 Proteins	mRNA
Up	XM_023881328.3	51.3637	1.86606	9.45274e-08	5.62489e-07	13.39	21.126	39.5327	14.7552	103.144	56.0999	70.2821	92.5803	LOC111885035	mRNA	uncharacterized LOC111885035	Supporting evidence includes similarity to: 8 Proteins	mRNA
Up	XM_023877378.2	41.5604	1.86542	1.44082e-09	1.10369e-08	14.729	13.078	25.0374	19.2952	54.9458	83.3249	60.1209	61.9523	LOC111880970	mRNA	anaphase-promoting complex subunit 11	Supporting evidence includes similarity to: 8 Proteins	mRNA
Up	XM_023905167.3	235.628	1.86513	6.94105e-43	4.95208e-40	91.0518	120.72	104.103	88.5309	369.197	389.399	372.58	349.439	LOC111909354	mRNA	uncharacterized LOC111909354	Supporting evidence includes similarity to: 1 Protein	mRNA
Up	XM_023883088.3	590.718	1.86246	1.66999e-08	1.10709e-07	139.256	262.566	409.822	207.707	934.078	916.574	1087.26	768.486	LOC111886836	mRNA	GDSL esterase/lipase At1g29670	Supporting evidence includes similarity to: 3 ESTs, 21 Proteins	mRNA
Up	XM_042895795.1	12.8852	1.85898	0.00018572	0.000656283	6.69498	7.04199	3.95327	4.54005	16.3873	20.625	19.4758	24.3632	LOC111890052	mRNA	uncharacterized LOC111890052		mRNA
Up	XM_023900629.3	56.3477	1.85742	3.42188e-14	4.57061e-13	24.1019	19.114	25.0374	29.5103	96.3961	80.8499	88.0644	87.7077	LOC111904932	mRNA	serine/threonine-protein kinase Aurora-3	Supporting evidence includes similarity to: 1 EST, 21 Proteins	mRNA
Up	XR_002853347.3	26.0353	1.85652	6.17116e-07	3.26551e-06	5.35599	17.102	9.22429	12.4851	41.4503	35.4749	44.0322	43.1578	LOC111900916	ncRNA	uncharacterized LOC111900916	Supporting evidence includes similarity to: 2 ESTs	lnc_RNA
Up	XM_023899810.3	537.801	1.85542	2.5594e-21	8.47265e-20	163.358	250.494	346.57	171.387	882.024	900.074	813.749	774.751	LOC111904030	mRNA	65-kDa microtubule-associated protein 3	Supporting evidence includes similarity to: 3 ESTs, 8 Proteins	mRNA
Up	XM_023876098.3	356.618	1.85005	2.20097e-16	3.87229e-15	105.781	176.05	233.243	104.421	653.566	598.124	482.66	499.099	LOC111879637	mRNA	serine/threonine-protein kinase TIO	Supporting evidence includes similarity to: 6 Proteins	mRNA
Up	XM_052766817.1	301.006	1.8488	2.59297e-14	3.50415e-13	64.2718	153.918	181.85	122.581	508.971	456.224	359.878	560.355	LOC111889043	mRNA	ethylene-responsive transcription factor ERF071	Supporting evidence includes similarity to: 1 EST, 17 Proteins	mRNA
Up	XM_052767267.1	488.953	1.84771	3.47292e-20	1.01061e-18	147.29	257.536	296.495	148.687	833.826	813.449	711.289	703.054	LOC111895774	mRNA	kinesin-like protein KIN-14S	Supporting evidence includes similarity to: 12 Proteins	mRNA
Up	XM_023880843.3	13.6892	1.84754	0.000488457	0.00159403	8.03398	4.02399	3.95327	7.94508	26.9909	17.325	12.7016	28.5398	LOC111884528	mRNA	endo-1,3;1,4-beta-D-glucanase	Supporting evidence includes similarity to: 2 Proteins	mRNA
Up	XM_023907951.3	228.517	1.84712	5.48758e-31	7.3726e-29	76.3228	97.5818	125.187	98.746	349.918	395.174	306.532	378.675	LOC111912232	mRNA	3-ketoacyl-CoA synthase 19	Supporting evidence includes similarity to: 15 Proteins	mRNA
Up	XM_023877825.2	280.61	1.84704	2.91902e-13	3.47294e-12	95.0688	133.798	197.663	62.4257	455.954	428.999	392.056	478.912	LOC111881430	mRNA	uncharacterized LOC111881430	Supporting evidence includes similarity to: 1 EST, 1 Protein	mRNA
Up	XM_023916483.3	327.854	1.8463	2.12334e-05	8.85189e-05	81.6788	119.714	284.635	85.1259	573.557	549.449	489.435	439.235	LOC111920915	mRNA	HMG-Y-related protein B	Supporting evidence includes similarity to: 5 Proteins	mRNA
Up	XR_006190894.2	13.8571	1.84476	0.000560785	0.00180896	0	8.04799	6.58878	9.0801	17.3513	20.625	22.0161	27.1476	LOC111898948	ncRNA	uncharacterized LOC111898948		lnc_RNA
Up	XM_023909003.3	152.177	1.84277	7.33682e-16	1.21342e-14	44.1869	85.5099	90.9251	44.2655	251.594	245.025	203.225	252.682	LOC111913281	mRNA	uncharacterized LOC111913281	Supporting evidence includes similarity to: 3 Proteins	mRNA
Up	XM_023904842.2	77.1853	1.84247	4.58763e-15	6.85329e-14	20.085	36.2159	47.4392	30.6453	125.315	132	110.927	114.855	LOC111909044	mRNA	uncharacterized LOC111909044	Supporting evidence includes similarity to: 1 EST, 1 Protein	mRNA
Up	XM_023900284.3	356.105	1.84218	4.94132e-18	1.08993e-16	104.442	175.044	229.289	112.366	656.457	562.649	500.443	508.148	LOC111904534	mRNA	probable leucine-rich repeat receptor-like protein kinase At1g68400	Supporting evidence includes similarity to: 2 ESTs, 16 Proteins	mRNA
Up	XM_023899412.3	303.825	1.8416	1.48934e-26	9.84487e-25	132.561	131.786	146.271	120.311	518.611	403.424	373.427	604.209	LOC111903657	mRNA	expansin-A4	Supporting evidence includes similarity to: 1 EST, 307 Proteins	mRNA
Up	XM_023902661.3	288.14	1.83851	1.1778e-21	4.04796e-20	85.6958	162.972	139.682	113.501	557.169	424.049	367.499	454.549	LOC111906888	mRNA	pectinesterase	Supporting evidence includes similarity to: 3 ESTs, 77 Proteins	mRNA
Up	XM_023898488.3	50.2296	1.83224	7.03438e-06	3.17291e-05	10.712	26.156	43.4859	7.94508	79.0448	97.3498	62.6612	74.4819	LOC111902671	mRNA	origin of replication complex subunit 5	Supporting evidence includes similarity to: 5 Proteins	mRNA
Up	XM_023894032.3	1352.47	1.83145	6.78854e-05	0.000259621	313.325	562.353	1176.76	321.208	2211.33	2252.25	1761.29	2221.23	LOC111898107	mRNA	histone H4	Supporting evidence includes similarity to: 1 EST, 306 Proteins	mRNA
Up	XM_023882737.3	18.0453	1.83128	0.000275823	0.000945142	2.67799	10.06	13.1776	5.67506	25.063	39.5999	16.0887	32.0203	LOC111886485	mRNA	protein ROH1	Supporting evidence includes similarity to: 1 Protein	mRNA
Up	XR_002856233.3	23.8918	1.83008	2.8153e-05	0.000114934	4.01699	6.03599	19.7663	12.4851	34.7026	28.875	44.879	40.3734	LOC111909552	ncRNA	uncharacterized LOC111909552		lnc_RNA
Up	XM_023887029.2	39749.7	1.83	1.79961e-07	1.02629e-06	8747.67	28254.5	17228.3	15575.8	66930.7	49565.9	61223.4	70471.7	LOC111890953	mRNA	major latex allergen Hev b 5	Supporting evidence includes similarity to: 40 ESTs	mRNA
Up	XM_023877298.3	77.03	1.82845	3.68152e-17	7.13877e-16	29.4579	36.2159	34.2616	35.1854	119.531	103.125	118.548	139.915	LOC111880888	mRNA	uncharacterized protein At5g39865	Supporting evidence includes similarity to: 8 Proteins	mRNA
Up	XM_023893027.3	1345.03	1.82762	8.65804e-06	3.8474e-05	349.478	549.275	1124.05	342.774	2166.02	2250.6	1967.05	2011.01	LOC111897053	mRNA	histone H2A	Supporting evidence includes similarity to: 7 ESTs, 189 Proteins	mRNA
Up	XM_023909887.3	94.3977	1.82671	1.05225e-09	8.19384e-09	36.1529	46.2759	65.8878	18.1602	177.369	162.525	115.161	133.65	LOC111914140	mRNA	COBRA-like protein 7	Supporting evidence includes similarity to: 1 EST, 10 Proteins	mRNA
Up	XM_023879827.2	781.144	1.82661	0.00244978	0.00692228	172.731	283.692	802.513	115.771	1212.66	1373.62	1056.77	1231.39	LOC111883510	mRNA	histone H2A	Supporting evidence includes similarity to: 4 ESTs, 218 Proteins	mRNA
Up	XM_023891584.3	2693.93	1.82613	2.25108e-05	9.3505e-05	649.413	1103.58	2290.26	698.032	4503.63	4525.94	3655.52	4125.05	LOC111895500	mRNA	histone H2A	Supporting evidence includes similarity to: 22 ESTs, 101 Proteins	mRNA
Up	XM_023914764.3	559.591	1.8261	6.80585e-08	4.13548e-07	147.29	299.788	382.149	155.497	949.502	873.674	803.587	865.243	LOC111919148	mRNA	syntaxin-related protein KNOLLE	Supporting evidence includes similarity to: 2 ESTs, 12 Proteins	mRNA
Up	XM_023880771.3	156.96	1.82457	7.91425e-16	1.3006e-14	42.8479	77.4619	101.467	54.4806	284.368	205.425	236.25	253.378	LOC111884447	mRNA	reticulon-like protein B17	Supporting evidence includes similarity to: 2 ESTs, 11 Proteins	mRNA
Up	XM_023885594.3	582.945	1.82412	1.57183e-05	6.6765e-05	159.341	280.674	461.214	125.986	1053.61	982.573	801.047	799.115	LOC111889445	mRNA	G2/mitotic-specific cyclin S13-7	Supporting evidence includes similarity to: 4 ESTs, 32 Proteins	mRNA
Up	XM_023917321.3	83.1442	1.82393	0.00302955	0.00835639	20.085	32.1919	84.3364	10.2151	151.342	130.35	89.7579	146.876	LOC111921741	mRNA	putative E3 ubiquitin-protein ligase RING1a	Supporting evidence includes similarity to: 1 EST	mRNA
Up	XM_023901640.3	289.534	1.82087	1.19383e-27	9.39177e-26	101.764	137.822	175.261	96.476	472.341	458.699	424.233	449.676	LOC111905907	mRNA	uncharacterized LOC111905907	Supporting evidence includes similarity to: 1 EST, 3 Proteins	mRNA
Up	XM_023900016.3	42.4238	1.81959	0.000100909	0.000375436	12.051	12.072	44.8037	6.81007	64.5854	62.6999	46.5725	89.796	LOC111904236	mRNA	serine carboxypeptidase-like 13	Supporting evidence includes similarity to: 6 ESTs, 4 Proteins	mRNA
Up	XM_052769889.1	484.507	1.81875	8.2039e-31	1.06087e-28	184.782	240.434	275.411	155.497	837.682	758.999	690.967	732.29	LOC111909449	mRNA	uncharacterized LOC111909449	Supporting evidence includes similarity to: 1 EST, 1 Protein	mRNA
Up	XM_023896884.3	88.1479	1.81645	4.47461e-08	2.79925e-07	18.746	47.2819	23.7196	64.6957	189.9	129.525	118.548	112.767	LOC111901018	mRNA	indole-3-acetic acid-amido synthetase GH3.6	Supporting evidence includes similarity to: 3 ESTs, 37 Proteins	mRNA
Up	XM_023884341.3	31.7169	1.81611	8.79377e-08	5.26151e-07	14.729	11.066	15.8131	14.7552	59.7656	56.0999	35.5645	45.9421	LOC111888198	mRNA	probable receptor-like protein kinase At5g59700	Supporting evidence includes similarity to: 28 Proteins	mRNA
Up	XM_023882275.3	202.376	1.81581	4.09041e-26	2.5802e-24	79.0008	84.5039	112.009	82.8559	389.44	282.15	309.919	279.133	LOC111886034	mRNA	patellin-3	Supporting evidence includes similarity to: 25 Proteins	mRNA
Up	XM_023888404.3	18.0512	1.81466	4.51593e-05	0.000177464	10.712	11.066	7.90653	2.27002	31.8107	26.4	27.0967	27.1476	LOC111892328	mRNA	putative F-box/FBD/LRR-repeat protein At1g78760	Supporting evidence includes similarity to: 8 Proteins	mRNA
Up	XR_006187663.2	11.6444	1.81423	0.00276037	0.00769807	5.35599	1.006	6.58878	7.94508	19.2792	28.05	11.008	13.9219	LOC122196290	ncRNA	uncharacterized LOC122196290		lnc_RNA
Up	XM_023881874.2	132.137	1.81384	5.09493e-12	5.27598e-11	48.2039	63.3779	93.5606	29.5103	222.675	228.525	181.209	190.033	LOC111885635	mRNA	kinesin-like protein KIN-14L	Supporting evidence includes similarity to: 16 Proteins	mRNA
Up	XM_052767626.1	10.8501	1.81374	0.00165839	0.00486199	4.01699	5.02999	9.22429	1.13501	21.2071	17.325	13.5484	15.314	LOC111885554	mRNA	glutamate receptor 1.4	Supporting evidence includes similarity to: 4 Proteins	mRNA
Up	XM_023877993.3	233.441	1.8133	2.96358e-12	3.13318e-11	62.9328	108.648	177.897	64.6957	364.377	344.024	380.201	364.753	LOC111881587	mRNA	mitotic spindle checkpoint protein MAD2	Supporting evidence includes similarity to: 3 ESTs, 9 Proteins	mRNA
Up	XM_023883495.3	65.4125	1.81074	4.45493e-12	4.65988e-11	21.4239	31.186	39.5327	23.8353	103.144	127.05	95.6853	81.4429	LOC111887335	mRNA	DNA mismatch repair protein MSH3	Supporting evidence includes similarity to: 1 EST, 3 Proteins	mRNA
Up	XM_023874331.2	103.13	1.80976	1.4691e-14	2.04685e-13	28.1189	61.3659	52.7102	39.7254	185.081	133.65	144.798	179.592	LOC111877824	mRNA	cucumber peeling cupredoxin	Supporting evidence includes similarity to: 1 EST, 5 Proteins	mRNA
Up	XM_023877358.3	19.8965	1.80873	5.92934e-06	2.70693e-05	5.35599	10.06	11.8598	7.94508	29.8828	34.6499	28.7903	30.6281	LOC111880945	mRNA	cytokinin dehydrogenase 5	Supporting evidence includes similarity to: 17 Proteins	mRNA
Up	XM_023905266.3	3115.95	1.8083	2.06303e-05	8.61434e-05	811.432	1289.69	2661.87	774.078	4998.14	4965.67	4288.9	5137.86	LOC111909441	mRNA	histone H4	Supporting evidence includes similarity to: 12 ESTs, 306 Proteins	mRNA
Up	XM_023894793.3	1480.47	1.80474	4.11704e-25	2.24753e-23	478.022	790.715	855.223	510.755	2688.49	2316.6	2055.12	2148.84	LOC111898903	mRNA	pyrophosphate-energized vacuolar membrane proton pump	Supporting evidence includes similarity to: 4 ESTs, 70 Proteins	mRNA
Up	XM_023900636.3	223.905	1.79859	5.85703e-15	8.62505e-14	61.5939	99.5938	160.766	78.3158	401.972	337.424	320.927	330.644	LOC111904936	mRNA	cell division control protein 2 homolog C	Supporting evidence includes similarity to: 1 EST, 61 Proteins	mRNA
Up	XM_023877421.3	221.349	1.79794	1.06153e-16	1.93336e-15	76.3228	87.5219	125.187	106.691	428.963	335.774	226.088	384.243	LOC111881025	mRNA	dehydration-responsive element-binding protein 1D	Supporting evidence includes similarity to: 1 EST, 80 Proteins	mRNA
Up	XM_023886283.1	20.5094	1.79768	0.00020212	0.000710116	2.67799	17.102	10.542	5.67506	40.4864	24.75	24.5564	38.2851	LOC111890132	mRNA	receptor-like protein EIX2	Supporting evidence includes similarity to: 4 Proteins	mRNA
Up	XM_052770017.1	24.7119	1.79737	5.069e-06	2.34102e-05	4.01699	12.072	10.542	17.0252	29.8828	39.5999	44.879	39.6773	LOC128125886	mRNA	uncharacterized LOC128125886		mRNA
Up	XM_023881870.2	177.941	1.79628	4.94222e-19	1.24246e-17	70.9668	87.5219	71.1588	87.3959	340.278	320.099	198.992	247.113	LOC111885630	mRNA	uncharacterized LOC111885630	Supporting evidence includes similarity to: 1 mRNA, 4 ESTs, 1 Protein	mRNA
Up	XM_023884899.1	12.5318	1.79376	0.00162411	0.00477245	1.339	7.04199	11.8598	2.27002	16.3873	21.45	16.9355	22.9711	LOC111888791	mRNA	leucine-rich repeat extensin-like protein 6	Supporting evidence includes similarity to: 2 Proteins	mRNA
Up	XM_023897819.3	40.5224	1.79219	0.00211774	0.00607796	17.407	28.168	23.7196	3.40504	16.3873	38.7749	93.9918	102.326	LOC111901948	mRNA	alcohol dehydrogenase 2	Supporting evidence includes similarity to: 9 ESTs, 556 Proteins	mRNA
Up	XM_052771366.1	73.329	1.79142	5.98461e-08	3.67314e-07	13.39	36.2159	57.9812	23.8353	144.594	103.95	97.3789	109.287	LOC128125869	mRNA	uncharacterized LOC128125869	Supporting evidence includes similarity to: 4 Proteins	mRNA
Up	XM_023893055.3	172.08	1.79059	0.000109895	0.000405945	28.1189	70.4199	150.224	60.1556	243.882	292.875	245.564	285.398	LOC111897084	mRNA	replication protein A 14 kDa subunit B	Supporting evidence includes similarity to: 1 EST, 5 Proteins	mRNA
Up	XM_023873878.3	395.584	1.78947	1.81925e-27	1.34429e-25	155.324	151.906	247.738	156.632	617.899	660.824	661.329	513.02	LOC111877352	mRNA	cyclin-D3-2	Supporting evidence includes similarity to: 1 EST, 31 Proteins	mRNA
Up	XM_023914248.3	33.6305	1.78856	1.59571e-07	9.17089e-07	9.37298	14.084	18.4486	18.1602	71.3331	45.3749	49.1128	43.1578	LOC111918604	mRNA	probable ubiquitin-conjugating enzyme E2 37	Supporting evidence includes similarity to: 1 EST, 4 Proteins	mRNA
Up	XM_023873257.3	36.8659	1.7884	2.28458e-05	9.47442e-05	6.69498	30.18	17.1308	11.3501	43.3782	87.4499	54.1935	44.5499	LOC111876685	mRNA	heat shock protein 83	Supporting evidence includes similarity to: 2 ESTs, 102 Proteins	mRNA
Up	XM_023882206.3	119.73	1.78816	2.85332e-09	2.10703e-08	36.1529	58.3479	94.8784	26.1053	208.216	200.475	161.734	171.935	LOC111885968	mRNA	uncharacterized LOC111885968	Supporting evidence includes similarity to: 1 EST, 6 Proteins	mRNA
Up	XM_023908832.3	31.5054	1.78567	6.67123e-08	4.06442e-07	8.03398	14.084	18.4486	15.8902	53.9818	53.6249	40.6451	47.3343	LOC111913104	mRNA	cyclin-dependent protein kinase inhibitor SMR6	Supporting evidence includes similarity to: 2 Proteins	mRNA
Up	XM_023901011.3	441.817	1.78287	4.24403e-06	1.99023e-05	111.137	224.338	341.299	119.176	758.637	767.249	614.757	597.944	LOC111905319	mRNA	putative DNA (cytosine-5)-methyltransferase CMT1	Supporting evidence includes similarity to: 28 Proteins	mRNA
Up	XM_023910234.3	309.107	1.78282	5.23558e-16	8.78541e-15	96.4078	133.798	224.018	103.286	535.962	503.249	444.556	431.578	LOC111914494	mRNA	cell division cycle 20.2, cofactor of APC complex	Supporting evidence includes similarity to: 2 ESTs, 30 Proteins	mRNA
Up	XM_023875980.3	1753.65	1.7826	9.54751e-05	0.000356502	409.733	686.091	1599.76	464.22	2957.43	2821.5	2569.96	2520.55	LOC111879514	mRNA	histone H4	Supporting evidence includes similarity to: 1 mRNA, 7 ESTs, 312 Proteins	mRNA
Up	XM_023876249.3	342.47	1.781	1.23473e-20	3.75685e-19	117.832	146.876	234.56	119.176	590.908	530.474	498.749	501.187	LOC111879816	mRNA	uncharacterized LOC111879816	Supporting evidence includes similarity to: 2 ESTs	mRNA
Up	XR_006184589.1	17.751	1.77867	8.3746e-05	0.000316302	8.03398	10.06	10.542	3.40504	26.9909	27.225	35.5645	20.1867	LOC122194763	ncRNA	uncharacterized LOC122194763		lnc_RNA
Up	XM_023900516.3	20.9494	1.77854	0.000190133	0.000670619	13.39	12.072	6.58878	5.67506	26.9909	39.5999	46.5725	16.7062	LOC111904796	mRNA	isoleucine--tRNA ligase, cytoplasmic	Supporting evidence includes similarity to: 7 Proteins	mRNA
Up	XM_023905431.3	115.509	1.77601	2.8969e-12	3.06426e-11	29.4579	53.3179	84.3364	41.9954	158.09	211.2	174.435	171.239	LOC111909652	mRNA	histone H3-like centromeric protein CENH3	Supporting evidence includes similarity to: 1 EST, 17 Proteins	mRNA
Up	XM_023892799.3	164.669	1.77439	1.00634e-13	1.27346e-12	49.5429	86.5159	110.691	51.0755	296.9	277.2	210.846	234.583	LOC111896812	mRNA	probable leucine-rich repeat receptor-like protein kinase IMK3	Supporting evidence includes similarity to: 23 Proteins	mRNA
Up	XM_023911998.2	219.778	1.77341	2.08286e-25	1.19706e-23	69.6278	114.684	126.505	86.2609	373.053	319.274	320.08	348.743	LOC111916342	mRNA	uncharacterized LOC111916342	Supporting evidence includes similarity to: 1 EST, 1 Protein	mRNA
Up	XM_023877097.3	318.334	1.77234	2.96238e-25	1.66102e-23	109.798	153.918	192.392	120.311	572.593	501.599	466.572	429.489	LOC111880681	mRNA	nucleobase-ascorbate transporter 2	Supporting evidence includes similarity to: 1 EST, 32 Proteins	mRNA
Up	XM_023907099.3	20.4471	1.77225	0.00020196	0.000709792	14.729	8.04799	7.90653	6.81007	27.9549	18.975	26.25	52.9031	LOC111911307	mRNA	malonyl-coenzyme A:anthocyanin 3-O-glucoside-6''-O-malonyltransferase	Supporting evidence includes similarity to: 2 ESTs, 21 Proteins	mRNA
Up	XM_023893317.3	340.098	1.77076	8.78931e-26	5.27104e-24	103.103	204.218	167.355	139.606	537.89	532.949	484.354	551.306	LOC111897359	mRNA	beta-galactosidase 3	Supporting evidence includes similarity to: 2 ESTs, 153 Proteins	mRNA
Up	XM_023910099.3	1500.17	1.7686	1.76273e-10	1.51583e-09	403.038	777.637	988.317	553.886	2343.39	2559.97	2246.49	2128.65	LOC111914339	mRNA	DNA replication licensing factor MCM7	Supporting evidence includes similarity to: 4 ESTs, 12 Proteins	mRNA
Up	XM_023874832.3	33.4409	1.76768	1.35569e-07	7.87458e-07	9.37298	19.114	14.4953	17.0252	63.6214	37.9499	51.6531	54.2952	LOC111878319	mRNA	uncharacterized LOC111878319	Supporting evidence includes similarity to: 2 Proteins	mRNA
Up	XM_052770134.1	11.0368	1.76752	0.001084	0.00330406	5.35599	6.03599	3.95327	4.54005	16.3873	17.325	22.8629	11.8336	LOC111889838	mRNA	protein MICRORCHIDIA 7	Supporting evidence includes similarity to: 3 Proteins	mRNA
Up	XM_023905930.2	13.9651	1.76693	0.00118481	0.00358808	6.69498	12.072	3.95327	2.27002	25.063	13.2	22.0161	26.4515	LOC111910149	mRNA	ATPase 2, plasma membrane-type	Supporting evidence includes similarity to: 2 ESTs, 132 Proteins	mRNA
Up	XM_023911524.3	193.309	1.76616	3.55626e-09	2.59538e-08	48.2039	138.828	113.327	49.9405	374.981	225.225	286.209	309.761	LOC111915888	mRNA	non-specific lipid-transfer protein	Supporting evidence includes similarity to: 22 ESTs, 49 Proteins	mRNA
Up	XM_023890343.3	348.137	1.76354	1.34502e-19	3.6377e-18	121.849	154.924	238.514	119.176	543.674	604.724	535.16	467.078	LOC111894268	mRNA	high mobility group B protein 6	Supporting evidence includes similarity to: 5 Proteins	mRNA
Up	XR_002858025.3	18.5959	1.76321	8.63423e-05	0.000325336	8.03398	14.084	9.22429	2.27002	26.9909	28.05	28.7903	31.3242	LOC111915070	ncRNA	uncharacterized LOC111915070		lnc_RNA
Up	XM_023875805.3	19.5701	1.76294	9.30996e-05	0.000348513	5.35599	7.04199	14.4953	9.0801	18.3153	28.875	33.0241	40.3734	LOC111879333	mRNA	RPM1 interacting protein 13	Supporting evidence includes similarity to: 2 Proteins	mRNA
Up	XM_023906216.3	593.351	1.76257	4.77996e-17	9.10658e-16	200.85	342.039	361.065	175.927	1024.69	1042.8	839.999	759.437	LOC111910373	mRNA	pectinesterase	Supporting evidence includes similarity to: 91 Proteins	mRNA
Up	XM_023905438.2	69.3938	1.7595	3.71748e-07	2.03316e-06	36.1529	47.2819	31.6261	11.3501	73.261	108.9	145.645	100.933	LOC111909659	mRNA	palmitoyl-monogalactosyldiacylglycerol delta-7 desaturase, chloroplastic	Supporting evidence includes similarity to: 1 EST, 28 Proteins	mRNA
Up	XM_023886465.3	66.806	1.75848	9.02901e-15	1.2946e-13	26.7799	30.18	36.8972	28.3753	101.216	90.7499	103.306	116.944	LOC111890335	mRNA	probable glutathione S-transferase	Supporting evidence includes similarity to: 1 EST, 67 Proteins	mRNA
Up	XM_023914231.3	212.9	1.75609	1.17739e-17	2.47815e-16	69.6278	90.5399	148.906	80.5858	379.801	330.824	305.685	297.232	LOC111918587	mRNA	single-strand DNA endonuclease 1	Supporting evidence includes similarity to: 2 ESTs, 5 Proteins	mRNA
Up	XM_023882268.3	235.646	1.75446	0.000268533	0.000922609	61.5939	104.624	217.43	47.6705	420.287	370.424	311.612	351.527	LOC111886029	mRNA	probable histone H2B.1	Supporting evidence includes similarity to: 1 EST, 106 Proteins	mRNA
Up	XM_023910217.3	71.3456	1.75412	2.49782e-12	2.66942e-11	14.729	40.2399	36.8972	37.4554	106.036	106.425	121.088	107.894	LOC111914479	mRNA	putative 12-oxophytodienoate reductase 11	Supporting evidence includes similarity to: 55 Proteins	mRNA
Up	XM_023894702.3	753.545	1.75401	1.16634e-36	3.26102e-34	306.63	362.159	430.906	279.213	1289.78	1255.65	1019.51	1084.51	LOC111898828	mRNA	kinesin-like protein KIN-4C	Supporting evidence includes similarity to: 11 Proteins	mRNA
Up	XM_052766178.1	14.7114	1.75361	0.000481781	0.00157448	5.35599	11.066	7.90653	2.27002	28.9188	24.75	18.629	18.7945	LOC111900141	mRNA	ubiquitin-like domain-containing protein CIP73	Supporting evidence includes similarity to: 1 EST, 7 Proteins	mRNA
Up	XM_023909562.3	220.137	1.75166	5.1292e-36	1.34333e-33	100.425	121.726	89.6074	89.6659	366.305	324.224	333.628	335.517	LOC111913853	mRNA	protein SMAX1-LIKE 4	Supporting evidence includes similarity to: 2 ESTs, 3 Proteins	mRNA
Up	XM_023898551.3	337.564	1.75098	4.2087e-15	6.32834e-14	105.781	142.852	250.374	120.311	583.196	570.899	445.402	481.696	LOC111902743	mRNA	microtubule-associated protein RP/EB family member 1C	Supporting evidence includes similarity to: 3 ESTs, 10 Proteins	mRNA
Up	XM_023897767.3	43.5236	1.74869	0.000268982	0.000923844	37.4919	7.04199	14.4953	21.5652	69.4052	76.7249	25.4032	96.0608	LOC111901912	mRNA	extensin	Supporting evidence includes similarity to: 8 ESTs, 7 Proteins	mRNA
[truncated: 6,846 more rows]
