# Supplementary material for: Transcriptomic and Root Microbiome Responses of Lettuce to Beneficial Endophytic Bacteria in Hydroponic Systems
Source: Int J Mol Sci. 2026 Mar 27;27(7):3072. doi: 10.3390/ijms27073072 (PMC13074086; doi:10.3390/ijms27073072)
Supplement: Supplementary file 1 [file ijms-27-03072-s001.zip › ijms-4199728-supplementary/SuppTable3_4d_enriched_GO_BP_Direct_Down.xlsx]

## Sheet: Sheet1
Suppl. Table 3. Enriched Biological Process GO Terms (GOTERM_BP_DIRECT) at 4 days after transplanting in lettuce (Lactuca sativa) cv. Green Oakleaf plants. The plants had been inoculated with the bacterial endophyte
Pseudomonas psychrotolerans strain IALR 632, and differentially expressed genes were extracted at Padj = 0.01 in comparison to untreated control. There were no enriched GO terms for up- regulated genes.
Category	Gene Regulation	Term	Count	%	PValue	Genes	List Total	Pop Hits	Pop Total	Fold Enrichment	Bonferroni	Benjamini	FDR
GOTERM_BP_DIRECT	Down	GO:0098869~cellular oxidant detoxification	2	6.45161	0.0061293	111903383, 111905546	20	7	21645	309.214	0.168434	0.155661	0.155661
GOTERM_BP_DIRECT	Down	GO:0006457~protein folding	3	9.67742	0.0103774	111905717, 111906708, 111889872	20	177	21645	18.3432	0.268712	0.155661	0.155661
GOTERM_BP_DIRECT	Down	GO:0009664~plant-type cell wall organization	2	6.45161	0.0345483	111903129, 111916523	20	40	21645	54.1125	0.651729	0.345483	0.345483
GOTERM_BP_DIRECT	Down	GO:0009408~response to heat	2	6.45161	0.0463707	111905717, 111883888	20	54	21645	40.0833	0.759349	0.34778	0.34778
GOTERM_BP_DIRECT	Down	GO:0051085~chaperone cofactor-dependent protein refolding	2	6.45161	0.0646721	111902198, 111906708	20	76	21645	28.4803	0.86544	0.360314	0.360314
GOTERM_BP_DIRECT	Down	GO:0006334~nucleosome assembly	2	6.45161	0.0720627	111893603, 111895501	20	85	21645	25.4647	0.893938	0.360314	0.360314
