# Supplementary material for: Transcriptomic and Root Microbiome Responses of Lettuce to Beneficial Endophytic Bacteria in Hydroponic Systems
Source: Int J Mol Sci. 2026 Mar 27;27(7):3072. doi: 10.3390/ijms27073072 (PMC13074086; doi:10.3390/ijms27073072)
Supplement: Supplementary file 1 [file ijms-27-03072-s001.zip › ijms-4199728-supplementary/SuppTable4_10DAT_Enriched_GO_BP_Direct_Up_Down.xlsx]

## Sheet: Sheet1
Supplementary Table 4. Enriched Biological Process GO Terms (GOTERM_BP_DIRECT) associated with differentially expressed genes of lettuce (Lactuca sativa) cv. Green Oakleaf plants at 10 days post transplanting.
The plants were inoculated with the bacterial endophyte Pseudomonas psychrotolerans strain IALR 632, and differentially expressed genes were extracted at Padj = 0.01 in comparison to untreated control.
Category	Gene Regulation	Term	Count	%	PValue	Genes	List Total	Pop Hits	Pop Total	Fold Enrichment	Bonferroni	Benjamini	FDR
GOTERM_BP_DIRECT	Up	GO:0009299~mRNA transcription	7	1.79028	1.33029e-08	111893393, 111912782, 111893687, 111891563, 111892022, 111896399, 111876541	222	11	12327	35.3354	2.36792e-06	2.36792e-06	2.36792e-06
GOTERM_BP_DIRECT	Up	GO:0046274~lignin catabolic process	6	1.53453	0.000103565	111893174, 111907474, 111916162, 111902974, 111907516, 111906766	222	27	12327	12.3393	0.0182667	0.00615839	0.00615839
GOTERM_BP_DIRECT	Up	GO:0009416~response to light stimulus	8	2.04604	0.000103793	111893393, 111901681, 111912782, 111893687, 111891563, 111892022, 111896399, 111876541	222	61	12327	7.28223	0.0183065	0.00615839	0.00615839
GOTERM_BP_DIRECT	Up	GO:0006952~defense response	20	5.11509	0.0031179	111906356, 111906355, 111906362, 111901399, 111903317, 111887588, 111884574, 111901424, 111881165, 111919645, 111887604, 111914472, 111897051, 111884737, 111914466, 111877479, 111914701, 111912016, 111899313, 111894992	222	529	12327	2.09932	0.426417	0.138746	0.138746
GOTERM_BP_DIRECT	Up	GO:0051762~sesquiterpene biosynthetic process	5	1.27877	0.0290878	111886555, 111886549, 111916429, 111891164, 111904631	222	65	12327	4.27131	0.994776	0.853977	0.853977
GOTERM_BP_DIRECT	Up	GO:0051603~proteolysis involved in protein catabolic process	4	1.02302	0.0302637	111876837, 111911619, 111912452, 111891981	222	38	12327	5.84495	0.995789	0.853977	0.853977
GOTERM_BP_DIRECT	Up	GO:0006950~response to stress	5	1.27877	0.0335834	111921260, 111890336, 111909609, 111916512, 111887531	222	68	12327	4.08287	0.997713	0.853977	0.853977
GOTERM_BP_DIRECT	Up	GO:0000272~polysaccharide catabolic process	3	0.767263	0.0491921	111879618, 111917978, 111894554	222	20	12327	8.32905	0.999874	0.949674	0.949674
GOTERM_BP_DIRECT	Up	GO:0006508~proteolysis	12	3.06905	0.0507563	111881791, 111908623, 111876837, 111879867, 111911619, 111882527, 111880774, 111912452, 111901459, 111905379, 111906933, 111891981	222	350	12327	1.90378	0.999906	0.949674	0.949674
GOTERM_BP_DIRECT	Up	GO:0009734~auxin-activated signaling pathway	5	1.27877	0.0533525	111910338, 111899867, 111884193, 111918948, 111894992	222	79	12327	3.51437	0.999942	0.949674	0.949674
GOTERM_BP_DIRECT	Up	GO:0009736~cytokinin-activated signaling pathway	3	0.767263	0.0682257	111886589, 111881488, 111877939	222	24	12327	6.94088	0.999997	1	1
GOTERM_BP_DIRECT	Up	GO:0071555~cell wall organization	6	1.53453	0.0762199	111894164, 111900228, 111919221, 111881311, 111894554, 111912962	222	126	12327	2.64414	0.999999	1	1
GOTERM_BP_DIRECT	Up	GO:0000160~phosphorelay signal transduction system	3	0.767263	0.089239	111886589, 111881488, 111877939	222	28	12327	5.94932	1	1	1
GOTERM_BP_DIRECT	Down	GO:0009698~phenylpropanoid metabolic process	3	0.740741	0.00209934	111916376, 111916377, 111893052	235	4	12327	39.3415	0.337612	0.205735	0.205735
GOTERM_BP_DIRECT	Down	GO:0009800~cinnamic acid biosynthetic process	3	0.740741	0.00209934	111916376, 111916377, 111893052	235	4	12327	39.3415	0.337612	0.205735	0.205735
GOTERM_BP_DIRECT	Down	GO:0055085~transmembrane transport	17	4.19753	0.00851592	128132591, 111877986, 111886171, 111891092, 111921780, 111905504, 111921288, 111882130, 111921500, 111885530, 111882972, 111885429, 111913252, 111888408, 111898572, 111891233, 111881907	235	433	12327	2.05945	0.812929	0.498951	0.498951
GOTERM_BP_DIRECT	Down	GO:0044550~secondary metabolite biosynthetic process	4	0.987654	0.0101827	111915839, 111888080, 111911042, 111888087	235	24	12327	8.74255	0.865479	0.498951	0.498951
GOTERM_BP_DIRECT	Down	GO:0006559~L-phenylalanine catabolic process	3	0.740741	0.0208917	111916376, 111916377, 111893052	235	12	12327	13.1138	0.984048	0.818955	0.818955
GOTERM_BP_DIRECT	Down	GO:0006355~regulation of DNA-templated transcription	25	6.17284	0.0352726	111911902, 111921270, 111878957, 111908198, 111889157, 111890718, 111920776, 111916410, 111883774, 111881083, 111902736, 111896122, 111913546, 111880926, 111903232, 111876545, 111921521, 111921862, 111883782, 111886514, 111888536, 111882357, 111920187, 111910365, 111910543	235	856	12327	1.53199	0.999122	0.976855	0.976855
GOTERM_BP_DIRECT	Down	GO:0009808~lignin metabolic process	2	0.493827	0.0376066	111886666, 111876528	235	2	12327	52.4553	0.999454	0.976855	0.976855
GOTERM_BP_DIRECT	Down	GO:0006520~amino acid metabolic process	4	0.987654	0.0398716	111881704, 111916900, 111919529, 111918744	235	40	12327	5.24553	0.999656	0.976855	0.976855
GOTERM_BP_DIRECT	Down	GO:0042128~nitrate assimilation	3	0.740741	0.0496382	111897687, 111893654, 128127059	235	19	12327	8.28242	0.999954	1	1
GOTERM_BP_DIRECT	Down	GO:0006508~proteolysis	12	2.96296	0.0702128	111889527, 111920497, 111905652, 111897180, 111911571, 111882192, 111889375, 111892058, 111885176, 111913930, 111917965, 111900940	235	350	12327	1.79847	0.999999	1	1
GOTERM_BP_DIRECT	Down	GO:0006633~fatty acid biosynthetic process	6	1.48148	0.0827106	111899106, 111905154, 111890168, 111915106, 111912235, 111894511	235	122	12327	2.57977	1	1	1
GOTERM_BP_DIRECT	Down	GO:0009094~L-phenylalanine biosynthetic process	2	0.493827	0.0913922	111896614, 111901426	235	5	12327	20.9821	1	1	1
GOTERM_BP_DIRECT	Down	GO:0009435~NAD biosynthetic process	2	0.493827	0.0913922	111915465, 111898750	235	5	12327	20.9821	1	1	1
