# Supplementary material for: Transcriptomic and Root Microbiome Responses of Lettuce to Beneficial Endophytic Bacteria in Hydroponic Systems
Source: Int J Mol Sci. 2026 Mar 27;27(7):3072. doi: 10.3390/ijms27073072 (PMC13074086; doi:10.3390/ijms27073072)
Supplement: Supplementary file 1 [file ijms-27-03072-s001.zip › ijms-4199728-supplementary/SuppTable5_15DAT_Enriched_GO_BP_Direct_Up_Down.xlsx]

## Sheet: Sheet1
Supplementary Table 5. Enriched Biological Process GO Terms (GOTERM_BP_DIRECT) associated with differentially expressed genes of lettuce (Lactuca sativa) cv. Green Oakleaf plants 15 days post transplanting.
The plants were inoculated with the bacterial endophyte Pseudomonas psychrotolerans strain IALR 632, and differentially expressed genes were extracted at Padj = 0.01 in comparison to untreated control.
Category	Gene regulation	Term	Count	%	PValue	Genes	List Total	Pop Hits	Pop Total	Fold Enrichment	Bonferroni	Benjamini	FDR
GOTERM_BP_DIRECT	Up	GO:0006412~translation	191	5.13027	2.84058e-51	111877724, 111895270, 111880731, 111900315, 111885077, 111883693, 111904754, 111888982, 111893937, 111882126, 111915001, 111889717, 111879061, 111917947, 111918910, 111917304, 111878771, 111897226, 111910645, 111909931, 111909015, 111889041, 111921360, 111884390, 111892290, 111917281, 111918493, 111893709, 111919733, 111882015, 111911053, 111899880, 111878400, 111898551, 111888917, 111910243, 111…	2351	357	12786	2.90969	2.89171e-48	2.89171e-48	2.79229e-48
GOTERM_BP_DIRECT	Up	GO:0006334~nucleosome assembly	61	1.63846	2.32171e-29	111898106, 111911723, 111898107, 111898108, 111909441, 111920915, 111920637, 111881102, 111909606, 111909605, 111881100, 111881463, 111883415, 111909451, 111897052, 111915765, 111911721, 111897210, 111878177, 111878178, 111878179, 111890187, 111906189, 111906188, 111909452, 111902986, 111886052, 111905578, 111921047, 111905577, 111919898, 111882658, 111899288, 111897220, 111911134, 111911137, 111…	2351	78	12786	4.25321	2.3635e-26	1.18175e-26	1.14112e-26
GOTERM_BP_DIRECT	Up	GO:0051301~cell division	53	1.42358	3.05896e-15	111898822, 111881587, 111880970, 111900677, 111908835, 111880250, 111883455, 111890706, 111912015, 111878018, 111877127, 111894743, 111898237, 111904123, 111902743, 111902986, 111880246, 111917283, 111889445, 111902543, 111900604, 111900208, 111918248, 111920245, 111881491, 111886418, 111877352, 111905387, 111915509, 111904051, 111880635, 111889256, 111889133, 111901265, 111885210, 111886023, 111…	2351	96	12786	3.00253	3.16458e-12	1.03801e-12	1.00232e-12
GOTERM_BP_DIRECT	Up	GO:0002181~cytoplasmic translation	35	0.940102	1.03902e-13	111915707, 111909843, 111911800, 111906971, 111908410, 111905184, 111888462, 111920516, 111885671, 111882465, 111916774, 111905708, 111904060, 111909931, 111877359, 111903094, 111880526, 111880128, 111881997, 111918372, 111889880, 111901712, 111886755, 111920389, 111901615, 111919733, 111883566, 111917896, 111882015, 111914123, 111889948, 111884856, 111883869, 111910045, 111912720	2351	52	12786	3.66055	1.05787e-10	2.64429e-11	2.55338e-11
GOTERM_BP_DIRECT	Up	GO:0006260~DNA replication	37	0.993822	1.28792e-11	111902671, 111896106, 111911906, 111915909, 111877989, 111897619, 111881585, 111886023, 111920799, 111916510, 111884448, 111913361, 111896260, 111911267, 111895877, 111912453, 111910499, 111899774, 111899851, 111914339, 111899476, 111898733, 111905574, 111892174, 111908347, 111876728, 111909598, 111899627, 111918906, 111880340, 111919730, 111921207, 111912362, 111882479, 111897084, 111913871, 111…	2351	64	12786	3.14415	1.31111e-08	2.62221e-09	2.53206e-09
GOTERM_BP_DIRECT	Up	GO:0000027~ribosomal large subunit assembly	22	0.590921	3.07628e-10	111876537, 111895260, 111907120, 111892290, 111886670, 111881997, 111903447, 111918295, 111887791, 111908606, 111886755, 111882870, 111903929, 111883566, 111918044, 111894567, 111878744, 111910045, 111919517, 111912247, 111879862, 111891584	2351	29	12786	4.12579	3.13165e-07	5.21942e-08	5.03997e-08
GOTERM_BP_DIRECT	Up	GO:0000226~microtubule cytoskeleton organization	27	0.725222	1.06454e-09	111904410, 111909346, 111907683, 111900571, 111904030, 111900393, 111903327, 111919153, 111880334, 111920833, 111901666, 111907503, 111906810, 111893913, 111906382, 111916511, 111917229, 111879685, 111900382, 111876922, 111901730, 111899609, 111882692, 111916140, 111885307, 111890596, 111895027	2351	43	12786	3.4149	1.0837e-06	1.54814e-07	1.49491e-07
GOTERM_BP_DIRECT	Up	GO:0044772~mitotic cell cycle phase transition	17	0.456621	1.2895e-08	111915509, 111898822, 111902161, 111889133, 111908835, 111902543, 111889445, 111887036, 111880250, 111900208, 111916124, 111890706, 111884853, 111877127, 111894743, 111877352, 111918945	2351	21	12786	4.40263	1.3127e-05	1.64089e-06	1.58447e-06
GOTERM_BP_DIRECT	Up	GO:0000079~regulation of cyclin-dependent protein serine/threonine kinase activity	20	0.537201	2.97021e-08	111915509, 111898822, 111904123, 111902161, 111889133, 111908835, 111902543, 111889445, 111887036, 111880250, 111900208, 111916124, 111890706, 111884853, 111886418, 111896030, 111877127, 111894743, 111877352, 111918945	2351	29	12786	3.75072	3.02362e-05	3.35963e-06	3.24412e-06
GOTERM_BP_DIRECT	Up	GO:0042254~ribosome biogenesis	26	0.698362	4.49984e-08	111913649, 111877349, 111891170, 111880018, 111888241, 111886022, 111881322, 111887214, 111888487, 111911090, 111887453, 111886548, 111879204, 111879862, 111917701, 111904088, 111899728, 111881997, 111898619, 111920148, 111901418, 111902869, 111887406, 111891565, 111915732, 111895523	2351	46	12786	3.07396	4.58073e-05	4.35975e-06	4.20986e-06
GOTERM_BP_DIRECT	Up	GO:0007018~microtubule-based movement	28	0.752082	4.71093e-08	111896985, 111898828, 111900376, 111908519, 111884385, 111884341, 111889633, 111882187, 111915582, 111919027, 111886786, 111885635, 111912470, 111883439, 111914930, 111896141, 111913787, 111895774, 111915723, 111907115, 111896312, 111912507, 111920706, 111921045, 111919082, 111918961, 111895724, 111913016	2351	52	12786	2.92844	4.79561e-05	4.35975e-06	4.20986e-06
GOTERM_BP_DIRECT	Up	GO:0042273~ribosomal large subunit biogenesis	18	0.483481	3.79401e-07	111909843, 111903094, 111903447, 111888241, 111887791, 111881276, 111911090, 111903609, 111893709, 111919733, 111917896, 111882015, 111890226, 111905708, 111879380, 111910253, 111891564, 111899543	2351	27	12786	3.62569	0.000386156	3.21858e-05	3.10793e-05
GOTERM_BP_DIRECT	Up	GO:0009414~response to water deprivation	28	0.752082	5.3108e-07	111898106, 111898107, 111898108, 111909441, 111909606, 111909605, 111897052, 111878177, 111878178, 111878179, 111890187, 111890440, 111906188, 111879515, 111909475, 111909474, 111896319, 111907519, 111880741, 111878185, 111919898, 111885228, 111878180, 111883888, 111913851, 111879514, 111899288, 111899289	2351	57	12786	2.67156	0.000540493	4.15876e-05	4.01578e-05
GOTERM_BP_DIRECT	Up	GO:0006364~rRNA processing	38	1.02068	1.49175e-06	111907422, 111904371, 111894062, 111901142, 111880635, 111907120, 111903447, 111887791, 111911809, 111908438, 111918798, 111882126, 111892428, 111892626, 111885857, 111909550, 111890762, 111914116, 111917528, 111894567, 111879862, 111917701, 111897644, 111904088, 111892290, 111899728, 111908606, 111905896, 111886874, 111918044, 111905838, 111918045, 111910187, 111891565, 111898592, 111891302, 111…	2351	94	12786	2.19856	0.00151745	0.000108472	0.000104742
GOTERM_BP_DIRECT	Up	GO:0006270~DNA replication initiation	13	0.349181	3.57062e-06	111908347, 111902671, 111896106, 111907653, 111899627, 111881585, 111880061, 111912362, 111893406, 111911871, 111912453, 111899851, 111914339	2351	17	12786	4.15888	0.0036283	0.000242326	0.000233995
GOTERM_BP_DIRECT	Up	GO:0006261~DNA-templated DNA replication	14	0.376041	5.62068e-06	111898733, 111905574, 111897619, 111920799, 111900625, 111921207, 111919666, 111884448, 111913054, 111914116, 111893810, 111899774, 111899476, 111910875	2351	20	12786	3.80698	0.00570553	0.000357615	0.00034532
GOTERM_BP_DIRECT	Up	GO:0030261~chromosome condensation	13	0.349181	8.91297e-06	111906189, 111904051, 111910905, 111920915, 111920637, 111881232, 111885312, 111917262, 111883415, 111882658, 111915765, 111897220, 111897210	2351	18	12786	3.92783	0.00903241	0.00051122	0.000493643
GOTERM_BP_DIRECT	Up	GO:0000278~mitotic cell cycle	25	0.671501	9.03925e-06	111900571, 111900393, 111889256, 111881249, 111903327, 111880334, 111920833, 111881188, 111907503, 111906810, 111906382, 111915347, 111916511, 111910875, 111875932, 111900382, 111901730, 111880148, 111917283, 111921201, 111882692, 111885307, 111911551, 111894598, 111878661	2351	54	12786	2.51784	0.00915979	0.00051122	0.000493643
GOTERM_BP_DIRECT	Up	GO:0009299~mRNA transcription	9	0.241741	0.000124977	111917783, 111893393, 111912782, 111893687, 111891563, 111886221, 111892022, 111896399, 111876541	2351	11	12786	4.44971	0.119472	0.00604355	0.00583577
GOTERM_BP_DIRECT	Up	GO:0007094~mitotic spindle assembly checkpoint signaling	9	0.241741	0.000124977	111879891, 111904222, 111920563, 111901592, 111911982, 111891985, 111881587, 111878018, 111899985	2351	11	12786	4.44971	0.119472	0.00604355	0.00583577
GOTERM_BP_DIRECT	Up	GO:0000727~double-strand break repair via break-induced replication	9	0.241741	0.000124977	111908347, 111900625, 111907653, 111912362, 111893406, 111912453, 111914339, 111899476, 111890880	2351	11	12786	4.44971	0.119472	0.00604355	0.00583577
GOTERM_BP_DIRECT	Up	GO:0006457~protein folding	44	1.18184	0.000130607	111899876, 111881705, 111914919, 111888460, 111907241, 111881129, 111906252, 111885052, 111908718, 111903889, 111886246, 111906997, 111884268, 111917740, 111888106, 111920531, 111882568, 111888628, 111878895, 111893436, 111897595, 111916512, 111878894, 111881837, 111903596, 111896638, 111904404, 111880202, 111888113, 111917992, 111886832, 111901835, 111887446, 111917236, 111891767, 111887925, 111…	2351	136	12786	1.75953	0.124506	0.00604355	0.00583577
GOTERM_BP_DIRECT	Up	GO:0001732~formation of cytoplasmic translation initiation complex	12	0.322321	0.00013897	111905530, 111899118, 111901319, 111905994, 111885844, 111900162, 111921393, 111908829, 111904720, 111876651, 111878751, 111884045	2351	19	12786	3.43487	0.131928	0.00615093	0.00593945
GOTERM_BP_DIRECT	Up	GO:0000724~double-strand break repair via homologous recombination	18	0.483481	0.000164931	111892174, 111906266, 111898900, 111909598, 111877989, 111902986, 111917094, 111880851, 111885265, 111881463, 111901616, 111887886, 111891932, 111919971, 111890477, 111910499, 111916753, 111911686	2351	38	12786	2.57615	0.154573	0.00699584	0.00675531
GOTERM_BP_DIRECT	Up	GO:0030490~maturation of SSU-rRNA	8	0.21488	0.000178576	111894086, 111904371, 111915201, 111901142, 111887406, 111877724, 111888917, 111887214	2351	9	12786	4.83425	0.166238	0.00727163	0.00702163
GOTERM_BP_DIRECT	Up	GO:0007017~microtubule-based process	16	0.429761	0.000210718	111881837, 111900571, 111900393, 111900382, 111903327, 111880334, 111882151, 111920833, 111882692, 111907503, 111906810, 111885307, 111906382, 111915831, 111886849, 111916511	2351	32	12786	2.71927	0.193083	0.00825043	0.00796677
GOTERM_BP_DIRECT	Up	GO:0045910~negative regulation of DNA recombination	11	0.295461	0.000237014	111906189, 111910905, 111883415, 111920915, 111882658, 111915765, 111920637, 111878128, 111897220, 111897210, 111881232	2351	17	12786	3.51905	0.214401	0.00861714	0.00832087
GOTERM_BP_DIRECT	Up	GO:0000463~maturation of LSU-rRNA from tricistronic rRNA transcript (SSU-rRNA, 5.8S rRNA, LSU-rRNA)	11	0.295461	0.000237014	111890606, 111913649, 111895270, 111902805, 111898619, 111887729, 111878853, 111920976, 111921126, 111912237, 111888982	2351	17	12786	3.51905	0.214401	0.00861714	0.00832087
GOTERM_BP_DIRECT	Up	GO:0072657~protein localization to membrane	10	0.268601	0.000403625	111916045, 111910317, 111918490, 111888233, 111881752, 111914559, 111918318, 111913655, 111877991, 111906843	2351	15	12786	3.62569	0.336995	0.0141686	0.0136815
GOTERM_BP_DIRECT	Up	GO:0016126~sterol biosynthetic process	14	0.376041	0.000623886	111896566, 111912658, 111879628, 111887023, 111900425, 111903697, 111900335, 111900225, 111889257, 111884276, 111916003, 111893804, 111920780, 111907260	2351	28	12786	2.71927	0.470231	0.0211705	0.0204427
GOTERM_BP_DIRECT	Up	GO:0006606~protein import into nucleus	15	0.402901	0.000813439	111895562, 111908026, 111877415, 111881438, 111877911, 111902229, 111908724, 111906018, 111883553, 111915371, 111894959, 111882842, 111914143, 111920350, 111894589	2351	32	12786	2.54931	0.56326	0.0267123	0.0257939
GOTERM_BP_DIRECT	Up	GO:0006281~DNA repair	34	0.913242	0.00121579	111877989, 111888203, 111883471, 111886023, 111906017, 111884123, 111920799, 111884448, 111891932, 111889838, 111891697, 111917407, 111914212, 111891830, 111910499, 111899774, 111913545, 111910875, 111898733, 111905574, 111892174, 111892274, 111898735, 111909598, 111883288, 111901616, 111893408, 111885924, 111897084, 111917539, 111890477, 111878128, 111896131, 111879455	2351	107	12786	1.72813	0.71016	0.0386773	0.0373476
GOTERM_BP_DIRECT	Up	GO:0010052~guard cell differentiation	9	0.241741	0.0013419	111891419, 111918014, 111918110, 111906385, 111909553, 111888902, 111920537, 111878770, 111876398	2351	14	12786	3.4962	0.745122	0.0413955	0.0399723
GOTERM_BP_DIRECT	Up	GO:0010374~stomatal complex development	8	0.21488	0.00233729	111891419, 111918014, 111906385, 111909553, 111888902, 111920537, 111878770, 111876398	2351	12	12786	3.62569	0.907648	0.0699813	0.0675753
GOTERM_BP_DIRECT	Up	GO:0006974~DNA damage response	9	0.241741	0.00241421	111889228, 111909455, 111886803, 111884329, 111912372, 111881237, 111897552, 111918604, 111917504	2351	15	12786	3.26312	0.91462	0.0702191	0.0678049
GOTERM_BP_DIRECT	Up	GO:0032259~methylation	45	1.2087	0.00320099	111889094, 111912658, 111897557, 111908135, 111889570, 111889097, 111889275, 111881740, 111888622, 111905786, 111887753, 111900335, 111908438, 111882386, 111886228, 111892728, 111886325, 111914970, 111885713, 111883858, 111914971, 111894962, 111878496, 111903396, 111906126, 111908665, 111894472, 111901692, 111904142, 111876648, 111905319, 111880564, 111905654, 111908602, 111884276, 111879372, 111…	2351	161	12786	1.52009	0.961758	0.0905168	0.0874048
GOTERM_BP_DIRECT	Up	GO:0051321~meiotic cell cycle	10	0.268601	0.00366918	111875932, 111885312, 111920563, 111904051, 111911551, 111890477, 111915334, 111910499, 111878661, 111916854	2351	19	12786	2.86239	0.976296	0.100952	0.0974813
GOTERM_BP_DIRECT	Up	GO:0006298~mismatch repair	8	0.21488	0.00426456	111916276, 111919730, 111916510, 111883911, 111915654, 111886675, 111887335, 111880340	2351	13	12786	3.34679	0.987101	0.114245	0.110317
GOTERM_BP_DIRECT	Up	GO:0006414~translational elongation	11	0.295461	0.00477219	111920389, 111878008, 111915199, 111884856, 111879006, 111877356, 111899860, 111916401, 111878012, 111885671, 111904524	2351	23	12786	2.60104	0.992324	0.115004	0.11105
GOTERM_BP_DIRECT	Up	GO:0000076~DNA replication checkpoint signaling	5	0.1343	0.00485771	111912372, 111881249, 111917539, 111921201, 111881188	2351	5	12786	5.43854	0.992967	0.115004	0.11105
GOTERM_BP_DIRECT	Up	GO:0007142~male meiosis II	5	0.1343	0.00485771	111884466, 111916342, 111884823, 111881221, 111895531	2351	5	12786	5.43854	0.992967	0.115004	0.11105
GOTERM_BP_DIRECT	Up	GO:0007076~mitotic chromosome condensation	5	0.1343	0.00485771	111885312, 111883455, 111889256, 111912015, 111895575	2351	5	12786	5.43854	0.992967	0.115004	0.11105
GOTERM_BP_DIRECT	Up	GO:1902975~mitotic DNA replication initiation	5	0.1343	0.00485771	111912362, 111876728, 111911267, 111912453, 111890880	2351	5	12786	5.43854	0.992967	0.115004	0.11105
GOTERM_BP_DIRECT	Up	GO:0006310~DNA recombination	15	0.402901	0.00725781	111892174, 111906266, 111909598, 111877989, 111885265, 111886023, 111901616, 111887886, 111897084, 111890477, 111893105, 111910499, 111916115, 111879455, 111916854	2351	39	12786	2.09174	0.999398	0.167919	0.162146
GOTERM_BP_DIRECT	Up	GO:0006890~retrograde vesicle-mediated transport, Golgi to endoplasmic reticulum	12	0.322321	0.00781992	111906554, 111886348, 111906610, 111907154, 111877256, 111906590, 111920408, 111879687, 111893534, 111901624, 111899347, 111915746	2351	28	12786	2.3308	0.999662	0.176904	0.170822
GOTERM_BP_DIRECT	Up	GO:0006891~intra-Golgi vesicle-mediated transport	13	0.349181	0.00852682	111895486, 111906610, 111877916, 111907117, 111886348, 111918501, 111883378, 111906590, 111879687, 111893534, 111915746, 111899347, 111877354	2351	32	12786	2.20941	0.999836	0.188702	0.182214
GOTERM_BP_DIRECT	Up	GO:0007264~small GTPase-mediated signal transduction	9	0.241741	0.00974853	111885675, 111915451, 111911320, 111883879, 111913244, 111908715, 111884473, 111918912, 111899379	2351	18	12786	2.71927	0.999953	0.211149	0.20389
GOTERM_BP_DIRECT	Up	GO:0010468~regulation of gene expression	20	0.537201	0.0110373	111908733, 111905598, 111917916, 111877458, 111904470, 111900051, 111887781, 111889793, 111921762, 111906842, 111891749, 111920245, 111904936, 111884307, 111917915, 111918129, 111899630, 111894465, 111878453, 111899841	2351	61	12786	1.78313	0.999988	0.234082	0.226034
GOTERM_BP_DIRECT	Up	GO:0000462~maturation of SSU-rRNA from tricistronic rRNA transcript (SSU-rRNA, 5.8S rRNA, LSU-rRNA)	15	0.402901	0.0118041	111877316, 111908232, 111900315, 111887676, 111889632, 111887453, 111888125, 111884221, 111883235, 111905838, 111902869, 111909550, 111877586, 111882219, 111910552	2351	41	12786	1.98971	0.999994	0.245236	0.236804
GOTERM_BP_DIRECT	Up	GO:0031118~rRNA pseudouridine synthesis	5	0.1343	0.0124486	111882552, 111891565, 111884937, 111881322, 111920080	2351	6	12786	4.53211	0.999997	0.248483	0.23994
GOTERM_BP_DIRECT	Up	GO:0031120~snRNA pseudouridine synthesis	5	0.1343	0.0124486	111882552, 111891565, 111884937, 111881322, 111920080	2351	6	12786	4.53211	0.999997	0.248483	0.23994
GOTERM_BP_DIRECT	Up	GO:0007059~chromosome segregation	6	0.16116	0.0136371	111901592, 111896260, 111911982, 111917283, 111900677, 111885036	2351	9	12786	3.62569	0.999999	0.261935	0.25293
GOTERM_BP_DIRECT	Up	GO:0006265~DNA topological change	6	0.16116	0.0136371	111893087, 111909688, 111909794, 111896260, 111899829, 111889396	2351	9	12786	3.62569	0.999999	0.261935	0.25293
GOTERM_BP_DIRECT	Up	GO:0001522~pseudouridine synthesis	8	0.21488	0.0170472	111904088, 111899728, 111891565, 111879019, 111884937, 111920080, 111898346, 111917701	2351	16	12786	2.71927	1	0.321372	0.310323
GOTERM_BP_DIRECT	Up	GO:0000028~ribosomal small subunit assembly	15	0.402901	0.0183017	111902262, 111897226, 111877724, 111889260, 111905351, 111900766, 111882465, 111916774, 111909550, 111882219, 111895614, 111917947, 111912354, 111888917, 111877056	2351	43	12786	1.89716	1	0.338747	0.327101
GOTERM_BP_DIRECT	Up	GO:0019941~modification-dependent protein catabolic process	9	0.241741	0.0198862	111885466, 111910645, 111882596, 111906432, 111909015, 111881439, 111919432, 111902009, 111902013	2351	20	12786	2.44734	1	0.361502	0.349073
GOTERM_BP_DIRECT	Up	GO:0006335~DNA replication-dependent chromatin assembly	4	0.10744	0.0213926	111902374, 111912594, 111918976, 111880819	2351	4	12786	5.43854	1	0.375477	0.362568
GOTERM_BP_DIRECT	Up	GO:0030174~regulation of DNA-templated DNA replication initiation	4	0.10744	0.0213926	111911906, 111881249, 111921201, 111881188	2351	4	12786	5.43854	1	0.375477	0.362568
GOTERM_BP_DIRECT	Up	GO:0031145~anaphase-promoting complex-dependent catabolic process	6	0.16116	0.0231935	111892392, 111918248, 111914494, 111901265, 111880970, 111885210	2351	10	12786	3.26312	1	0.393517	0.379988
GOTERM_BP_DIRECT	Up	GO:0000460~maturation of 5.8S rRNA	6	0.16116	0.0231935	111907422, 111878019, 111913643, 111918646, 111876147, 111902224	2351	10	12786	3.26312	1	0.393517	0.379988
GOTERM_BP_DIRECT	Up	GO:0018216~peptidyl-arginine methylation	5	0.1343	0.0248434	111906126, 111908665, 111917632, 111880564, 111905786	2351	7	12786	3.88467	1	0.401437	0.387635
GOTERM_BP_DIRECT	Up	GO:0006272~leading strand elongation	5	0.1343	0.0248434	111919730, 111916510, 111876728, 111917504, 111880340	2351	7	12786	3.88467	1	0.401437	0.387635
GOTERM_BP_DIRECT	Up	GO:0033314~mitotic DNA replication checkpoint signaling	5	0.1343	0.0248434	111898900, 111880061, 111911906, 111911871, 111899851	2351	7	12786	3.88467	1	0.401437	0.387635
GOTERM_BP_DIRECT	Up	GO:0006612~protein targeting to membrane	9	0.241741	0.0270671	111920456, 111906488, 111882534, 111908770, 111902028, 111917074, 111879111, 111917070, 111921248	2351	21	12786	2.3308	1	0.430536	0.415734
GOTERM_BP_DIRECT	Up	GO:0031047~regulatory ncRNA-mediated gene silencing	11	0.295461	0.029061	111893340, 111909006, 111904376, 111886616, 111905283, 111889838, 111888043, 111902636, 111920944, 111887178, 111892232	2351	29	12786	2.06289	1	0.45514	0.439492
GOTERM_BP_DIRECT	Up	GO:0045010~actin nucleation	7	0.18802	0.0299435	111900207, 111903485, 111903935, 111899361, 111891587, 111892862, 111903103	2351	14	12786	2.71927	1	0.461856	0.445977
GOTERM_BP_DIRECT	Up	GO:0030036~actin cytoskeleton organization	9	0.241741	0.0358622	111917585, 111900207, 111903485, 111903935, 111899361, 111891587, 111903601, 111892862, 111903103	2351	22	12786	2.22486	1	0.544892	0.526158
GOTERM_BP_DIRECT	Up	GO:0034605~cellular response to heat	7	0.18802	0.0423301	111888106, 111917273, 111888460, 111892306, 111895566, 111876685, 111888113	2351	15	12786	2.53798	1	0.633707	0.611919
GOTERM_BP_DIRECT	Up	GO:0031297~replication fork processing	4	0.10744	0.046195	111883288, 111912372, 111914212, 111917997	2351	5	12786	4.35083	1	0.653146	0.63069
GOTERM_BP_DIRECT	Up	GO:0010133~proline catabolic process to glutamate	4	0.10744	0.046195	111887348, 111905828, 111896317, 111896867	2351	5	12786	4.35083	1	0.653146	0.63069
GOTERM_BP_DIRECT	Up	GO:0000056~ribosomal small subunit export from nucleus	4	0.10744	0.046195	111918480, 111910374, 111886340, 111903378	2351	5	12786	4.35083	1	0.653146	0.63069
GOTERM_BP_DIRECT	Up	GO:0018279~protein N-linked glycosylation via asparagine	4	0.10744	0.046195	111921249, 111882521, 111882849, 111918438	2351	5	12786	4.35083	1	0.653146	0.63069
GOTERM_BP_DIRECT	Up	GO:0071555~cell wall organization	40	1.0744	0.0523445	111907643, 111905101, 111906497, 111894164, 111909221, 111880610, 111884162, 111902356, 111888400, 111885532, 111894929, 111882168, 111887898, 111919221, 111919223, 111914633, 111891696, 111920171, 111897032, 111912358, 111914458, 111918933, 111894276, 111895340, 111888394, 111898758, 111907519, 111901431, 111901375, 111887686, 111886334, 111921744, 111894719, 111889405, 111900228, 111918803, 111…	2351	165	12786	1.31843	1	0.724252	0.699351
GOTERM_BP_DIRECT	Up	GO:0048608~reproductive structure development	6	0.16116	0.0528813	111895936, 111893843, 111914004, 111886586, 111904796, 111883709	2351	12	12786	2.71927	1	0.724252	0.699351
GOTERM_BP_DIRECT	Up	GO:0006413~translational initiation	12	0.322321	0.0533584	111905530, 111901319, 111905994, 111881737, 111918153, 111882589, 111914694, 111885844, 111900162, 111921393, 111878751, 111884045	2351	36	12786	1.81285	1	0.724252	0.699351
GOTERM_BP_DIRECT	Up	GO:0000387~spliceosomal snRNP assembly	7	0.18802	0.0574999	111908477, 111886435, 111883104, 111884756, 111882600, 111910382, 111916963	2351	16	12786	2.37936	1	0.760193	0.734057
GOTERM_BP_DIRECT	Up	GO:0007052~mitotic spindle organization	7	0.18802	0.0574999	111896312, 111920706, 111898828, 111904932, 111905194, 111894598, 111906090	2351	16	12786	2.37936	1	0.760193	0.734057
GOTERM_BP_DIRECT	Up	GO:0030245~cellulose catabolic process	8	0.21488	0.0590119	111919038, 111914012, 111887747, 111890388, 111920380, 111911652, 111888765, 111881255	2351	20	12786	2.17541	1	0.770181	0.743702
GOTERM_BP_DIRECT	Up	GO:0009755~hormone-mediated signaling pathway	12	0.322321	0.0637943	111920334, 111885227, 111904057, 111913927, 111887919, 111906195, 111907419, 111887593, 111880300, 111916727, 111891297, 111898026	2351	37	12786	1.76385	1	0.822058	0.793795
GOTERM_BP_DIRECT	Up	GO:0006607~NLS-bearing protein import into nucleus	5	0.1343	0.0656843	111915371, 111914143, 111902229, 111902113, 111908724	2351	9	12786	3.02141	1	0.825514	0.797132
GOTERM_BP_DIRECT	Up	GO:0033356~UDP-L-arabinose metabolic process	5	0.1343	0.0656843	111895340, 111880610, 111920171, 111902356, 111901456	2351	9	12786	3.02141	1	0.825514	0.797132
GOTERM_BP_DIRECT	Up	GO:0010274~hydrotropism	6	0.16116	0.0733129	111895881, 111883434, 111892937, 111904574, 111915721, 111879410	2351	13	12786	2.51009	1	0.899187	0.868272
GOTERM_BP_DIRECT	Up	GO:0051607~defense response to virus	6	0.16116	0.0733129	111893340, 111909006, 111914694, 111920944, 111880210, 111887178	2351	13	12786	2.51009	1	0.899187	0.868272
GOTERM_BP_DIRECT	Up	GO:0009263~deoxyribonucleotide biosynthetic process	4	0.10744	0.0799414	111877717, 111918906, 111882479, 111888996	2351	6	12786	3.62569	1	0.904226	0.873138
GOTERM_BP_DIRECT	Up	GO:0006207~'de novo' pyrimidine nucleobase biosynthetic process	4	0.10744	0.0799414	111907962, 111921405, 111879291, 111889392	2351	6	12786	3.62569	1	0.904226	0.873138
GOTERM_BP_DIRECT	Up	GO:0006271~DNA strand elongation involved in DNA replication	4	0.10744	0.0799414	111913871, 111912453, 111914339, 111890880	2351	6	12786	3.62569	1	0.904226	0.873138
GOTERM_BP_DIRECT	Up	GO:0007004~telomere maintenance via telomerase	4	0.10744	0.0799414	111912063, 111901173, 111890477, 111910499	2351	6	12786	3.62569	1	0.904226	0.873138
GOTERM_BP_DIRECT	Up	GO:0000082~G1/S transition of mitotic cell cycle	4	0.10744	0.0799414	111891749, 111920245, 111904936, 111878453	2351	6	12786	3.62569	1	0.904226	0.873138
GOTERM_BP_DIRECT	Up	GO:0010389~regulation of G2/M transition of mitotic cell cycle	4	0.10744	0.0799414	111891749, 111920245, 111904936, 111878453	2351	6	12786	3.62569	1	0.904226	0.873138
GOTERM_BP_DIRECT	Up	GO:0008356~asymmetric cell division	4	0.10744	0.0799414	111903110, 111891717, 111893125, 111900213	2351	6	12786	3.62569	1	0.904226	0.873138
GOTERM_BP_DIRECT	Up	GO:0009725~response to hormone	10	0.268601	0.0846738	111906411, 111913260, 111877506, 111899867, 111882667, 111895803, 111887680, 111899377, 111916018, 111894992	2351	30	12786	1.81285	1	0.905022	0.873906
GOTERM_BP_DIRECT	Up	GO:0010142~farnesyl diphosphate biosynthetic process, mevalonate pathway	3	0.0805802	0.0889019	111920780, 111900425, 111909094	2351	3	12786	5.43854	1	0.905022	0.873906
GOTERM_BP_DIRECT	Up	GO:0051754~meiotic sister chromatid cohesion, centromeric	3	0.0805802	0.0889019	111879891, 111891985, 111899985	2351	3	12786	5.43854	1	0.905022	0.873906
GOTERM_BP_DIRECT	Up	GO:0006275~regulation of DNA replication	3	0.0805802	0.0889019	111919730, 111916510, 111880340	2351	3	12786	5.43854	1	0.905022	0.873906
GOTERM_BP_DIRECT	Up	GO:0098813~nuclear chromosome segregation	3	0.0805802	0.0889019	111878317, 111901592, 111911982	2351	3	12786	5.43854	1	0.905022	0.873906
GOTERM_BP_DIRECT	Up	GO:0009956~radial pattern formation	3	0.0805802	0.0889019	111903110, 111891717, 111900213	2351	3	12786	5.43854	1	0.905022	0.873906
GOTERM_BP_DIRECT	Up	GO:0000447~endonucleolytic cleavage in ITS1 to separate SSU-rRNA from 5.8S rRNA and LSU-rRNA from tricistronic rRNA transcript (SSU-rRNA, 5.8S rRNA, LSU-rRNA)	3	0.0805802	0.0889019	111884536, 111910374, 111888241	2351	3	12786	5.43854	1	0.905022	0.873906
GOTERM_BP_DIRECT	Up	GO:0071163~DNA replication preinitiation complex assembly	3	0.0805802	0.0889019	111881249, 111921201, 111881188	2351	3	12786	5.43854	1	0.905022	0.873906
GOTERM_BP_DIRECT	Up	GO:0032465~regulation of cytokinesis	3	0.0805802	0.0889019	111904932, 111905194, 111906090	2351	3	12786	5.43854	1	0.905022	0.873906
GOTERM_BP_DIRECT	Up	GO:0045943~positive regulation of transcription by RNA polymerase I	3	0.0805802	0.0889019	111899678, 111892428, 111905838	2351	3	12786	5.43854	1	0.905022	0.873906
GOTERM_BP_DIRECT	Up	GO:0008360~regulation of cell shape	8	0.21488	0.0932413	111885675, 111915451, 111914633, 111911320, 111883879, 111891787, 111908715, 111914458	2351	22	12786	1.97765	1	0.939799	0.907487
GOTERM_BP_DIRECT	Up	GO:0018230~peptidyl-L-cysteine S-palmitoylation	6	0.16116	0.097407	111906488, 111908770, 111902028, 111917074, 111879111, 111921248	2351	14	12786	2.3308	1	0.944384	0.911915
GOTERM_BP_DIRECT	Up	GO:0006302~double-strand break repair	6	0.16116	0.097407	111887886, 111912063, 111913054, 111891697, 111891005, 111921741	2351	14	12786	2.3308	1	0.944384	0.911915
GOTERM_BP_DIRECT	Up	GO:0030488~tRNA methylation	6	0.16116	0.097407	111920741, 111883091, 111889271, 111916357, 111901523, 111885288	2351	14	12786	2.3308	1	0.944384	0.911915
GOTERM_BP_DIRECT	Up	GO:0007005~mitochondrion organization	6	0.16116	0.097407	111918750, 111878015, 111916515, 111914630, 111918912, 111893222	2351	14	12786	2.3308	1	0.944384	0.911915
GOTERM_BP_DIRECT	Down	GO:0009768~photosynthesis, light harvesting in photosystem I	33	0.842052	1.98137e-26	111914739, 111899018, 111914738, 111914737, 111899517, 111909729, 111904852, 111915071, 111921754, 111878096, 111888029, 111891978, 111891773, 111895558, 111884904, 111914553, 111914736, 111919349, 111895045, 111895560, 111888053, 128127152, 111888054, 111891628, 111921927, 128127153, 111877753, 128127156, 111877237, 128126365, 128127159, 111895565, 111894234	2200	38	21645	8.54408	1.94174e-23	1.94174e-23	1.87834e-23
GOTERM_BP_DIRECT	Down	GO:0009765~photosynthesis, light harvesting	28	0.714468	4.35937e-25	111914739, 111899018, 111914738, 111914737, 111899517, 111909729, 111904852, 111915071, 111921754, 111878096, 111888029, 111891978, 111891773, 111895558, 111914736, 111919349, 111895045, 111895560, 111888053, 128127152, 111888054, 111891628, 111921927, 128127153, 111877237, 128126365, 111895565, 111894234	2200	29	21645	9.49937	4.27218e-22	2.13609e-22	2.06634e-22
GOTERM_BP_DIRECT	Down	GO:0009416~response to light stimulus	38	0.969635	7.90766e-19	111910239, 111914739, 111899018, 111914738, 111914737, 111899517, 111887430, 111909729, 111904852, 111915071, 111921754, 111878096, 111888029, 111886743, 111891978, 111891773, 111895558, 111884904, 111914553, 111914736, 111919349, 111895045, 111904022, 111895560, 111888053, 128127152, 111888054, 111891628, 111921927, 128127153, 111877753, 128127156, 111877237, 128126365, 111895423, 128127159, 111…	2200	71	21645	5.26575	7.7495e-16	2.58317e-16	2.49882e-16
GOTERM_BP_DIRECT	Down	GO:0015979~photosynthesis	49	1.25032	2.70051e-18	111905322, 111881229, 111900597, 128129527, 111881262, 111881580, 111903946, 111915523, 111914477, 111880969, 111905179, 111877756, 111889088, 111884594, 111902465, 111900687, 111880682, 111918291, 111909735, 111915097, 111910280, 111912546, 111909181, 111909029, 111904178, 111898767, 111901468, 111907689, 111902279, 111879482, 111884369, 111897391, 111884529, 111886509, 111879365, 111898563, 111…	2200	118	21645	4.08554	2.6465e-15	6.61625e-16	6.40021e-16
GOTERM_BP_DIRECT	Down	GO:0055085~transmembrane transport	125	3.18959	3.50321e-18	111899879, 111906255, 111893096, 111880855, 111908033, 111898829, 111888188, 111921255, 111887410, 111882123, 111911281, 111883612, 111884945, 111882803, 111891233, 111899920, 111911219, 111886171, 111882130, 111881772, 111920843, 111887307, 111907361, 111877676, 111891365, 111912028, 128132591, 111880715, 111908376, 111900371, 111891092, 111902673, 111906999, 111907568, 111880396, 111885530, 111…	2200	549	21645	2.24013	3.43314e-15	6.86629e-16	6.64208e-16
GOTERM_BP_DIRECT	Down	GO:0009698~phenylpropanoid metabolic process	21	0.535851	3.73413e-07	111915718, 111914848, 111897689, 111893052, 111900494, 111901198, 111908474, 111880685, 111916023, 111916376, 111916024, 111916377, 111918324, 111915365, 111890812, 111877345, 111894107, 111892323, 111878886, 111885806, 111898781	2200	57	21645	3.62476	0.000365878	6.09908e-05	5.89992e-05
GOTERM_BP_DIRECT	Down	GO:0009739~response to gibberellin	11	0.280684	5.1679e-07	111877072, 111884685, 111888667, 111879918, 111880935, 111877921, 111909770, 111905314, 111878089, 111888367, 111888850	2200	16	21645	6.76406	0.000506326	7.23506e-05	6.99881e-05
GOTERM_BP_DIRECT	Down	GO:0009773~photosynthetic electron transport in photosystem I	10	0.255167	1.41218e-06	111918741, 111905333, 111880329, 111885329, 111881447, 111885926, 111914863, 111891399, 111894576, 111902323	2200	14	21645	7.0276	0.00138298	0.000172992	0.000167343
GOTERM_BP_DIRECT	Down	GO:0015995~chlorophyll biosynthetic process	13	0.331717	4.73678e-06	111877756, 111877439, 111884594, 111907107, 111909735, 111879482, 111883992, 111892217, 111913285, 111917219, 111879365, 111911963, 111879487	2200	27	21645	4.73712	0.0046313	0.00048197	0.000466233
GOTERM_BP_DIRECT	Down	GO:0010027~thylakoid membrane organization	12	0.306201	4.91807e-06	111887878, 111886404, 111892798, 111887430, 111914477, 111897043, 111882292, 111876053, 111918547, 111902465, 111876233, 111901566	2200	23	21645	5.1332	0.00480812	0.00048197	0.000466233
GOTERM_BP_DIRECT	Down	GO:0010020~chloroplast fission	10	0.255167	6.67371e-06	111888667, 111888547, 111893869, 111880558, 111896109, 111908560, 111915741, 111878089, 111902631, 111888850	2200	16	21645	6.14915	0.00651892	0.000594567	0.000575153
GOTERM_BP_DIRECT	Down	GO:0016567~protein ubiquitination	60	1.531	7.45647e-06	111892483, 111908831, 111893051, 111896768, 111899838, 111903987, 111877609, 111877929, 111886444, 111884068, 111882286, 111919766, 111877481, 111917582, 111915320, 111878532, 111893458, 111878138, 111906145, 111906141, 111883380, 111903834, 111900367, 111883783, 111914282, 111877393, 111901614, 111920640, 111881094, 111919935, 111895641, 111906555, 111896943, 111893073, 111886781, 111881483, 111…	2200	325	21645	1.81636	0.00728074	0.000608945	0.000589061
GOTERM_BP_DIRECT	Down	GO:0010207~photosystem II assembly	8	0.204134	2.52349e-05	111914522, 111887430, 111914477, 111892466, 111876697, 111890001, 111905217, 111906469	2200	11	21645	7.15537	0.0244272	0.00190232	0.00184021
GOTERM_BP_DIRECT	Down	GO:0006468~protein phosphorylation	175	4.46542	3.15708e-05	111898425, 111879509, 111876514, 111876513, 111896768, 111881426, 111897739, 111902215, 111907507, 111882084, 111903307, 111900678, 111880175, 111916056, 111916057, 111879066, 111917389, 111904914, 111916053, 111893933, 111890701, 111896360, 111886728, 111898386, 111877203, 111877043, 111876114, 111909778, 111913915, 111899648, 111886172, 111910805, 111906706, 111882093, 111885361, 111906547, 111…	2200	1278	21645	1.34723	0.0304662	0.00220996	0.0021378
GOTERM_BP_DIRECT	Down	GO:0009058~biosynthetic process	75	1.91375	3.94469e-05	111894781, 111901125, 111889315, 111884384, 111906930, 111905568, 111892729, 111887259, 111919326, 111911042, 111897251, 111894228, 111891710, 111912931, 111878530, 111891078, 111912930, 111876869, 111898519, 111901298, 111920768, 111886576, 111882299, 111885523, 111916900, 111892730, 111897462, 111911376, 111914645, 111903760, 111897678, 111888080, 111906671, 111917808, 111880314, 111889694, 111…	2200	458	21645	1.61113	0.037921	0.0025772	0.00249305
GOTERM_BP_DIRECT	Down	GO:0005986~sucrose biosynthetic process	8	0.204134	5.52285e-05	111890618, 111899801, 111901300, 111899048, 111877807, 111887115, 111908812, 111889456	2200	12	21645	6.55909	0.0526867	0.00318376	0.0030798
GOTERM_BP_DIRECT	Down	GO:0016117~carotenoid biosynthetic process	8	0.204134	5.52285e-05	111883354, 111918038, 111905476, 111912085, 111915314, 111913167, 111904093, 111876520	2200	12	21645	6.55909	0.0526867	0.00318376	0.0030798
GOTERM_BP_DIRECT	Down	GO:0045454~cell redox homeostasis	11	0.280684	0.00013182	111881580, 111905356, 111917521, 111883247, 111916642, 111882920, 111908452, 111899110, 111894080, 111903170, 111892540	2200	26	21645	4.1625	0.121195	0.00717685	0.0069425
GOTERM_BP_DIRECT	Down	GO:0016226~iron-sulfur cluster assembly	12	0.306201	0.000197691	111915030, 111898505, 111899959, 111897096, 111891674, 111882617, 111897089, 111896265, 111913647, 111900765, 111913997, 111907349	2200	32	21645	3.68949	0.176142	0.00975634	0.00943776
GOTERM_BP_DIRECT	Down	GO:0006000~fructose metabolic process	8	0.204134	0.000199109	111890618, 111903244, 111900263, 111905922, 111901300, 111899048, 111887115, 111889456	2200	14	21645	5.62208	0.177286	0.00975634	0.00943776
GOTERM_BP_DIRECT	Down	GO:0110102~ribulose bisphosphate carboxylase complex assembly	5	0.127584	0.000488229	111897391, 111877494, 111901468, 111916327, 111881077	2200	5	21645	9.83864	0.380338	0.0217484	0.0210382
GOTERM_BP_DIRECT	Down	GO:0016123~xanthophyll biosynthetic process	5	0.127584	0.000488229	111918038, 111905476, 111885712, 111882085, 111886576	2200	5	21645	9.83864	0.380338	0.0217484	0.0210382
GOTERM_BP_DIRECT	Down	GO:0030388~fructose 1,6-bisphosphate metabolic process	7	0.178617	0.000587016	111890618, 111901300, 111876064, 111899048, 111887115, 111913347, 111889456	2200	12	21645	5.7392	0.437546	0.025012	0.0241953
GOTERM_BP_DIRECT	Down	GO:0009723~response to ethylene	11	0.280684	0.000685092	111877072, 111879918, 111880935, 111920919, 111877921, 111909770, 111887430, 111883408, 111881444, 111899169, 111888367	2200	31	21645	3.49113	0.48912	0.0279746	0.0270611
GOTERM_BP_DIRECT	Down	GO:0032544~plastid translation	6	0.1531	0.000955477	111910281, 111892798, 111915225, 111901332, 111886410, 111882011	2200	9	21645	6.55909	0.608126	0.0374547	0.0362317
GOTERM_BP_DIRECT	Down	GO:0008654~phospholipid biosynthetic process	11	0.280684	0.00118366	111878491, 111891407, 111912848, 111877249, 111918374, 111918123, 111883844, 111892524, 111881388, 111899003, 111915538	2200	33	21645	3.27955	0.686724	0.0446147	0.0431579
GOTERM_BP_DIRECT	Down	GO:0006002~fructose 6-phosphate metabolic process	8	0.204134	0.00128045	111909029, 111890618, 111905840, 111901300, 111906091, 111899048, 111887115, 111889456	2200	18	21645	4.37273	0.715107	0.0464754	0.0449579
GOTERM_BP_DIRECT	Down	GO:0006515~protein quality control for misfolded or incompletely synthesized proteins	9	0.22965	0.00135449	111904221, 111917299, 111902064, 128126413, 111909986, 111877639, 111892959, 111901177, 111911400	2200	23	21645	3.8499	0.735072	0.0474071	0.0458591
GOTERM_BP_DIRECT	Down	GO:0007623~circadian rhythm	7	0.178617	0.00159477	111899524, 111888667, 111921845, 111878957, 111907261, 111909590, 111890053	2200	14	21645	4.91932	0.790727	0.0538921	0.0521323
GOTERM_BP_DIRECT	Down	GO:0006006~glucose metabolic process	8	0.204134	0.0018509	111907963, 111901682, 111899617, 111889827, 111900469, 111921246, 111886224, 111890375	2200	19	21645	4.14258	0.837254	0.0604628	0.0584885
GOTERM_BP_DIRECT	Down	GO:0006470~protein dephosphorylation	24	0.612401	0.00230676	111896895, 111910618, 111903019, 111886063, 111921245, 111887687, 111909219, 111882210, 111883201, 111918374, 111884106, 111883844, 111883999, 111912421, 111883868, 111899640, 111910332, 111888829, 111879794, 111910179, 111883708, 111878277, 111876432, 111916514	2200	121	21645	1.95147	0.895987	0.0729234	0.0705422
GOTERM_BP_DIRECT	Down	GO:0006559~L-phenylalanine catabolic process	7	0.178617	0.00243087	111916376, 111916377, 111893052, 111901438, 111881716, 111916484, 111894107	2200	15	21645	4.59136	0.907925	0.0744455	0.0720146
GOTERM_BP_DIRECT	Down	GO:0010150~leaf senescence	8	0.204134	0.00260014	111889835, 111920432, 111890974, 111897790, 111899881, 111885042, 111907854, 111886069	2200	20	21645	3.93545	0.922032	0.0749453	0.0724981
GOTERM_BP_DIRECT	Down	GO:0006879~intracellular iron ion homeostasis	8	0.204134	0.00260014	111907146, 111882434, 111908574, 111899959, 111891674, 111896122, 111896133, 111879873	2200	20	21645	3.93545	0.922032	0.0749453	0.0724981
GOTERM_BP_DIRECT	Down	GO:0019464~glycine decarboxylation via glycine cleavage system	6	0.1531	0.00294298	111917240, 111890942, 111907362, 111883291, 111882847, 111921544	2200	11	21645	5.36653	0.944333	0.0824034	0.0797127
GOTERM_BP_DIRECT	Down	GO:0009800~cinnamic acid biosynthetic process	4	0.102067	0.00387039	111916376, 111916377, 111893052, 111894107	2200	4	21645	9.83864	0.977637	0.105361	0.10192
GOTERM_BP_DIRECT	Down	GO:0009658~chloroplast organization	16	0.408267	0.00456705	111911427, 111904221, 111904231, 111888174, 111899948, 111887430, 111901931, 111902465, 111921555, 111879482, 111919665, 111884843, 111912591, 111892798, 111915644, 111909097	2200	71	21645	2.21716	0.988734	0.119297	0.115402
GOTERM_BP_DIRECT	Down	GO:0006535~cysteine biosynthetic process from serine	6	0.1531	0.00462581	111898706, 111892647, 111902248, 111881600, 111902547, 111902665	2200	12	21645	4.91932	0.989367	0.119297	0.115402
GOTERM_BP_DIRECT	Down	GO:0009435~NAD biosynthetic process	5	0.127584	0.00531306	111885689, 111915465, 111907043, 111876729, 111898750	2200	8	21645	6.14915	0.994596	0.133508	0.129148
GOTERM_BP_DIRECT	Down	GO:0019253~reductive pentose-phosphate cycle	8	0.204134	0.00626726	111908249, 111908248, 111908253, 111908252, 111917913, 111908250, 111882958, 111887521	2200	23	21645	3.42213	0.99789	0.153548	0.148534
GOTERM_BP_DIRECT	Down	GO:0071586~CAAX-box protein processing	6	0.1531	0.00689404	111896117, 111876496, 111918094, 111905628, 111893465, 111877560	2200	13	21645	4.54091	0.998863	0.164784	0.159404
GOTERM_BP_DIRECT	Down	GO:0048564~photosystem I assembly	5	0.127584	0.00879912	111887878, 111893649, 111887430, 111904291, 111921555	2200	9	21645	5.46591	0.999827	0.194772	0.188412
GOTERM_BP_DIRECT	Down	GO:0009813~flavonoid biosynthetic process	5	0.127584	0.00879912	111895243, 111897600, 111900153, 111897350, 111883451	2200	9	21645	5.46591	0.999827	0.194772	0.188412
GOTERM_BP_DIRECT	Down	GO:0010206~photosystem II repair	4	0.102067	0.00894362	111880691, 111914522, 111890001, 111911446	2200	5	21645	7.87091	0.99985	0.194772	0.188412
GOTERM_BP_DIRECT	Down	GO:0009644~response to high light intensity	4	0.102067	0.00894362	111885926, 111892931, 111914553, 111890001	2200	5	21645	7.87091	0.99985	0.194772	0.188412
GOTERM_BP_DIRECT	Down	GO:0006812~monoatomic cation transport	9	0.22965	0.0127289	111890182, 111888570, 111877802, 111892537, 111895238, 111896373, 111887675, 111888545, 111877485	2200	32	21645	2.76712	0.999996	0.27118	0.262326
GOTERM_BP_DIRECT	Down	GO:0032509~endosome transport via multivesicular body sorting pathway	5	0.127584	0.0134977	111892547, 111886086, 111906868, 111914106, 111892551	2200	10	21645	4.91932	0.999998	0.281442	0.272252
GOTERM_BP_DIRECT	Down	GO:0008610~lipid biosynthetic process	8	0.204134	0.0158468	111907489, 111916156, 111887746, 111893072, 111905990, 111915203, 111897362, 111910453	2200	27	21645	2.91515	1	0.32354	0.312975
GOTERM_BP_DIRECT	Down	GO:0009733~response to auxin	23	0.586884	0.0175062	111892186, 111879918, 111895385, 111880935, 111877921, 111903799, 111881369, 111903735, 111888484, 111903753, 111903742, 111888367, 111885013, 111920379, 111877072, 111891539, 111884973, 111903737, 111900904, 111909770, 128127562, 111877665, 111916749	2200	135	21645	1.67621	1	0.350124	0.338691
GOTERM_BP_DIRECT	Down	GO:0009640~photomorphogenesis	6	0.1531	0.0180798	111898425, 111894271, 111910185, 111903714, 111913899, 111899388	2200	16	21645	3.68949	1	0.354364	0.342793
GOTERM_BP_DIRECT	Down	GO:0006857~oligopeptide transport	6	0.1531	0.0235168	111920450, 111878902, 111877676, 111893354, 111880351, 111887410	2200	17	21645	3.47246	1	0.451892	0.437136
GOTERM_BP_DIRECT	Down	GO:0009853~photorespiration	7	0.178617	0.0241902	111908249, 111882299, 111908248, 111908253, 111908252, 111917913, 111908250	2200	23	21645	2.99437	1	0.455893	0.441007
GOTERM_BP_DIRECT	Down	GO:0006099~tricarboxylic acid cycle	12	0.306201	0.0267086	111921843, 111889306, 111902550, 111918006, 111894097, 111896712, 111881009, 111911144, 111910462, 111913734, 111880991, 111908866	2200	57	21645	2.07129	1	0.47718	0.461598
GOTERM_BP_DIRECT	Down	GO:0015996~chlorophyll catabolic process	4	0.102067	0.0267805	111894801, 111914654, 111876719, 111918546	2200	7	21645	5.62208	1	0.47718	0.461598
GOTERM_BP_DIRECT	Down	GO:0006996~organelle organization	4	0.102067	0.0267805	111920687, 111886391, 111898901, 111906925	2200	7	21645	5.62208	1	0.47718	0.461598
GOTERM_BP_DIRECT	Down	GO:0042548~regulation of photosynthesis, light reaction	3	0.0765501	0.0288567	111878508, 111920242, 111879288	2200	3	21645	9.83864	1	0.496133	0.479933
GOTERM_BP_DIRECT	Down	GO:0010028~xanthophyll cycle	3	0.0765501	0.0288567	111889374, 111902673, 111884892	2200	3	21645	9.83864	1	0.496133	0.479933
GOTERM_BP_DIRECT	Down	GO:0015977~carbon fixation	7	0.178617	0.0295586	111889306, 111897391, 111910462, 111913734, 111877494, 111901468, 111881077	2200	24	21645	2.8696	1	0.496736	0.480516
GOTERM_BP_DIRECT	Down	GO:0009231~riboflavin biosynthetic process	6	0.1531	0.0299055	111878507, 111913254, 111917210, 111921056, 111888138, 111914459	2200	18	21645	3.27955	1	0.496736	0.480516
GOTERM_BP_DIRECT	Down	GO:0031146~SCF-dependent proteasomal ubiquitin-dependent protein catabolic process	13	0.331717	0.0325436	111892570, 111906049, 111882690, 111904114, 111884562, 111901614, 111917582, 111917430, 111913101, 111919724, 111894730, 111879177, 111919305	2200	66	21645	1.93791	1	0.531545	0.514189
GOTERM_BP_DIRECT	Down	GO:0009737~response to abscisic acid	9	0.22965	0.0343955	111892828, 111889835, 111911305, 111877986, 111920919, 111883408, 111881444, 111918769, 111884068	2200	38	21645	2.3302	1	0.552584	0.53454
GOTERM_BP_DIRECT	Down	GO:0009052~pentose-phosphate shunt, non-oxidative branch	4	0.102067	0.039661	111911291, 111905483, 111912179, 111904403	2200	8	21645	4.91932	1	0.607308	0.587478
GOTERM_BP_DIRECT	Down	GO:0006656~phosphatidylcholine biosynthetic process	4	0.102067	0.039661	111891407, 111882643, 111893337, 111892524	2200	8	21645	4.91932	1	0.607308	0.587478
GOTERM_BP_DIRECT	Down	GO:0009097~isoleucine biosynthetic process	4	0.102067	0.039661	111894073, 111884406, 111895379, 111911117	2200	8	21645	4.91932	1	0.607308	0.587478
GOTERM_BP_DIRECT	Down	GO:0006094~gluconeogenesis	9	0.22965	0.0452056	111913409, 111890618, 111889525, 111901300, 111897065, 111899048, 111887115, 111890295, 111889456	2200	40	21645	2.21369	1	0.676681	0.654586
GOTERM_BP_DIRECT	Down	GO:0042128~nitrate assimilation	6	0.1531	0.0456867	111897687, 111897754, 111913483, 111893654, 128127059, 111876411	2200	20	21645	2.95159	1	0.676681	0.654586
GOTERM_BP_DIRECT	Down	GO:0006086~pyruvate decarboxylation to acetyl-CoA	5	0.127584	0.0463359	111902581, 111902033, 111898300, 111888325, 111914722	2200	14	21645	3.5138	1	0.676681	0.654586
GOTERM_BP_DIRECT	Down	GO:0006865~amino acid transport	15	0.382751	0.0469534	111913419, 111899656, 111898139, 111911219, 111888130, 111879603, 111904240, 111907568, 111921621, 111884734, 111896592, 111894631, 111919737, 111896223, 111899775	2200	85	21645	1.73623	1	0.676681	0.654586
GOTERM_BP_DIRECT	Down	GO:0006633~fatty acid biosynthetic process	24	0.612401	0.0494337	111899106, 111905154, 111921286, 111881146, 111880991, 111902047, 111921049, 111887871, 111885522, 111919623, 111884467, 111885943, 111918233, 111915106, 111890168, 111910198, 111909462, 111909396, 111912235, 111878303, 111894511, 111910037, 111895423, 111897168	2200	158	21645	1.49448	1	0.681827	0.659563
GOTERM_BP_DIRECT	Down	GO:0006353~DNA-templated transcription termination	8	0.204134	0.051578	111893153, 111886448, 111912591, 111897407, 111895716, 111880742, 111914872, 111908815	2200	34	21645	2.31497	1	0.681827	0.659563
GOTERM_BP_DIRECT	Down	GO:0042538~hyperosmotic salinity response	3	0.0765501	0.053843	111920919, 111883408, 111881444	2200	4	21645	7.37898	1	0.681827	0.659563
GOTERM_BP_DIRECT	Down	GO:0140647~P450-containing electron transport chain	3	0.0765501	0.053843	111900817, 111913037, 111903956	2200	4	21645	7.37898	1	0.681827	0.659563
GOTERM_BP_DIRECT	Down	GO:0009863~salicylic acid mediated signaling pathway	3	0.0765501	0.053843	111920919, 111883408, 111881444	2200	4	21645	7.37898	1	0.681827	0.659563
GOTERM_BP_DIRECT	Down	GO:0010230~alternative respiration	3	0.0765501	0.053843	111899535, 111897513, 111890961	2200	4	21645	7.37898	1	0.681827	0.659563
GOTERM_BP_DIRECT	Down	GO:0071493~cellular response to UV-B	3	0.0765501	0.053843	111902760, 111904208, 111916996	2200	4	21645	7.37898	1	0.681827	0.659563
GOTERM_BP_DIRECT	Down	GO:0009785~blue light signaling pathway	4	0.102067	0.0550919	111882595, 122194525, 111921254, 111913899	2200	9	21645	4.37273	1	0.681827	0.659563
GOTERM_BP_DIRECT	Down	GO:0042372~phylloquinone biosynthetic process	4	0.102067	0.0550919	111879295, 111877815, 111913253, 111880685	2200	9	21645	4.37273	1	0.681827	0.659563
GOTERM_BP_DIRECT	Down	GO:0006816~calcium ion transport	4	0.102067	0.0550919	111899920, 111894519, 111886477, 111917811	2200	9	21645	4.37273	1	0.681827	0.659563
GOTERM_BP_DIRECT	Down	GO:0010017~red or far-red light signaling pathway	4	0.102067	0.0550919	111883156, 111908039, 111881309, 111913899	2200	9	21645	4.37273	1	0.681827	0.659563
GOTERM_BP_DIRECT	Down	GO:0006813~potassium ion transport	10	0.255167	0.0561396	111911736, 111876019, 111880715, 111877986, 111892537, 111911485, 111886729, 111886476, 111918579, 111901479	2200	49	21645	2.00788	1	0.681827	0.659563
GOTERM_BP_DIRECT	Down	GO:0000209~protein polyubiquitination	12	0.306201	0.0563551	111918774, 111890857, 111878739, 111906049, 111886478, 111896943, 111893309, 111881290, 111890850, 111903834, 111878535, 111884770	2200	64	21645	1.84474	1	0.681827	0.659563
GOTERM_BP_DIRECT	Down	GO:0006749~glutathione metabolic process	9	0.22965	0.0580292	111917048, 111912450, 111904482, 111916484, 111889760, 111887004, 111913416, 111912467, 111880263	2200	42	21645	2.10828	1	0.687902	0.66544
GOTERM_BP_DIRECT	Down	GO:0045087~innate immune response	5	0.127584	0.0582611	111892939, 111879878, 111893556, 111900678, 111905667	2200	15	21645	3.27955	1	0.687902	0.66544
GOTERM_BP_DIRECT	Down	GO:0009909~regulation of flower development	8	0.204134	0.0590485	111896885, 111897546, 111900805, 111876291, 111876660, 111913899, 111894783, 111894909	2200	35	21645	2.24883	1	0.688899	0.666404
GOTERM_BP_DIRECT	Down	GO:0006631~fatty acid metabolic process	9	0.22965	0.0652203	111890812, 111889837, 111876451, 111878886, 111880685, 111898781, 111884330, 111917305, 111917635	2200	43	21645	2.05925	1	0.751952	0.727399
GOTERM_BP_DIRECT	Down	GO:0098656~monoatomic anion transmembrane transport	4	0.102067	0.0729179	111890968, 111891361, 111921584, 111906415	2200	10	21645	3.93545	1	0.830925	0.803793
GOTERM_BP_DIRECT	Down	GO:0006096~glycolytic process	16	0.408267	0.074861	111913409, 111909029, 111905840, 111907144, 111878426, 111901174, 111906568, 111888822, 111889525, 111911122, 111897065, 111876064, 111906091, 111890295, 111913347, 111896981	2200	99	21645	1.59008	1	0.843262	0.815727
GOTERM_BP_DIRECT	Down	GO:0009651~response to salt stress	9	0.22965	0.081186	111884202, 111906752, 111889835, 111890933, 111878886, 111918020, 111914641, 111918769, 111884068	2200	45	21645	1.96773	1	0.846397	0.818759
GOTERM_BP_DIRECT	Down	GO:2000033~regulation of seed dormancy process	3	0.0765501	0.083776	111920919, 111883408, 111881444	2200	5	21645	5.90318	1	0.846397	0.818759
GOTERM_BP_DIRECT	Down	GO:2000377~regulation of reactive oxygen species metabolic process	3	0.0765501	0.083776	111920919, 111883408, 111881444	2200	5	21645	5.90318	1	0.846397	0.818759
GOTERM_BP_DIRECT	Down	GO:0019288~isopentenyl diphosphate biosynthetic process, methylerythritol 4-phosphate pathway	3	0.0765501	0.083776	111918224, 111895638, 111899875	2200	5	21645	5.90318	1	0.846397	0.818759
GOTERM_BP_DIRECT	Down	GO:0009051~pentose-phosphate shunt, oxidative branch	3	0.0765501	0.083776	111889827, 111900469, 111918769	2200	5	21645	5.90318	1	0.846397	0.818759
GOTERM_BP_DIRECT	Down	GO:0006597~spermine biosynthetic process	3	0.0765501	0.083776	111876661, 111914047, 111910454	2200	5	21645	5.90318	1	0.846397	0.818759
GOTERM_BP_DIRECT	Down	GO:0090333~regulation of stomatal closure	3	0.0765501	0.083776	111895859, 111890954, 111911774	2200	5	21645	5.90318	1	0.846397	0.818759
GOTERM_BP_DIRECT	Down	GO:0009938~negative regulation of gibberellic acid mediated signaling pathway	3	0.0765501	0.083776	111920919, 111883408, 111881444	2200	5	21645	5.90318	1	0.846397	0.818759
GOTERM_BP_DIRECT	Down	GO:0009099~L-valine biosynthetic process	3	0.0765501	0.083776	111884406, 111895379, 111911117	2200	5	21645	5.90318	1	0.846397	0.818759
GOTERM_BP_DIRECT	Down	GO:0010187~negative regulation of seed germination	3	0.0765501	0.083776	111920919, 111883408, 111881444	2200	5	21645	5.90318	1	0.846397	0.818759
GOTERM_BP_DIRECT	Down	GO:0048544~recognition of pollen	21	0.535851	0.0878052	111877218, 111904384, 111887275, 111901024, 111903307, 111884891, 111887882, 111882461, 111882463, 111887889, 111884630, 111917961, 111889844, 111894769, 111884408, 111913753, 111877225, 111877203, 111911410, 111917959, 111897100	2200	143	21645	1.44483	1	0.878052	0.849381
GOTERM_BP_DIRECT	Down	GO:0009767~photosynthetic electron transport chain	4	0.102067	0.0929388	111903099, 111894274, 111905179, 111902279	2200	11	21645	3.57769	1	0.901782	0.872336
GOTERM_BP_DIRECT	Down	GO:0000103~sulfate assimilation	4	0.102067	0.0929388	111909124, 111916083, 111892396, 111887366	2200	11	21645	3.57769	1	0.901782	0.872336
GOTERM_BP_DIRECT	Down	GO:0010114~response to red light	4	0.102067	0.0929388	111883156, 111908039, 111892931, 111894646	2200	11	21645	3.57769	1	0.901782	0.872336
GOTERM_BP_DIRECT	Down	GO:0034599~cellular response to oxidative stress	11	0.280684	0.094194	111883057, 111883147, 111910758, 111905850, 111882920, 111899110, 111894080, 111884264, 111889951, 111882054, 111881254	2200	62	21645	1.74556	1	0.905001	0.87545
GOTERM_BP_DIRECT	Down	GO:1990961~xenobiotic detoxification by transmembrane export across the plasma membrane	9	0.22965	0.0992633	111916904, 111876272, 111876270, 111884825, 111883914, 111876269, 111883351, 111903226, 111890929	2200	47	21645	1.88399	1	0.939947	0.909255
GOTERM_BP_DIRECT	Down	GO:0032968~positive regulation of transcription elongation by RNA polymerase II	7	0.178617	0.0999367	111891839, 111916729, 111910493, 111899892, 111906547, 111895323, 111877035	2200	32	21645	2.1522	1	0.939947	0.909255
